# Supplementary material for: Temporal Quantitative Proteomics Reveals Proteomic and Phosphoproteomic Alterations Associated with Adaptive Response to Hypoxia in Melanoma Cells
Source: Cancers (Basel). 2021 Apr 30;13(9):2175. doi: 10.3390/cancers13092175 (PMC8124723; doi:10.3390/cancers13092175)
Supplement: Supplementary file 1 [file cancers-13-02175-s001.zip]

Archive with 7 entries (6 files):
- cancers-1197037 - supple- proofreading/
- cancers-1197037 - supple- proofreading/original image about WB.pdf
- cancers-1197037 - supple- proofreading/Supplementary_Figures.pdf
- cancers-1197037 - supple- proofreading/Table_S1.xlsx
- cancers-1197037 - supple- proofreading/Table_S2.xlsx
- cancers-1197037 - supple- proofreading/Table_S3.xlsx
- cancers-1197037 - supple- proofreading/Table_S4.xlsx
