# Supplementary material for: Temporal Quantitative Proteomics Reveals Proteomic and Phosphoproteomic Alterations Associated with Adaptive Response to Hypoxia in Melanoma Cells
Source: Cancers (Basel). 2021 Apr 30;13(9):2175. doi: 10.3390/cancers13092175 (PMC8124723; doi:10.3390/cancers13092175)
Supplement: Supplementary file 1 [file cancers-13-02175-s001.zip › cancers-1197037 - supple- proofreading/Table_S1.xlsx]

## Sheet: A2058
Datta et. al. (2021) Temporal quantitative proteomics reveals ubiquitin proteasome system is essential to mount adaptive response to hypoxia in melanoma cells
Table S1: List of all proteins identified in A2058
Accession	Gene Symbol	Description	Fold change (3 hrs)	Fold change (6 hrs)	Fold change (9 hrs)	Fold change (12 hrs)	Fold change (15 hrs)	Fold change (18 hrs)	Fold change (21 hrs)	Fold change (24 hrs)	Abundances: 126 (0 hours)	Abundances: 127N (3 hours)	Abundances: 127C (6 hours)	Abundances: 128N (9 hours)	Abundances: 128C (12 hours)	Abundances: 129N (15 hours)	Abundances: 130C (18 hours)	Abundances: 131N (21 hours)	Abundances: 131C (24 hours)	Exp. q-value:	Sum PEP Score	Coverage [%]	# Peptides	# PSMs	# Unique Peptides	# Protein Groups	# AAs	MW [kDa]	calc. pI	Score: Sequest HT	# Razor Peptides	Protein FDR Confidence:
Q15019	SEPT2	Septin-2	1.00755	0.999847	1.22463	0.925604	0.893913	0.967138	0.579345	1.32471	8.07391e+06	8.13489e+06	8.07267e+06	9.88758e+06	7.47325e+06	7.21738e+06	7.80859e+06	4.67758e+06	1.06956e+07	0	108.805	53	15	34	15	1	361	41.5	6.6	113.73	0	High
Q9NX47	MARCH5	E3 ubiquitin-protein ligase MARCH5	0.834224	1.18068	1.12967	1.0719	0.982876	0.736524	0.667261	0.516857	220835	184225	260736	249470	236713	217053	162650	147354	114140	0	13.112	10	2	3	2	1	278	31.2	8.7	9.92	0	High
O60337	MARCH6	E3 ubiquitin-protein ligase MARCH6	1.11824	1.18622	1.20238	1.16007	1.10952	1.16082	1.06931	1.25088	503144	562636	596837	604971	583682	558247	584061	538014	629370	0.002	4.63	1	1	1	1	1	910	102.5	6.28	3.98	0	High
Q14141	SEPT6	Septin-6	0.846501	1.0659	1.08174	0.951989	1.20739	1.59985	1.55917	1.30969	235777	199585	251313	255049	224457	284675	377207	367616	308795	0	64.238	36	11	18	5	1	434	49.7	6.67	70.77	0	High
Q16181	SEPT7	Septin-7	0.84787	0.668938	0.755129	0.642127	0.860219	2.22732	1.70388	1.01974	4.15049e+06	3.51907e+06	2.77642e+06	3.13415e+06	2.66514e+06	3.57033e+06	9.24445e+06	7.07193e+06	4.2324e+06	0	92.056	39	16	27	15	1	437	50.6	8.63	97.98	1	High
Q92599	SEPT8	Septin-8	1.05912	0.839081	0.842892	0.702839	1.02104	0.916767	0.892459	0.927863	611032	647158	512706	515034	429457	623887	560174	545321	566954	0	33.491	22	10	11	6	1	483	55.7	6.28	35.24	0	High
Q9UHD8	SEPT9	Septin-9	1.42085	0.835473	1.00212	0.894565	1.02333	2.54762	1.57143	1.46254	2.65348e+06	3.77019e+06	2.21691e+06	2.65911e+06	2.37371e+06	2.71539e+06	6.76005e+06	4.16975e+06	3.88081e+06	0	89.42	28	13	41	13	1	586	65.4	8.97	140.5	0	High
Q9P0V9	SEPT10	Septin-10	0.991851	1.08332	1.04856	1.08196	1.10392	1.31026	1.01821	1.10015	686170	680578	743343	719490	742408	757476	899064	698668	754888	0	16.829	12	4	4	3	1	454	52.6	6.8	17.84	0	High
Q9NVA2	SEPT11	Septin-11	0.898536	1.14757	1.13819	1.18034	1.21201	1.1044	1.17879	0.925552	5.17379e+06	4.64884e+06	5.93728e+06	5.88878e+06	6.10684e+06	6.27071e+06	5.71395e+06	6.09881e+06	4.78862e+06	0	67.9	35	12	22	5	1	429	49.4	6.81	76.97	6	High
P04217	A1BG	Alpha-1B-glycoprotein	4.01133	1.03571	1.5588	1.48774	1.71653	1.03509	0.684225	0.878843	1.2432e+06	4.98687e+06	1.28759e+06	1.93789e+06	1.84955e+06	2.13399e+06	1.28682e+06	850626	1.09257e+06	0.054	1.427	1	1	2	1	1	495	54.2	5.86	4.78	0	Low
P01023	A2M	Alpha-2-macroglobulin	2.65257	0.823658	1.07476	0.996726	1.29939	0.906732	0.635121	0.754764	7.5863e+06	2.01232e+07	6.24852e+06	8.15345e+06	7.56146e+06	9.85754e+06	6.87874e+06	4.81822e+06	5.72587e+06	0	65.521	13	15	37	13	1	1474	163.2	6.46	102.95	2	High
Q9NRG9	AAAS	Aladin	1.36974	1.35266	1.5272	1.21655	1.02171	1.68726	1.57386	1.21089	273649	374828	370154	417917	332907	279590	461717	430686	331358	0	22.977	12	5	8	5	1	546	59.5	7.5	26.38	0	High
Q86V21	AACS	Acetoacetyl-CoA synthetase	1.0388	0.917804	1.04237	0.944735	1.01002	0.936336	0.779378	0.764058	882675	916924	810123	920075	833894	891523	826480	687937	674415	0	21.534	11	7	9	7	1	672	75.1	6.24	26.73	0	High
Q6PD74	AAGAB	Alpha- and gamma-adaptin-binding protein p34	1.18171	1.2002	1.23441	1.13866	0.959777	0.935988	0.768738	0.797134	1.39931e+06	1.65358e+06	1.67945e+06	1.72733e+06	1.59335e+06	1.34303e+06	1.30974e+06	1.0757e+06	1.11544e+06	0	21.135	16	3	6	3	1	315	34.6	4.64	21.81	0	High
Q2M2I8	AAK1	AP2-associated protein kinase 1	1.04455	1.21625	1.32276	1.14627	1.23749	1.23965	1.21081	1.09669	787393	822474	957663	1.04154e+06	902565	974390	976089	953381	863528	0	54.261	17	11	16	11	1	961	103.8	6.6	55.42	0	High
Q13685	AAMP	Angio-associated migratory cell protein	1.02148	1.1724	1.03794	1.01705	0.849497	0.929709	0.845899	1.07761	1.54122e+06	1.57432e+06	1.80693e+06	1.59969e+06	1.5675e+06	1.30926e+06	1.43289e+06	1.30372e+06	1.66083e+06	0	23.397	19	7	8	7	1	434	46.7	4.42	26.23	0	High
Q9Y312	AAR2	Protein AAR2 homolog	0.919162	0.716353	0.568656	0.914953	0.976792	0.610981	0.500947	0.897579	1.22104e+06	1.12233e+06	874696	694352	1.11719e+06	1.1927e+06	746032	611676	1.09598e+06	0	44.17	26	6	12	6	1	384	43.4	5.96	44.94	0	High
P49588	AARS	Alanine--tRNA ligase, cytoplasmic	0.806294	0.810429	0.842239	0.9291	1.11245	0.948679	0.889747	1.08005	9.33682e+06	7.52822e+06	7.56683e+06	7.86384e+06	8.67483e+06	1.03868e+07	8.85764e+06	8.3074e+06	1.00842e+07	0	175.825	43	31	77	31	1	968	106.7	5.53	255.08	0	High
Q5JTZ9	AARS2	Alanine--tRNA ligase, mitochondrial	1.0439	1.03346	1.17788	1.08049	1.11947	1.16222	1.0282	1.00522	672360	701874	694857	791960	726475	752688	781430	691321	675869	0	60.952	16	12	16	12	1	985	107.3	6.27	57.93	0	High
Q9BTE6	AARSD1	Alanyl-tRNA editing protein Aarsd1	0.82927	0.777252	0.84343	0.92627	0.990371	1.03267	1.10589	1.41466	254185	210788	197565	214387	235443	251737	262488	281101	359584	0	25.149	23	5	6	5	1	412	45.5	6.42	21.02	0	High
Q9NRN7	AASDHPPT	L-aminoadipate-semialdehyde dehydrogenase-phosphopantetheinyl transferase	1.57707	1.38405	1.54899	1.35377	1.11026	1.02907	1.0447	0.71953	897546	1.41549e+06	1.24225e+06	1.39029e+06	1.21507e+06	996508	923642	937665	645811	0	38.176	30	9	12	9	1	309	35.8	6.8	38.99	0	High
Q9UDR5	AASS	Alpha-aminoadipic semialdehyde synthase, mitochondrial	0.895566	0.730106	0.786252	0.778561	0.921961	0.793315	0.80786	1.17493	1.37162e+06	1.22838e+06	1.00143e+06	1.07844e+06	1.06789e+06	1.26458e+06	1.08813e+06	1.10808e+06	1.61156e+06	0	35.919	10	8	11	8	1	926	102.1	6.64	35.74	0	High
Q9NY61	AATF	Protein AATF	0.959421	0.829469	0.749148	1.08071	1.03332	0.653688	0.639359	0.695987	1.46074e+06	1.40147e+06	1.21164e+06	1.09431e+06	1.57864e+06	1.50941e+06	954871	933940	1.01666e+06	0	15.048	8	5	5	5	1	560	63.1	4.94	15.56	0	High
Q86UK0	ABCA12	ATP-binding cassette sub-family A member 12	1.04424	1.07586	1.31984	1.13879	1.08304	1.26536	1.2327	1.33401	115925	121054	124719	153004	132015	125552	146688	142901	154646	0.036	1.662	0	1	1	1	1	2595	293	7.75	2.79	0	Medium
Q9BZC7	ABCA2	ATP-binding cassette sub-family A member 2	4.05427	1.46852	4.10913	1.05446	1.2367	0.555612	1.15592	1.02425	199931	810576	293604	821544	210819	247255	111084	231105	204780	0.007	3.24	1	1	1	1	1	2435	269.7	6.81	2.26	0	High
Q8IZY2	ABCA7	ATP-binding cassette sub-family A member 7	0.823356	0.189075	0.173155	0.149824	0.656586	0.198412	0.127566	2.06305	7.42491e+06	6.11335e+06	1.40387e+06	1.28566e+06	1.11243e+06	4.8751e+06	1.47319e+06	947169	1.5318e+07	0.016	2.313	1	1	2	1	1	2146	234.2	7.24	4.67	0	Medium
Q9NRK6	ABCB10	ATP-binding cassette sub-family B member 10, mitochondrial	1.00718	0.966222	1.10795	1.00021	1.14662	1.15626	1.0946	1.40245	486894	490388	470448	539455	486994	558282	562978	532953	682845	0.001	5.645	3	2	2	2	1	738	79.1	9.85	6.12	0	High
Q9NP58	ABCB6	ATP-binding cassette sub-family B member 6, mitochondrial	0.919698	0.807953	0.976662	1.04085	1.32359	0.7525	0.996007	0.659755	493865	454206	399020	482339	514039	653673	371633	491893	325830	0	19.634	9	5	7	5	1	842	93.8	8.48	20.97	0	High
O75027	ABCB7	ATP-binding cassette sub-family B member 7, mitochondrial	1.18811	1.0813	1.18568	1.14906	1.34249	1.30136	1.59265	1.22258	716813	851649	775092	849914	823659	962311	932829	1.14164e+06	876360	0	22.23	6	5	6	5	1	752	82.6	9.33	17.41	0	High
P33527	ABCC1	Multidrug resistance-associated protein 1	1.4003	0.890812	1.10128	1.07806	1.42595	1.24878	1.1106	1.53986	536511	751276	477931	590851	578390	765038	669982	595851	826150	0	52.634	11	12	16	12	1	1531	171.5	7.11	51.96	0	High
Q92887	ABCC2	Canalicular multispecific organic anion transporter 1	0.983907	0.920554	0.918705	0.920032	0.86372	0.645691	0.610516	0.853708	722778	711146	665356	664020	664979	624277	466691	441267	617041	0	21.813	5	5	6	5	1	1545	174.1	8.32	21.54	0	High
O15439	ABCC4	Multidrug resistance-associated protein 4	1.12874	0.90008	0.980877	0.997936	1.11056	0.858075	0.94777	0.908666	1.4036e+06	1.5843e+06	1.26336e+06	1.37676e+06	1.40071e+06	1.55878e+06	1.2044e+06	1.33029e+06	1.27541e+06	0	24.2	6	8	8	8	1	1325	149.4	8.19	25.14	0	High
O15440	ABCC5	Multidrug resistance-associated protein 5	1.5844	1.16102	1.0401	0.936952	0.827974	1.53808	1.30124	1.26481	140715	222948	163373	146357	131843	116508	216431	183104	177978	0	6.691	2	3	3	3	1	1437	160.6	8.66	8.47	0	High
P33897	ABCD1	ATP-binding cassette sub-family D member 1	0.896772	0.77442	0.792037	0.87586	1.0985	1.13202	1.17701	1.34805	152821	137046	118348	121040	133850	167875	172997	179872	206010	0	22.018	10	5	5	5	1	745	82.9	8.95	21.1	0	High
P28288	ABCD3	ATP-binding cassette sub-family D member 3	0.692168	0.703689	0.623637	0.74769	0.896254	0.771474	0.972432	1.27602	2.24854e+06	1.55637e+06	1.58227e+06	1.40227e+06	1.68121e+06	2.01526e+06	1.73469e+06	2.18655e+06	2.86918e+06	0	34.236	14	7	12	7	1	659	75.4	9.36	36.6	0	High
P61221	ABCE1	ATP-binding cassette sub-family E member 1	1.1084	1.00659	0.814662	0.991074	1.18479	1.64022	1.36478	1.70809	4.24269e+06	4.70262e+06	4.27066e+06	3.45636e+06	4.20482e+06	5.0267e+06	6.95894e+06	5.79036e+06	7.24688e+06	0	82.826	31	14	22	14	1	599	67.3	8.34	74.12	0	High
Q8NE71	ABCF1	ATP-binding cassette sub-family F member 1	1.04626	1.13903	1.25849	1.12994	1.1163	1.53784	1.38179	1.23968	4.01975e+06	4.20568e+06	4.57861e+06	5.05879e+06	4.54207e+06	4.48725e+06	6.18171e+06	5.55445e+06	4.98318e+06	0	91.467	28	20	28	19	1	845	95.9	6.8	98.16	1	High
Q9UG63	ABCF2	ATP-binding cassette sub-family F member 2	1.15478	0.672504	0.796757	0.815795	1.01187	0.615353	0.580117	1.00098	5.59544e+06	6.46147e+06	3.76295e+06	4.45821e+06	4.56473e+06	5.66184e+06	3.44317e+06	3.24601e+06	5.60091e+06	0	48.148	21	13	18	13	1	623	71.2	7.37	50.23	0	High
Q9NUQ8	ABCF3	ATP-binding cassette sub-family F member 3	1.08901	1.2018	1.3469	1.13367	0.934642	1.02805	0.85415	0.97569	577713	629138	694295	778122	654939	539955	593920	493454	563669	0	52.868	21	12	16	12	1	709	79.7	6.34	48.17	0	High
Q9NUJ1	ABHD10	Mycophenolic acid acyl-glucuronide esterase, mitochondrial	0.776684	0.737942	0.803463	0.835234	0.985241	0.603247	0.639422	0.714706	3.6879e+06	2.86434e+06	2.72146e+06	2.9631e+06	3.08026e+06	3.63347e+06	2.22472e+06	2.35813e+06	2.63577e+06	0	53.172	39	11	16	11	1	306	33.9	8.57	47	0	High
Q8NFV4	ABHD11	Protein ABHD11	1.02386	0.721474	0.834761	0.663555	0.805715	0.545518	0.59375	0.648302	296318	303388	213786	247355	196623	238748	161647	175939	192103	0	8.02	5	2	2	2	1	315	34.7	9.48	7.25	0	High
Q8N2K0	ABHD12	Monoacylglycerol lipase ABHD12	1.11917	0.770204	0.784739	0.902887	1.12979	0.989564	0.91387	1.55938	1.18909e+06	1.3308e+06	915842	933125	1.07361e+06	1.34342e+06	1.17668e+06	1.08667e+06	1.85425e+06	0	36.516	22	6	11	6	1	398	45.1	8.65	34.03	0	High
Q96IU4	ABHD14B	Protein ABHD14B	0.882297	0.511545	0.690599	0.657765	0.92839	1.40679	1.68312	1.16059	3.97593e+06	3.50795e+06	2.03386e+06	2.74577e+06	2.61522e+06	3.69121e+06	5.59328e+06	6.69196e+06	4.61444e+06	0	27.306	28	4	7	4	1	210	22.3	6.4	27.76	0	High
O95870	ABHD16A	Protein ABHD16A	0.670515	1.22284	1.0438	1.03707	1.09159	1.64128	2.06941	2.72455	789272	529219	965151	823840	818528	861565	1.29542e+06	1.63333e+06	2.15041e+06	0	8.371	7	3	3	3	1	558	63.2	8.13	9.9	0	High
Q8IZP0	ABI1	Abl interactor 1	0.731543	0.657862	0.586316	0.692716	0.907024	0.783484	0.716973	1.30074	1.53844e+06	1.12543e+06	1.01208e+06	902011	1.0657e+06	1.3954e+06	1.20534e+06	1.10302e+06	2.00112e+06	0	24.866	16	6	9	5	1	508	55	7.06	23.47	1	High
Q9NYB9	ABI2	Abl interactor 2	1.13193	0.999731	1.00035	1.07613	1.09819	1.21301	1.13913	1.34289	1.98611e+06	2.24814e+06	1.98558e+06	1.9868e+06	2.13731e+06	2.18113e+06	2.40917e+06	2.26243e+06	2.66713e+06	0	17.029	7	3	5	2	1	513	55.6	6.16	15.94	0	High
O14639	ABLIM1	Actin-binding LIM protein 1	1.18757	1.09836	1.1314	0.891934	1.2738	0.460555	0.528176	0.905904	64371.1	76445.4	70702.4	72829.4	57414.8	81996.1	29646.4	33999.3	58314	0.003	4.379	3	1	1	1	1	778	87.6	8.59	3.74	0	High
Q12979	ABR	Active breakpoint cluster region-related protein	0.832785	1.04039	1.06407	1.01536	0.988403	0.79856	1.07331	0.752948	927170	772133	964615	986575	941410	916418	740401	995140	698110	0	26.964	9	6	7	5	1	859	97.5	6.55	24.87	1	High
Q15018	ABRAXAS2	BRISC complex subunit Abraxas 2	0.879324	0.933542	0.844284	0.959235	0.949304	1.06545	1.1304	1.28922	120494	105953	112486	101731	115582	114385	128381	136205	155343	0.001	6.075	5	2	2	2	1	415	46.9	6.21	6.98	0	High
Q8N961	ABTB2	Ankyrin repeat and BTB/POZ domain-containing protein 2	1.8309	0.589382	1.26832	0.580891	1.08752	0.827974	1.21557	1.16434	150020	274672	88419.2	190274	87145.4	163150	124213	182360	174674	0.001	5.095	2	1	2	1	1	1025	113.6	6.29	5.29	0	High
P09110	ACAA1	3-ketoacyl-CoA thiolase, peroxisomal	1.17301	0.876434	1.09749	1.1344	1.1507	0.78907	0.830732	1.05874	1.34242e+06	1.57467e+06	1.17654e+06	1.47329e+06	1.52284e+06	1.54473e+06	1.05926e+06	1.11519e+06	1.42127e+06	0	73.264	44	11	18	11	1	424	44.3	8.44	72.37	0	High
P42765	ACAA2	3-ketoacyl-CoA thiolase, mitochondrial	0.866021	0.897824	0.846645	0.881897	1.12861	0.9073	0.98208	1.17878	1.89806e+06	1.64376e+06	1.70413e+06	1.60698e+06	1.67389e+06	2.14217e+06	1.72211e+06	1.86405e+06	2.23739e+06	0	38.425	23	8	12	8	1	397	41.9	8.09	40.94	0	High
Q13085	ACACA	Acetyl-CoA carboxylase 1	0.734801	0.857958	0.841492	0.839657	1.00576	0.952896	0.999015	1.09583	4.47479e+06	3.28808e+06	3.83918e+06	3.7655e+06	3.75729e+06	4.50057e+06	4.26401e+06	4.47038e+06	4.90362e+06	0	145.117	16	32	41	31	1	2346	265.4	6.37	135.48	1	High
Q6JQN1	ACAD10	Acyl-CoA dehydrogenase family member 10	1.23143	1.24559	1.01496	1.14253	1.01503	1.1707	1.02798	1.15932	193572	238369	241111	196468	221161	196482	226614	198988	224411	0	6.907	4	2	2	2	1	1059	118.8	8.06	7.47	0	High
Q709F0	ACAD11	Acyl-CoA dehydrogenase family member 11	1.10163	1.52018	1.39059	1.33786	1.31487	2.08727	2.12559	1.6114	541340	596358	822935	752780	724235	711793	1.12992e+06	1.15067e+06	872313	0.011	2.707	1	1	1	1	1	780	87.2	8.02	2.88	0	Medium
Q9UKU7	ACAD8	Isobutyryl-CoA dehydrogenase, mitochondrial	0.961686	0.822853	0.908012	0.756536	0.958099	0.816147	0.889663	1.65694	504087	484773	414790	457717	381360	482966	411409	448468	835244	0.001	5.833	7	3	3	3	1	415	45	7.85	7.67	0	High
Q9H845	ACAD9	Acyl-CoA dehydrogenase family member 9, mitochondrial	1.02246	0.864393	1.00287	0.939834	1.05607	0.969348	0.915162	1.30443	985086	1.00721e+06	851502	987910	925817	1.04032e+06	954891	901514	1.28497e+06	0	55.403	25	13	17	13	1	621	68.7	7.96	49.46	0	High
P11310	ACADM	Medium-chain specific acyl-CoA dehydrogenase, mitochondrial	0.819479	0.790067	0.804053	0.863913	1.08801	2.2007	2.00072	2.55803	2.2634e+06	1.85481e+06	1.78824e+06	1.81989e+06	1.95538e+06	2.46261e+06	4.98107e+06	4.52844e+06	5.78985e+06	0	40.922	21	9	17	9	1	421	46.6	8.37	55.59	0	High
P16219	ACADS	Short-chain specific acyl-CoA dehydrogenase, mitochondrial	0.911174	0.768119	0.750128	0.779981	1.01719	0.944532	0.820991	1.32905	2.06074e+06	1.87769e+06	1.58289e+06	1.54582e+06	1.60734e+06	2.09616e+06	1.94643e+06	1.69185e+06	2.73883e+06	0.002	4.87	5	1	1	1	1	412	44.3	7.99	4.99	0	High
P45954	ACADSB	Short/branched chain specific acyl-CoA dehydrogenase, mitochondrial	0.858526	0.743848	0.747294	0.79326	0.933261	0.497307	0.392223	0.475146	564480	484621	419887	421833	447780	526807	280720	221402	268211	0	11.377	10	3	4	3	1	432	47.5	6.99	11.19	0	High
P49748	ACADVL	Very long-chain specific acyl-CoA dehydrogenase, mitochondrial	1.14276	1.3523	1.17598	1.11051	1.23944	1.14482	0.984698	1.07612	2.33613e+06	2.66963e+06	3.15913e+06	2.74723e+06	2.59429e+06	2.89549e+06	2.67444e+06	2.30038e+06	2.51396e+06	0	67.182	26	13	18	13	1	655	70.3	8.75	62.37	0	High
Q15057	ACAP2	Arf-GAP with coiled-coil, ANK repeat and PH domain-containing protein 2	0.914966	0.880194	0.914812	0.874228	0.934748	1.05387	0.947597	1.33948	1.69035e+06	1.54661e+06	1.48783e+06	1.54635e+06	1.47775e+06	1.58005e+06	1.7814e+06	1.60177e+06	2.26419e+06	0	52.683	16	10	15	10	1	778	88	6.8	53.24	0	High
P24752	ACAT1	Acetyl-CoA acetyltransferase, mitochondrial	0.91839	1.04214	1.05975	1.0608	1.11389	1.31688	1.16005	1.03585	2.49106e+06	2.28777e+06	2.59605e+06	2.6399e+06	2.64252e+06	2.77476e+06	3.28042e+06	2.88977e+06	2.58037e+06	0	76.177	38	16	31	16	1	427	45.2	8.85	101.78	0	High
Q9BWD1	ACAT2	Acetyl-CoA acetyltransferase, cytosolic	0.795645	0.680198	0.742072	0.75373	0.921073	0.453603	0.460309	0.669041	5.02599e+06	3.9989e+06	3.41867e+06	3.72965e+06	3.78824e+06	4.6293e+06	2.2798e+06	2.31351e+06	3.36259e+06	0	41.257	24	7	12	7	1	397	41.3	6.92	44.97	0	High
Q9H3P7	ACBD3	Golgi resident protein GCP60	1.49142	0.885226	0.931103	0.890957	0.866097	0.73479	0.806089	1.16053	2.1093e+06	3.14585e+06	1.86721e+06	1.96398e+06	1.8793e+06	1.82686e+06	1.54989e+06	1.70029e+06	2.44791e+06	0	61.02	27	10	24	10	1	528	60.6	5.06	78.49	0	High
Q5T8D3	ACBD5	Acyl-CoA-binding domain-containing protein 5	1.05879	1.52529	1.50139	1.35982	1.0331	0.483299	0.443191	1.36125	1.011e+06	1.07044e+06	1.54207e+06	1.5179e+06	1.37478e+06	1.04446e+06	488616	448066	1.37622e+06	0	26.952	14	6	8	6	1	534	60.1	5.33	24.37	0	High
Q9BR61	ACBD6	Acyl-CoA-binding domain-containing protein 6	0.838549	0.793735	0.881122	0.890009	0.950402	0.745215	0.763928	0.86708	269337	225852	213782	237319	239712	255979	200714	205754	233537	0.001	5.627	7	2	2	2	1	282	31.1	5.11	5.93	0	High
Q9UKV3	ACIN1	Apoptotic chromatin condensation inducer in the nucleus	0.735461	0.626303	0.67066	0.625475	0.833689	1.33335	1.30282	1.67617	2.95527e+06	2.17348e+06	1.85089e+06	1.98198e+06	1.84844e+06	2.46377e+06	3.9404e+06	3.85018e+06	4.95353e+06	0	96.243	18	20	35	20	1	1341	151.8	6.43	106.09	0	High
P53396	ACLY	ATP-citrate synthase	0.862045	0.968379	0.953598	1.00824	1.06352	1.10233	1.02088	1.04527	1.32224e+07	1.13983e+07	1.28043e+07	1.26088e+07	1.33313e+07	1.40622e+07	1.45754e+07	1.34985e+07	1.3821e+07	0	228.989	41	40	86	40	1	1101	120.8	7.33	255.47	0	High
P21399	ACO1	Cytoplasmic aconitate hydratase	0.891187	1.11494	1.08943	1.09806	1.21617	1.56235	1.50682	1.45243	1.52207e+06	1.35645e+06	1.69702e+06	1.65819e+06	1.67132e+06	1.85109e+06	2.37801e+06	2.29349e+06	2.2107e+06	0	66.828	22	14	19	14	1	889	98.3	6.68	66.3	0	High
Q99798	ACO2	Aconitate hydratase, mitochondrial	1.25065	1.24401	1.23245	1.14576	1.1693	1.08306	1.169	1.23335	6.07422e+06	7.59671e+06	7.55639e+06	7.48618e+06	6.95961e+06	7.10258e+06	6.57877e+06	7.10077e+06	7.49164e+06	0	187.126	41	28	63	28	1	780	85.4	7.61	204.35	0	High
Q9NPJ3	ACOT13	Acyl-coenzyme A thioesterase 13	0.789157	1.30828	1.08435	1.12013	1.12507	1.60072	1.20065	1.02895	2.00564e+06	1.58277e+06	2.62395e+06	2.17483e+06	2.24659e+06	2.25649e+06	3.21048e+06	2.40809e+06	2.0637e+06	0	17.977	25	3	6	3	1	140	15	9.14	16.43	0	High
P49753	ACOT2	Acyl-coenzyme A thioesterase 2, mitochondrial	0.848835	0.756818	0.822913	0.750172	0.862441	0.803613	0.887578	0.996283	1.07691e+06	914117	815023	886202	807866	928769	865416	955840	1.0729e+06	0	15.317	10	4	4	4	1	483	53.2	8.47	14.34	0	High
O00154	ACOT7	Cytosolic acyl coenzyme A thioester hydrolase	0.906976	0.902833	0.904818	0.956222	1.0268	2.02636	1.85252	2.18991	3.57325e+06	3.24085e+06	3.22605e+06	3.23314e+06	3.41682e+06	3.66901e+06	7.2407e+06	6.61952e+06	7.82508e+06	0	107.387	41	15	68	15	1	380	41.8	8.54	222.1	0	High
O14734	ACOT8	Acyl-coenzyme A thioesterase 8	0.759697	1.06561	1.19801	1.23276	1.2706	2.15694	1.54502	2.48542	422538	321001	450262	506204	520889	536878	911387	652831	1.05019e+06	0	7.984	7	1	2	1	1	319	35.9	7.56	8.13	0	High
Q9Y305	ACOT9	Acyl-coenzyme A thioesterase 9, mitochondrial	0.568358	1.48983	1.11448	1.25157	1.16455	1.19702	1.33549	1.61781	1.48206e+06	842339	2.20801e+06	1.65172e+06	1.85489e+06	1.72593e+06	1.77404e+06	1.97928e+06	2.39768e+06	0	36.955	22	8	10	8	1	439	49.9	8.6	34.04	0	High
Q15067	ACOX1	Peroxisomal acyl-coenzyme A oxidase 1	1.00151	1.20565	1.17019	1.3147	1.43424	1.05034	1.20642	1.03084	1.44383e+06	1.446e+06	1.74074e+06	1.68955e+06	1.89819e+06	2.07079e+06	1.5165e+06	1.74186e+06	1.48835e+06	0	72.319	27	10	16	10	1	660	74.4	8.16	63.85	0	High
O15254	ACOX3	Peroxisomal acyl-coenzyme A oxidase 3	0.74021	1.40862	0.988034	1.07596	0.76958	1.62289	1.62506	1.0304	174294	129014	245513	172208	187533	134133	282859	283239	179592	0	8.114	4	2	2	2	1	700	77.6	7.25	7.84	0	High
P24666	ACP1	Low molecular weight phosphotyrosine protein phosphatase	1.07423	1.49767	1.42433	1.38437	1.15633	2.92076	2.10756	2.7957	776273	833895	1.1626e+06	1.10567e+06	1.07465e+06	897627	2.2673e+06	1.63604e+06	2.17022e+06	0	33.925	39	6	15	6	1	158	18	6.74	46.16	0	High
P11117	ACP2	Lysosomal acid phosphatase	1.18346	1.27498	1.37266	1.22309	1.08009	0.874585	0.644284	0.656771	421968	499384	538002	579219	516106	455762	369047	271867	277136	0	13.266	5	2	3	2	1	423	48.3	6.74	11.31	0	High
P13686	ACP5	Tartrate-resistant acid phosphatase type 5	0.849176	0.992806	0.973226	0.877783	0.787755	0.752746	0.656093	0.743082	844098	716788	838026	821498	740936	664942	635392	553807	627234	0	11.194	12	3	3	3	1	325	36.6	8.7	10.01	0	High
Q9NPH0	ACP6	Lysophosphatidic acid phosphatase type 6	0.975057	1.03237	1.05604	1.02767	1.14393	1.42355	1.37912	1.26217	186797	182138	192844	197265	191966	213683	265915	257615	235770	0.003	4.166	8	2	2	2	1	428	48.9	6.47	6.3	0	High
Q96CM8	ACSF2	Acyl-CoA synthetase family member 2, mitochondrial	0.98767	0.866938	0.82645	0.962594	1.07114	1.2012	1.10547	1.42379	2.21199e+06	2.18472e+06	1.91766e+06	1.8281e+06	2.12925e+06	2.36935e+06	2.65705e+06	2.44529e+06	3.1494e+06	0	8.731	5	2	2	2	1	615	68.1	7.55	7.3	0	High
Q4G176	ACSF3	Acyl-CoA synthetase family member 3, mitochondrial	0.982607	0.49401	0.543803	0.579095	0.900679	0.437729	0.503014	0.680357	717995	705507	354697	390448	415787	646683	314287	361162	488493	0	6.612	4	2	2	2	1	576	64.1	8.37	4.61	0	High
P33121	ACSL1	Long-chain-fatty-acid--CoA ligase 1	0.76143	0.954013	0.862613	0.864067	0.982409	1.14937	1.01837	1.09744	4.72687e+06	3.59918e+06	4.5095e+06	4.07746e+06	4.08433e+06	4.64372e+06	5.4329e+06	4.8137e+06	5.18745e+06	0	84.741	27	17	29	17	1	698	77.9	7.15	87.18	0	High
O95573	ACSL3	Long-chain-fatty-acid--CoA ligase 3	0.566238	0.710577	0.594265	0.759153	1.01729	1.40964	1.08837	1.40769	8.87491e+06	5.02531e+06	6.30631e+06	5.27405e+06	6.73742e+06	9.02837e+06	1.25104e+07	9.65916e+06	1.24932e+07	0	180.037	49	25	74	23	1	720	80.4	8.38	247.51	2	High
O60488	ACSL4	Long-chain-fatty-acid--CoA ligase 4	0.861557	1.28419	1.15724	1.17155	1.11553	1.17789	1.24872	1.15686	6.56679e+06	5.65766e+06	8.43302e+06	7.59937e+06	7.69334e+06	7.32544e+06	7.73496e+06	8.20005e+06	7.59685e+06	0	120.451	31	15	47	13	1	711	79.1	8.38	154.34	0	High
Q9NUB1	ACSS1	Acetyl-coenzyme A synthetase 2-like, mitochondrial	1.14883	0.93882	1.09242	1.05721	1.13148	1.27617	1.20773	1.3576	402124	461972	377522	439289	425130	454993	513176	485657	545923	0	10.911	8	5	5	5	1	689	74.8	7.11	14.41	0	High
Q9NR19	ACSS2	Acetyl-coenzyme A synthetase, cytoplasmic	0.996026	0.788203	0.833948	0.852364	1.08398	0.976037	1.21424	1.55751	486311	484379	383312	405558	414514	527150	474658	590496	757436	0	7.095	4	3	3	3	1	701	78.5	6.46	7.27	0	High
P60709	ACTB	Actin, cytoplasmic 1	1.13307	1.14965	1.06453	1.13541	0.952706	0.859019	0.926292	0.887726	2.55908e+08	2.89962e+08	2.94204e+08	2.72422e+08	2.90559e+08	2.43805e+08	2.1983e+08	2.37046e+08	2.27176e+08	0	276.584	73	22	578	10	1	375	41.7	5.48	2109.33	16	High
Q562R1	ACTBL2	Beta-actin-like protein 2	1.56669	1.03507	1.13907	1.13014	1.22225	1.22074	0.870308	1.27118	940295	1.47315e+06	973274	1.07106e+06	1.06266e+06	1.14928e+06	1.14786e+06	818346	1.19528e+06	0	59.528	23	7	82	2	1	376	42	5.59	257.85	0	High
P68032	ACTC1	Actin, alpha cardiac muscle 1	0.993867	0.865328	0.966649	0.915869	0.992459	0.796512	0.717635	0.819575	2.93251e+06	2.91453e+06	2.53759e+06	2.83471e+06	2.6858e+06	2.9104e+06	2.33578e+06	2.10447e+06	2.40341e+06	0	130.909	40	15	210	3	1	377	42	5.39	612.07	0	High
O96019	ACTL6A	Actin-like protein 6A	0.869929	0.848815	0.904605	0.93791	1.08086	0.662663	0.731574	1.08733	2.77864e+06	2.41722e+06	2.35855e+06	2.51357e+06	2.60611e+06	3.00333e+06	1.8413e+06	2.03278e+06	3.0213e+06	0	60.059	35	10	21	10	1	429	47.4	5.6	59.81	0	High
Q9H568	ACTL8	Actin-like protein 8	0.821609	0.992302	1.09163	1.09809	0.877817	0.917035	0.825272	1.14593	370068	304051	367220	403978	406368	324852	339366	305407	424074	0	19.679	22	5	6	5	1	366	41.3	6.14	20.65	0	High
P12814	ACTN1	Alpha-actinin-1	0.879989	1.072	1.05544	1.04733	0.944824	1.14071	1.11972	0.887947	8.53251e+06	7.50851e+06	9.14683e+06	9.00552e+06	8.93639e+06	8.06172e+06	9.73308e+06	9.55404e+06	7.57642e+06	0	271.247	50	40	121	20	1	892	103	5.41	390.56	4	High
P35609	ACTN2	Alpha-actinin-2	1.37795	0.999113	1.12991	0.283285	0.311665	0.0227151	0.0193093	0.0296585	1.43943e+06	1.98346e+06	1.43815e+06	1.62642e+06	407770	448620	32696.8	27794.4	42691.4	0	98.372	16	15	42	1	1	894	103.8	5.45	117.98	0	High
O43707	ACTN4	Alpha-actinin-4	0.898811	1.02983	1.01121	1.07435	0.985117	1.17515	1.18393	1.13691	2.64106e+07	2.37381e+07	2.71984e+07	2.67068e+07	2.83742e+07	2.60175e+07	3.10364e+07	3.12683e+07	3.00264e+07	0	362.327	61	51	169	34	1	911	104.8	5.44	537.98	17	High
Q9NZ32	ACTR10	Actin-related protein 10	0.943884	1.99447	1.36828	1.59237	1.05154	0.727706	0.477822	0.706608	250707	236638	500027	343036	399218	263629	182441	119793	177151	0	9.399	10	3	3	3	1	417	46.3	7.37	9.42	0	High
P61163	ACTR1A	Alpha-centractin	1.15296	0.685821	0.826522	0.793913	0.972592	1.17337	1.01068	1.30515	1.95538e+06	2.25449e+06	1.34104e+06	1.61617e+06	1.5524e+06	1.90179e+06	2.29439e+06	1.97628e+06	2.55207e+06	0	30.729	32	8	13	5	1	376	42.6	6.64	42.14	3	High
P42025	ACTR1B	Beta-centractin	0.902219	0.824225	0.826237	0.884605	1.19254	0.671416	0.550149	0.679907	352312	317863	290384	291093	311657	420145	236548	193824	239540	0	10.805	12	4	5	1	1	376	42.3	6.4	13.51	0	High
P61160	ACTR2	Actin-related protein 2	0.994792	0.726418	0.738694	0.922437	0.915498	0.846419	0.807518	0.91265	3.02039e+06	3.00466e+06	2.19407e+06	2.23114e+06	2.78612e+06	2.76516e+06	2.55652e+06	2.43902e+06	2.75656e+06	0	52.229	26	6	19	6	1	394	44.7	6.74	64.5	0	High
P61158	ACTR3	Actin-related protein 3	1.05417	1.1615	1.05819	1.09125	1.13773	1.29452	1.09474	1.14459	1.02736e+07	1.08301e+07	1.19328e+07	1.08714e+07	1.12111e+07	1.16886e+07	1.32993e+07	1.12468e+07	1.1759e+07	0	115.033	55	16	51	16	1	418	47.3	5.88	170.21	0	High
Q9GZN1	ACTR6	Actin-related protein 6	1.09711	0.856509	0.86018	0.995176	0.868475	0.758838	0.556246	0.968799	472710	518615	404880	406616	470429	410537	358710	262943	457961	0.016	2.319	2	1	1	1	1	396	45.8	5.03	2.45	0	Medium
Q9H981	ACTR8	Actin-related protein 8	0.835892	1.26216	1.03398	0.994575	0.855962	1.19919	0.880901	0.938485	380039	317672	479671	392951	377977	325299	455738	334777	356661	0.006	3.438	1	1	1	1	1	624	70.4	7.78	2.7	0	High
Q03154	ACY1	Aminoacylase-1	0.877114	1.01437	0.900855	0.918911	0.988542	1.02779	0.928893	1.14479	633781	555899	642890	570945	582388	626519	651393	588715	725550	0	28.668	18	6	8	6	1	408	45.9	6.18	25.35	0	High
P07311	ACYP1	Acylphosphatase-1	0.607865	0.964526	0.95765	0.869965	0.845731	0.564644	0.674282	0.415012	874085	531326	843077	837067	760423	739241	493547	589380	362756	0	8.132	22	2	2	2	1	99	11.3	9.31	6.88	0	High
P00813	ADA	Adenosine deaminase	0.869137	1.06811	1.15736	0.998614	1.03782	1.73881	1.75221	1.23683	228743	198809	244322	264738	228426	237394	397742	400806	282917	0	22.517	18	6	8	6	1	363	40.7	5.95	25.09	0	High
O14672	ADAM10	Disintegrin and metalloproteinase domain-containing protein 10	1.21842	0.796451	0.971876	0.768491	1.03681	0.880705	0.804273	0.960203	913615	1.11317e+06	727650	887921	702105	947243	804626	734796	877257	0	30.143	15	9	10	9	1	748	84.1	7.77	29.81	0	High
Q13444	ADAM15	Disintegrin and metalloproteinase domain-containing protein 15	0.892458	0.858113	0.823004	0.878801	1.04797	0.770453	0.770274	0.804665	528388	471564	453417	434865	464348	553734	407098	407004	425176	0	9.837	6	4	4	4	1	863	92.9	6.73	13.16	0	High
P78536	ADAM17	Disintegrin and metalloproteinase domain-containing protein 17	0.957367	0.711416	0.99422	0.853904	1.21037	1.29452	1.47704	1.48643	656554	628563	467083	652759	560634	794675	849925	969756	975921	0.052	1.45	1	1	1	1	1	824	93	5.76	2.88	0	Low
Q13443	ADAM9	Disintegrin and metalloproteinase domain-containing protein 9	0.954013	0.959395	1.75448	1.04775	1.20054	1.44228	1.2664	1.42632	410174	391311	393519	719644	429760	492429	591584	519442	585039	0	27.513	9	6	7	6	1	819	90.5	7.52	23.61	0	High
P55265	ADAR	Double-stranded RNA-specific adenosine deaminase	0.880477	0.64425	0.766599	0.812518	1.05305	0.949683	0.910331	0.970262	3.19177e+06	2.81028e+06	2.0563e+06	2.44681e+06	2.59337e+06	3.36108e+06	3.03117e+06	2.90557e+06	3.09685e+06	0	100.983	20	19	30	19	1	1226	136	8.65	102.48	0	High
O95622	ADCY5	Adenylate cyclase type 5	0.569863	0.751679	0.694726	0.751535	0.9516	0.671153	0.643053	0.746944	827140	471357	621744	574636	621625	787107	555137	531895	617827	0.007	3.164	1	1	1	1	1	1261	138.8	7.24	2.39	0	High
P35611	ADD1	Alpha-adducin	1.12079	0.827847	0.780319	0.777786	0.948702	0.876233	0.839508	0.808413	809398	907169	670057	631589	629539	767877	709221	679496	654328	0	44.808	21	12	15	12	1	737	80.9	5.83	48.04	0	High
P35612	ADD2	Beta-adducin	0.6613	0.914509	0.938341	0.98829	1.08467	1.34014	0.932978	1.18106	248061	164043	226854	232766	245156	269063	332437	231435	292974	0.003	4.097	3	1	1	1	1	726	80.8	5.92	3.69	0	High
Q9UEY8	ADD3	Gamma-adducin	1.22298	1.22028	1.19256	1.15025	1.08453	0.484649	0.679823	0.593109	1.09241e+06	1.33599e+06	1.33305e+06	1.30276e+06	1.25654e+06	1.18475e+06	529435	742644	647917	0	24.977	10	5	7	5	1	706	79.1	6.32	22.39	0	High
Q86SQ4	ADGRG6	Adhesion G-protein coupled receptor G6	0.804861	1.13098	1.00402	0.939898	0.636468	0.857054	0.934875	1.15293	288746	232401	326567	289906	271392	183778	247471	269942	332904	0	7.724	3	2	2	2	1	1221	136.6	7.87	7.54	0	High
O95490	ADGRL2	Adhesion G protein-coupled receptor L2	0.922557	0.764966	0.782439	0.762585	0.884557	0.724112	0.74449	0.992661	106146	97925.9	81198.2	83052.9	80945.5	93892.3	76861.7	79024.8	105367	0.005	3.811	1	1	1	1	1	1459	163.2	6.43	2.63	0	High
P11766	ADH5	Alcohol dehydrogenase class-3	0.942838	0.99893	1.05929	1.11564	1.16869	1.35758	1.16014	1.54074	3.58277e+06	3.37797e+06	3.57894e+06	3.79519e+06	3.9971e+06	4.18715e+06	4.86389e+06	4.15653e+06	5.52012e+06	0	76.689	33	12	34	12	1	374	39.7	7.49	108.45	0	High
Q9BV57	ADI1	1,2-dihydroxy-3-keto-5-methylthiopentene dioxygenase	2.67048	0.839161	0.764339	0.958764	1.36747	0.853781	1.09431	1.38864	1.44224e+06	3.85147e+06	1.21027e+06	1.10236e+06	1.38277e+06	1.97221e+06	1.23136e+06	1.57826e+06	2.00275e+06	0	33.369	48	6	10	6	1	179	21.5	5.68	30.01	0	High
Q96A54	ADIPOR1	Adiponectin receptor protein 1	1.49344	0.790793	1.25233	0.993385	1.04532	1.16767	0.776456	1.11592	202207	301984	159904	253230	200869	211371	236111	157005	225645	0.016	2.277	5	1	1	1	1	375	42.6	7.02	3.06	0	Medium
Q86V24	ADIPOR2	Adiponectin receptor protein 2	0.861669	0.784067	1.01967	1.18091	1.40265	0.946002	1.10696	0.902046	553388	476837	433893	564275	653501	776211	523506	612576	499182	0.008	3.134	3	1	1	1	1	386	43.9	6.6	3.15	0	High
P55263	ADK	Adenosine kinase	1.08322	0.734151	0.740147	0.787717	0.92508	0.657264	0.905842	0.519376	526287	570085	386374	389530	414565	486857	345909	476733	273341	0	18.284	17	5	6	5	1	362	40.5	6.7	17.57	0	High
Q9H2P0	ADNP	Activity-dependent neuroprotector homeobox protein	1.13733	1.08294	1.15982	1.1915	1.16619	1.38222	1.11128	0.941463	1.05755e+06	1.20278e+06	1.14526e+06	1.22657e+06	1.26008e+06	1.23331e+06	1.46176e+06	1.17524e+06	995644	0	52.115	17	14	17	14	1	1102	123.5	7.34	48.15	0	High
Q96SZ5	ADO	2-aminoethanethiol dioxygenase	0.87826	0.959377	1.10128	0.967649	0.967547	1.12008	0.978358	1.36426	919809	807831	882443	1.01296e+06	890052	889958	1.03026e+06	899903	1.25486e+06	0	36.255	51	9	12	9	1	270	29.7	6.04	34.43	0	High
Q9BRR6	ADPGK	ADP-dependent glucokinase	1.01963	1.89399	1.2938	1.40427	1.03138	1.80907	1.58333	1.7058	490394	500022	928804	634473	688648	505781	887159	776456	836514	0	17.432	12	4	5	4	1	497	54.1	6.2	16.56	0	High
Q9NX46	ADPRHL2	ADP-ribose glycohydrolase ARH3	0.893038	0.712124	0.711854	0.814357	1.01632	0.475567	0.60146	0.653408	1.2836e+06	1.14631e+06	914084	913737	1.04531e+06	1.30455e+06	610439	772036	838717	0	9.614	9	2	2	2	1	363	38.9	5.07	8.02	0	High
Q16186	ADRM1	Proteasomal ubiquitin receptor ADRM1	0.917199	2.37363	1.59438	1.60957	1.14425	2.23468	2.57576	0.968675	873413	801094	2.07316e+06	1.39255e+06	1.40582e+06	999405	1.9518e+06	2.2497e+06	846054	0	14.858	9	2	8	2	1	407	42.1	5.07	25.84	0	High
P30566	ADSL	Adenylosuccinate lyase	0.794637	1.25957	1.07075	1.26625	1.08824	0.951425	0.767008	1.17476	2.63105e+06	2.09073e+06	3.31399e+06	2.81719e+06	3.33156e+06	2.86322e+06	2.50324e+06	2.01804e+06	3.09084e+06	0	47.714	26	9	16	9	1	484	54.9	7.11	57.19	0	High
P30520	ADSS	Adenylosuccinate synthetase isozyme 2	0.757937	1.19331	1.11917	1.07518	1.01277	0.660958	0.672084	0.586466	3.76951e+06	2.85705e+06	4.4982e+06	4.21874e+06	4.0529e+06	3.81766e+06	2.49149e+06	2.53343e+06	2.21069e+06	0	75.286	25	11	26	11	1	456	50.1	6.55	90.85	0	High
Q8IUX7	AEBP1	Adipocyte enhancer-binding protein 1	0.812981	0.48083	0.410455	0.599363	1.23486	0.711534	0.749978	1.75884	7.83202e+06	6.36729e+06	3.76587e+06	3.2147e+06	4.69422e+06	9.67142e+06	5.57275e+06	5.87385e+06	1.37753e+07	0.001	5.959	2	1	3	1	1	1158	130.8	5.11	15.16	0	High
Q8TED9	AFAP1L1	Actin filament-associated protein 1-like 1	1.70498	0.936703	1.71999	1.41238	1.77165	1.93095	1.73156	1.78575	261064	445110	244539	449028	368722	462513	504102	452049	466194	0.03	1.785	2	1	1	1	1	768	86.4	6.8	2.26	0	Medium
P55196	AFDN	Afadin	1.59816	1.13906	1.62991	1.04658	0.960712	1.04069	0.907291	0.926653	518877	829248	591032	845721	543048	498491	539991	470773	480819	0	18.393	5	6	8	6	1	1824	206.7	6.47	23.18	0	High
Q9UHB7	AFF4	AF4/FMR2 family member 4	1.47546	1.04565	1.2897	1.22767	1.56383	1.55002	1.11987	1.64412	251042	370402	262502	323767	308196	392586	389120	281133	412741	0	18.7	9	7	7	7	1	1163	127.4	9.31	13.56	0	High
Q8WV93	AFG1L	AFG1-like ATPase	1.25452	0.722382	1.12936	0.715781	1.00131	0.797964	0.752222	1.23499	764213	958723	552054	863074	547009	765217	609815	574858	943796	0.006	3.474	4	1	1	1	1	481	54.8	7.27	2.4	0	High
Q9Y4W6	AFG3L2	AFG3-like protein 2	1.30146	1.21643	1.16463	1.02053	1.1609	1.44014	1.4062	1.3891	2.95406e+06	3.8446e+06	3.5934e+06	3.44039e+06	3.01469e+06	3.42937e+06	4.25425e+06	4.154e+06	4.10348e+06	0	120.001	34	25	41	25	1	797	88.5	8.66	132.29	0	High
P02771	AFP	Alpha-fetoprotein	3.47105	0.670175	0.869411	0.968512	1.39246	0.668601	0.447541	0.620221	5.61725e+06	1.94977e+07	3.76454e+06	4.8837e+06	5.44037e+06	7.82177e+06	3.7557e+06	2.51395e+06	3.48393e+06	0	21.337	7	4	9	4	1	609	68.6	5.68	22.55	0	High
Q96P47	AGAP3	Arf-GAP with GTPase, ANK repeat and PH domain-containing protein 3	1.1111	1.08888	1.11589	1.08067	1.19842	1.15781	1.02399	1.17828	712824	792022	776183	795435	770326	854261	825312	729926	839907	0	7.857	3	3	3	3	1	875	95	7.97	8.61	0	High
P52594	AGFG1	Arf-GAP domain and FG repeat-containing protein 1	0.769341	0.69922	0.65305	0.884598	0.747954	0.196456	0.316779	0.379712	1.16648e+06	897418	815624	761768	1.03186e+06	872471	229161	369515	442925	0	21.414	13	4	5	4	1	562	58.2	8.63	21.66	0	High
Q53H12	AGK	Acylglycerol kinase, mitochondrial	1.10607	0.621325	0.715363	0.694049	1.01171	0.426554	0.467707	0.541847	2.05885e+06	2.27724e+06	1.27922e+06	1.47283e+06	1.42894e+06	2.08297e+06	878211	962940	1.11558e+06	0	32.598	16	7	11	7	1	422	47.1	8.09	32.36	0	High
P35573	AGL	Glycogen debranching enzyme	1.25935	0.964276	1.16895	1.03807	1.09287	0.860905	0.859575	0.84669	516455	650398	498006	603710	536118	564417	444619	443932	437278	0	27.331	7	8	8	8	1	1532	174.7	6.76	25.53	0	High
Q9UKV8	AGO2	Protein argonaute-2	0.993274	1.26251	1.24339	1.23016	1.21478	0.704671	0.903441	0.561776	662702	658245	836671	823995	815231	805039	466987	598712	372290	0	16.458	7	5	5	5	1	859	97.1	9.19	13.41	0	High
Q99943	AGPAT1	1-acyl-sn-glycerol-3-phosphate acyltransferase alpha	0.986751	0.844516	1.17774	0.934451	1.22429	1.04822	0.712	1.36563	624851	616572	527696	735910	583892	765001	654979	444894	853316	0	7.183	7	1	2	1	1	283	31.7	9.38	6.76	0	High
Q9NRZ7	AGPAT3	1-acyl-sn-glycerol-3-phosphate acyltransferase gamma	1.1652	1.09762	1.1152	1.19399	1.39676	1.0407	1.61907	0.982662	844962	984548	927444	942302	1.00887e+06	1.18021e+06	879354	1.36805e+06	830312	0.003	4.25	5	2	2	2	1	376	43.4	8.72	4.92	0	High
Q9NUQ2	AGPAT5	1-acyl-sn-glycerol-3-phosphate acyltransferase epsilon	0.952924	0.993784	0.865179	1.0169	1.00489	0.678416	1.36127	1.11511	597210	569096	593497	516693	607304	600127	405157	812961	665957	0	9.575	12	3	4	3	1	364	42	9.1	12.49	0	High
O00116	AGPS	Alkyldihydroxyacetonephosphate synthase, peroxisomal	1.0051	1.12392	1.21531	1.06884	1.07484	1.23537	1.15163	1.07879	2.75501e+06	2.76905e+06	3.09641e+06	3.34819e+06	2.94466e+06	2.96119e+06	3.40346e+06	3.17275e+06	2.97206e+06	0	95.033	41	19	27	19	1	658	72.9	7.34	94.35	0	High
O00468	AGRN	Agrin	0.915317	0.594762	0.714539	0.668716	0.931503	1.19126	0.922988	1.76504	157454	144121	93647.7	112507	105292	146669	187568	145328	277913	0	9.623	2	3	3	3	1	2068	217.2	6.39	9.35	0	High
Q9UPW5	AGTPBP1	Cytosolic carboxypeptidase 1	1.63854	1.09322	1.30763	1.12376	1.12331	1.31969	1.68507	1.55824	370781	607541	405344	484845	416668	416503	489315	624793	577766	0.016	2.306	1	1	1	1	1	1226	138.4	6.15	2.83	0	Medium
Q8WYP5	AHCTF1	Protein ELYS	0.955137	1.05902	1.07803	1.06578	1.04732	1.00224	1.1515	1.00951	1.63406e+06	1.56075e+06	1.73051e+06	1.76157e+06	1.74155e+06	1.71138e+06	1.63772e+06	1.88162e+06	1.6496e+06	0	81.58	12	21	26	21	1	2266	252.3	6.6	86.45	0	High
P23526	AHCY	Adenosylhomocysteinase	0.917654	0.854071	0.861393	0.882242	1.01756	0.821847	0.560805	0.941621	2.05774e+07	1.8883e+07	1.75746e+07	1.77253e+07	1.81543e+07	2.09389e+07	1.69115e+07	1.15399e+07	1.93761e+07	0	131.282	48	20	74	18	1	432	47.7	6.34	212.09	2	High
O43865	AHCYL1	S-adenosylhomocysteine hydrolase-like protein 1	0.820339	0.660806	0.796243	0.806292	1.05337	0.511653	0.595967	0.661249	3.03762e+06	2.49188e+06	2.00727e+06	2.41868e+06	2.44921e+06	3.19975e+06	1.55421e+06	1.81032e+06	2.00862e+06	0	59.417	26	14	29	4	1	530	58.9	6.89	85.07	8	High
Q96HN2	AHCYL2	Adenosylhomocysteinase 3	0.665932	1.03038	1.01526	1.02641	0.849641	1.07409	1.1424	1.17013	245003	163155	252447	248742	251472	208164	263155	279892	286685	0	50.106	21	13	22	3	1	611	66.7	7.36	61.44	0	High
Q09666	AHNAK	Neuroblast differentiation-associated protein AHNAK	1.22772	0.946492	0.919025	1.03334	0.79375	0.57694	0.819664	0.652906	9.40106e+06	1.15418e+07	8.89803e+06	8.63981e+06	9.71452e+06	7.46209e+06	5.42385e+06	7.70571e+06	6.13801e+06	0	308.063	31	72	96	72	1	5890	628.7	6.15	319.32	0	High
O95433	AHSA1	Activator of 90 kDa heat shock protein ATPase homolog 1	0.701725	1.1251	1.27018	1.22506	1.03858	1.29199	1.23171	1.036	5.28905e+06	3.71146e+06	5.95071e+06	6.71804e+06	6.47943e+06	5.49309e+06	6.8334e+06	6.51457e+06	5.47947e+06	0	43.973	23	8	19	8	1	338	38.3	5.53	63.58	0	High
P02765	AHSG	Alpha-2-HS-glycoprotein	3.25021	2.3022	2.43768	1.65558	1.37889	2.88074	1.46407	0.497127	2.30241e+06	7.4833e+06	5.3006e+06	5.61253e+06	3.81181e+06	3.17477e+06	6.63264e+06	3.37088e+06	1.14459e+06	0	7.616	7	3	10	3	1	367	39.3	5.72	21.72	0	High
Q96BJ3	AIDA	Axin interactor, dorsalization-associated protein	1.20329	1.44036	1.27758	1.37245	1.18864	1.95393	1.76555	1.2539	231863	279000	333966	296223	318220	275603	453045	409367	290734	0	7.162	8	2	2	2	1	306	35	6.55	7.43	0	High
Q9BQI0	AIF1L	Allograft inflammatory factor 1-like	1.00108	0.845561	0.911253	0.864918	0.710554	0.484065	0.778888	0.588341	1.42558e+06	1.42712e+06	1.20542e+06	1.29907e+06	1.23301e+06	1.01295e+06	690075	1.11037e+06	838729	0.037	1.648	5	1	1	1	1	150	17.1	7.2	2.13	0	Medium
O95831	AIFM1	Apoptosis-inducing factor 1, mitochondrial	1.0531	0.904655	1.01285	0.962725	1.15861	0.929625	0.711185	0.966724	6.0225e+06	6.34228e+06	5.44829e+06	6.09991e+06	5.79801e+06	6.97776e+06	5.59867e+06	4.28312e+06	5.8221e+06	0	136.918	38	18	45	18	1	613	66.9	8.95	149.82	0	High
Q9BRQ8	AIFM2	Apoptosis-inducing factor 2	1.16025	0.794026	0.800161	0.823602	1.01874	0.841261	0.501262	0.889185	415701	482317	330078	332628	342372	423493	349713	208375	369635	0	9.243	13	3	3	3	1	373	40.5	9.11	11.15	0	High
Q12904	AIMP1	Aminoacyl tRNA synthase complex-interacting multifunctional protein 1	0.847378	0.893902	0.773632	0.820976	0.93544	0.799144	0.848439	0.908593	2.22928e+06	1.88904e+06	1.99275e+06	1.72464e+06	1.83018e+06	2.08535e+06	1.78151e+06	1.8914e+06	2.0255e+06	0	59.725	45	11	19	11	1	312	34.3	8.43	61.16	0	High
Q13155	AIMP2	Aminoacyl tRNA synthase complex-interacting multifunctional protein 2	1.12872	1.12906	1.06898	1.05734	0.977713	1.00576	0.914571	1.06179	3.14717e+06	3.55226e+06	3.55335e+06	3.36424e+06	3.32761e+06	3.07703e+06	3.16529e+06	2.87831e+06	3.34163e+06	0	28.367	23	7	14	7	1	320	35.3	8.22	41.38	0	High
O00170	AIP	AH receptor-interacting protein	0.885187	0.850636	0.831279	0.96513	0.933265	0.89052	0.8824	1.11694	482277	426905	410242	400907	465460	450092	429477	425561	538676	0	17.285	17	4	5	4	1	330	37.6	6.29	14.7	0	High
P00568	AK1	Adenylate kinase isoenzyme 1	0.848612	0.663725	0.616758	0.676096	0.974469	1.11047	0.716683	1.62453	4.27625e+06	3.62888e+06	2.83826e+06	2.63741e+06	2.89116e+06	4.16708e+06	4.74867e+06	3.06472e+06	6.94692e+06	0	63.709	59	11	21	11	1	194	21.6	8.63	73.55	0	High
P54819	AK2	Adenylate kinase 2, mitochondrial	0.837181	0.690715	0.636078	0.7153	0.88591	0.593849	0.707102	1.02727	5.0899e+06	4.26117e+06	3.51567e+06	3.23758e+06	3.64081e+06	4.5092e+06	3.02264e+06	3.59908e+06	5.22869e+06	0	46.577	35	7	19	7	1	239	26.5	7.81	57.5	0	High
Q9UIJ7	AK3	GTP:AMP phosphotransferase AK3, mitochondrial	1.03851	0.828237	0.843377	0.724234	0.926386	0.436358	0.378155	0.542369	1.91743e+06	1.99127e+06	1.58809e+06	1.61712e+06	1.38867e+06	1.77628e+06	836687	725086	1.03996e+06	0	46.407	42	10	14	10	1	227	25.6	9.16	41.23	0	High
P27144	AK4	Adenylate kinase 4, mitochondrial	0.809379	0.881398	1.25297	1.24565	1.65299	1.50917	1.67287	2.09419	979199	792544	863065	1.22691e+06	1.21974e+06	1.61861e+06	1.47777e+06	1.63807e+06	2.05063e+06	0	9.004	30	4	4	4	1	223	25.3	8.4	9.6	0	High
Q9Y3D8	AK6	Adenylate kinase isoenzyme 6	1.06283	0.897731	0.969934	1.07331	0.960749	0.386853	0.470091	0.400013	2.76779e+06	2.9417e+06	2.48473e+06	2.68457e+06	2.97071e+06	2.65915e+06	1.07073e+06	1.30111e+06	1.10715e+06	0	8.089	16	2	3	2	1	172	20	4.58	14.63	0	High
Q92667	AKAP1	A-kinase anchor protein 1, mitochondrial	1.1802	1.0221	1.01092	0.945108	0.882716	0.747525	0.834203	0.847209	1.33409e+06	1.57448e+06	1.36357e+06	1.34866e+06	1.26086e+06	1.17762e+06	997265	1.1129e+06	1.13025e+06	0	12.629	7	4	5	4	1	903	97.3	4.94	14.22	0	High
O43572	AKAP10	A-kinase anchor protein 10, mitochondrial	1.7497	1.91498	1.68993	1.44032	1.51053	2.31155	1.75089	1.45016	278326	486988	532989	470352	400880	420419	643365	487317	403618	0	13.371	8	4	4	4	1	662	73.8	6.39	11.27	0	High
Q9UKA4	AKAP11	A-kinase anchor protein 11	1.12969	1.06831	1.11524	1.20649	0.954209	1.05491	0.956537	1.00703	422008	476737	450837	470643	509148	402684	445183	403667	424977	0	11.114	3	5	5	5	1	1901	210.4	5.39	14.21	0	High
Q02952	AKAP12	A-kinase anchor protein 12	0.883253	0.896067	0.925211	0.934711	0.712489	0.572668	0.724012	0.609382	4.6837e+06	4.13689e+06	4.19691e+06	4.33341e+06	4.37791e+06	3.33709e+06	2.68221e+06	3.39106e+06	2.85416e+06	0	179.734	29	31	44	31	1	1782	191.4	4.41	168.42	0	High
Q12802	AKAP13	A-kinase anchor protein 13	0.756725	0.576047	0.479852	0.596716	0.598749	0.318069	0.261484	0.543528	387466	293205	223199	185926	231207	231995	123241	101316	210599	0	9.236	2	3	3	3	1	2813	307.4	5.24	9.22	0	High
Q02040	AKAP17A	A-kinase anchor protein 17A	0.891498	0.996031	1.10663	0.887968	0.937725	1.53364	1.41221	1.38064	396088	353111	394516	438322	351713	371421	607457	559359	546855	0	6.839	3	2	2	2	1	695	80.7	9.73	6.02	0	High
Q9Y2D5	AKAP2	A-kinase anchor protein 2	0.945981	1.26398	1.04704	1.2535	0.949585	1.85805	1.68868	4.39779	398529	377000	503734	417277	499555	378437	740488	672989	1.75264e+06	0	19.804	8	6	6	6	1	859	94.6	5.11	20.16	0	High
O43823	AKAP8	A-kinase anchor protein 8	1.05868	0.890713	1.16633	1.04907	1.01084	0.67625	0.951983	0.772211	1.89738e+06	2.00871e+06	1.69002e+06	2.21296e+06	1.99048e+06	1.91794e+06	1.2831e+06	1.80627e+06	1.46518e+06	0	31.115	16	6	11	6	1	692	76.1	5.15	41.42	0	High
Q9ULX6	AKAP8L	A-kinase anchor protein 8-like	1.20964	1.10305	1.25783	1.12599	1.00278	1.01442	0.900333	1.42732	827263	1.00069e+06	912511	1.04055e+06	931488	829566	839194	744812	1.18077e+06	0	36.535	16	8	11	8	1	646	71.6	5.05	34.39	0	High
Q99996	AKAP9	A-kinase anchor protein 9	0.694686	0.861529	0.928128	0.946339	0.987186	0.99784	0.911437	1.22305	327152	227268	281851	303639	309596	322960	326445	298178	400122	0	41.738	3	12	12	12	1	3907	452.7	4.98	35.5	0	High
P14550	AKR1A1	Alcohol dehydrogenase [NADP(+)]	0.782526	0.914469	0.863093	0.949615	0.990954	1.29032	1.2021	1.16631	1.49088e+06	1.16665e+06	1.36337e+06	1.28677e+06	1.41576e+06	1.4774e+06	1.92371e+06	1.79219e+06	1.73884e+06	0	53.491	37	10	17	9	1	325	36.6	6.79	67.04	0	High
P15121	AKR1B1	Aldose reductase	0.985228	1.13752	1.02369	1.05531	1.08668	1.67684	1.4631	1.44058	7.82312e+06	7.70756e+06	8.89894e+06	8.00844e+06	8.25582e+06	8.50124e+06	1.31181e+07	1.1446e+07	1.12698e+07	0	53.892	58	14	37	13	1	316	35.8	6.98	87.07	1	High
O43488	AKR7A2	Aflatoxin B1 aldehyde reductase member 2	0.830545	1.30877	1.18213	1.07447	0.961285	1.32347	1.32918	0.894196	480328	398934	628636	567809	516098	461732	635698	638441	429507	0	9.286	11	4	4	4	1	359	39.6	7.17	10.74	0	High
P31749	AKT1	RAC-alpha serine/threonine-protein kinase	1.00676	0.91896	1.19469	1.01785	0.799336	0.564951	0.613692	0.52437	1.04045e+06	1.04748e+06	956131	1.24301e+06	1.05903e+06	831668	587803	638515	545580	0	28.782	15	5	8	3	1	480	55.7	6.07	23.92	0	High
P31751	AKT2	RAC-beta serine/threonine-protein kinase	1.01491	0.976873	0.944135	0.927862	0.86469	0.692821	0.567846	1.06492	1.37205e+06	1.39251e+06	1.34032e+06	1.2954e+06	1.27307e+06	1.1864e+06	950584	779111	1.46112e+06	0	14.368	8	3	4	2	1	481	55.7	6.37	12.85	0	High
Q9Y243	AKT3	RAC-gamma serine/threonine-protein kinase	1.17325	1.55182	1.24837	1.2912	0.90784	0.561481	0.859767	0.716099	1.0595e+06	1.24305e+06	1.64414e+06	1.32265e+06	1.36802e+06	961853	594886	910919	758704	0	28.075	14	5	7	3	1	479	55.7	6.02	24.17	2	High
P13716	ALAD	Delta-aminolevulinic acid dehydratase	1.12888	0.924897	0.93407	0.994343	1.06498	1.14794	1.3618	1.27247	620312	700256	573724	579415	616803	660622	712078	844743	789328	0	25.387	25	6	7	6	1	330	36.3	6.79	24.18	0	High
P13196	ALAS1	5-aminolevulinate synthase, nonspecific, mitochondrial	0.930779	1.01506	1.35276	1.34817	1.67885	1.93627	1.65456	2.08531	959942	893494	974396	1.29857e+06	1.29416e+06	1.6116e+06	1.85871e+06	1.58828e+06	2.00177e+06	0	13.272	4	2	3	2	1	640	70.5	8.46	11.72	0	High
Q13740	ALCAM	CD166 antigen	1.49281	1.48176	1.40545	1.34465	1.0404	0.933804	1.14506	0.83497	151518	226187	224514	212951	203739	157640	141488	173496	126513	0.004	3.996	2	1	1	1	1	583	65.1	6.25	3.66	0	High
Q8IZ83	ALDH16A1	Aldehyde dehydrogenase family 16 member A1	0.81508	0.849152	0.831675	0.838448	0.887993	0.758884	0.8304	0.948084	1.84209e+06	1.50145e+06	1.56422e+06	1.53202e+06	1.5445e+06	1.63577e+06	1.39794e+06	1.52968e+06	1.74646e+06	0	17.955	11	5	6	5	1	802	85.1	6.79	14.38	0	High
P54886	ALDH18A1	Delta-1-pyrroline-5-carboxylate synthase	0.811413	0.688314	0.652425	0.761007	1.05731	0.989037	0.90556	1.69092	2.89839e+06	2.35179e+06	1.995e+06	1.89099e+06	2.2057e+06	3.06451e+06	2.86662e+06	2.62467e+06	4.90095e+06	0	99.699	30	19	31	19	1	795	87.2	7.12	100.62	0	High
P00352	ALDH1A1	Retinal dehydrogenase 1	1.00636	0.987007	1.03578	1.11441	1.03006	0.84493	0.788802	0.764275	4.22688e+06	4.25375e+06	4.17196e+06	4.37811e+06	4.71046e+06	4.35395e+06	3.57142e+06	3.33417e+06	3.2305e+06	0	92.044	38	16	31	14	1	501	54.8	6.73	105.65	1	High
P30837	ALDH1B1	Aldehyde dehydrogenase X, mitochondrial	0.840436	0.856914	0.875642	0.820987	0.901779	0.495323	0.518053	0.606625	2.86634e+06	2.40897e+06	2.4562e+06	2.50989e+06	2.35322e+06	2.5848e+06	1.41976e+06	1.48491e+06	1.73879e+06	0	66.145	27	13	23	11	1	517	57.2	6.8	76.24	0	High
P51648	ALDH3A2	Fatty aldehyde dehydrogenase	1.01621	1.07491	1.09181	1.22305	1.13648	1.32386	1.21357	1.2078	592731	602338	637135	647147	724939	673627	784695	719323	715903	0	26.827	15	5	7	5	1	485	54.8	7.88	23.24	0	High
Q02252	ALDH6A1	Methylmalonate-semialdehyde dehydrogenase [acylating], mitochondrial	0.866889	0.386381	0.419979	0.456971	1.05021	0.280041	0.260956	1.00947	318478	276085	123054	133754	145535	334468	89186.9	83108.8	321494	0.007	3.367	2	1	1	1	1	535	57.8	8.5	2.61	0	High
P49419	ALDH7A1	Alpha-aminoadipic semialdehyde dehydrogenase	0.852775	0.906014	1.03727	0.980234	1.00488	1.38836	1.32655	1.02944	2.31183e+06	1.97147e+06	2.09455e+06	2.39798e+06	2.26613e+06	2.32311e+06	3.20964e+06	3.06674e+06	2.37989e+06	0	77.848	33	12	20	12	1	539	58.5	7.99	75.29	0	High
P49189	ALDH9A1	4-trimethylaminobutyraldehyde dehydrogenase	1.02254	0.993713	1.00069	0.992974	0.994676	1.42353	1.42035	1.28302	5.63219e+06	5.75914e+06	5.59678e+06	5.63609e+06	5.59262e+06	5.6022e+06	8.0176e+06	7.99966e+06	7.22623e+06	0	63.559	22	10	19	10	1	494	53.8	5.87	57.13	0	High
P04075	ALDOA	Fructose-bisphosphate aldolase A	0.805048	0.970272	0.965694	1.02398	1.19589	1.10182	1.1367	1.05129	9.22925e+07	7.42999e+07	8.95488e+07	8.91262e+07	9.45053e+07	1.10371e+08	1.01689e+08	1.04909e+08	9.70258e+07	0	174.778	64	27	303	23	1	364	39.4	8.09	1119.86	3	High
P09972	ALDOC	Fructose-bisphosphate aldolase C	0.956219	0.497825	0.56436	0.642936	1.03313	0.6954	0.754774	1.30253	3.12958e+06	2.99257e+06	1.55798e+06	1.76621e+06	2.01212e+06	3.23325e+06	2.17631e+06	2.36213e+06	4.07638e+06	0	64.973	32	12	42	8	1	364	39.4	6.87	143.93	0	High
Q9BT22	ALG1	Chitobiosyldiphosphodolichol beta-mannosyltransferase	1.1445	1.17016	1.13338	1.12088	1.16994	1.2386	1.21982	1.02482	1.61864e+06	1.85254e+06	1.89407e+06	1.83454e+06	1.8143e+06	1.89372e+06	2.00485e+06	1.97445e+06	1.65882e+06	0	45.341	23	8	14	8	1	464	52.5	7.23	42.84	0	High
Q2TAA5	ALG11	GDP-Man:Man(3)GlcNAc(2)-PP-Dol alpha-1,2-mannosyltransferase	1.18297	0.97538	1.26593	0.860333	0.989369	0.573459	0.817961	0.774262	864462	1.02263e+06	843179	1.09435e+06	743725	855272	495733	707096	669320	0.002	4.811	4	2	3	2	1	492	55.6	8.48	6.93	0	High
Q9NP73	ALG13	Putative bifunctional UDP-N-acetylglucosamine transferase and deubiquitinase ALG13	0.76779	0.63778	0.631815	0.735552	0.875287	0.687172	0.750128	1.09196	3.68566e+06	2.82981e+06	2.35064e+06	2.32865e+06	2.711e+06	3.22601e+06	2.53268e+06	2.76472e+06	4.02459e+06	0.009	2.954	1	1	2	1	1	1137	126	6.74	6.77	0	High
Q9H553	ALG2	Alpha-1,3/1,6-mannosyltransferase ALG2	1.6443	1.06529	1.17676	1.11115	0.970025	0.74183	0.837655	0.761419	715490	1.17648e+06	762202	841963	795017	694043	530771	599333	544788	0	21.504	9	3	5	3	1	416	47.1	7.05	18.34	0	High
Q9Y673	ALG5	Dolichyl-phosphate beta-glucosyltransferase	0.950748	1.00961	0.867912	0.996187	1.15195	1.20354	1.41098	1.0676	2.72586e+06	2.5916e+06	2.75205e+06	2.3658e+06	2.71546e+06	3.14005e+06	3.28067e+06	3.84614e+06	2.91012e+06	0	32.891	16	5	10	5	1	324	36.9	9.28	36.05	0	High
Q9Y672	ALG6	Dolichyl pyrophosphate Man9GlcNAc2 alpha-1,3-glucosyltransferase	0.662298	1.15537	1.17743	0.913716	0.802496	3.45674	2.76729	3.29963	367920	243672	425082	433201	336174	295254	1.2718e+06	1.01814e+06	1.214e+06	0.05	1.474	2	1	1	1	1	507	58.1	8.46	2.03	0	Medium
Q9BVK2	ALG8	Probable dolichyl pyrophosphate Glc1Man9GlcNAc2 alpha-1,3-glucosyltransferase	0.727225	1.52523	1.42972	1.338	1.2129	3.17422	1.26658	2.39159	689992	501780	1.0524e+06	986495	923213	836891	2.19019e+06	873928	1.65018e+06	0.051	1.454	2	1	1	1	1	526	60	9.14	2.17	0	Low
Q9H6U8	ALG9	Alpha-1,2-mannosyltransferase ALG9	1.0023	0.761425	0.779933	0.86482	1.00478	0.872431	1.36275	0.822024	1.30849e+06	1.3115e+06	996319	1.02054e+06	1.13161e+06	1.31474e+06	1.14157e+06	1.78314e+06	1.07561e+06	0.003	4.45	2	1	1	1	1	611	69.8	8.68	3.87	0	High
Q6NS38	ALKBH2	DNA oxidative demethylase ALKBH2	1.075	0.764237	0.925669	0.809964	1.13481	0.356882	0.38825	0.445362	468134	503245	357766	433337	379172	531245	167069	181753	208489	0.037	1.648	5	1	1	1	1	261	29.3	9.66	2.61	0	Medium
Q96Q83	ALKBH3	Alpha-ketoglutarate-dependent dioxygenase alkB homolog 3	0.770657	0.811471	0.824087	0.828996	0.930396	0.880109	0.751747	1.33962	273158	210511	221659	225106	226447	254145	240408	205345	365926	0.001	5.307	7	2	2	2	1	286	33.4	8.4	5.74	0	High
Q6P6C2	ALKBH5	RNA demethylase ALKBH5	0.968838	1.47502	1.46076	1.2076	1.22613	2.23415	2.1025	1.41403	236551	229179	348917	345545	285659	290041	528490	497349	334490	0	17.279	17	3	4	3	1	394	44.2	9.09	11.49	0	High
Q86V81	ALYREF	THO complex subunit 4	1.06951	1.08087	1.12528	1.08194	0.991117	1.07176	1.0139	0.66617	2.01647e+06	2.15663e+06	2.17954e+06	2.26909e+06	2.1817e+06	1.99855e+06	2.16116e+06	2.0445e+06	1.34331e+06	0	21.394	29	4	9	4	1	257	26.9	11.15	28.76	0	High
Q9UHK6	AMACR	Alpha-methylacyl-CoA racemase	0.893209	0.704253	0.621475	0.649966	0.893485	0.612676	0.484861	0.928743	513749	458886	361809	319283	333920	459027	314762	249097	477141	0	9.418	15	3	3	3	1	382	42.4	6.44	9.24	0	High
Q9Y303	AMDHD2	N-acetylglucosamine-6-phosphate deacetylase	0.908045	1.09288	1.05902	1.01923	1.01535	1.49784	1.58941	0.968296	479204	435139	523714	507485	488419	486559	717773	761653	464011	0.013	2.508	2	1	1	1	1	409	43.7	6.7	3.11	0	Medium
Q6DCA0	AMMECR1L	AMMECR1-like protein	1.21798	1.29807	1.35307	1.14402	1.00917	1.23579	1.22407	0.826001	381728	464938	495509	516503	436705	385227	471736	467261	315308	0	7.018	7	2	2	2	1	310	34.5	8.98	5.65	0	High
Q01433	AMPD2	AMP deaminase 2	0.937638	0.705594	0.766771	0.875634	0.939737	0.906834	0.891817	1.151	820963	769766	579267	629491	718864	771490	744478	732149	944926	0	24.496	10	8	9	8	1	879	100.6	6.93	24.38	0	High
P04745	AMY1A	Alpha-amylase 1	3.63406	1.18646	1.96425	1.46894	1.61259	1.36517	0.707833	0.526888	710834	2.58322e+06	843379	1.39626e+06	1.04417e+06	1.14629e+06	970413	503152	374530	0.053	1.444	1	1	1	1	1	511	57.7	6.93	2.05	0	Low
Q9H1A4	ANAPC1	Anaphase-promoting complex subunit 1	1.00025	0.905398	1.06447	1.02825	0.968803	1.03035	0.678557	1.00069	209793	209846	189946	223317	215719	203248	216161	142356	209938	0	30.222	7	8	9	8	1	1944	216.4	6.3	32.82	0	High
Q9UM13	ANAPC10	Anaphase-promoting complex subunit 10	1.03954	1.22578	1.21551	1.23323	0.984669	1.56777	1.74626	1.11813	190706	198247	233764	231805	235185	187783	298984	333023	213235	0.017	2.247	5	1	1	1	1	185	21.2	9.06	2.5	0	Medium
Q9UJX6	ANAPC2	Anaphase-promoting complex subunit 2	1.02818	0.861968	1.1216	0.88301	1.01684	0.720876	0.524724	1.08514	585298	601792	504508	656471	516823	595152	421927	307120	635131	0	8.139	5	3	3	3	1	822	93.8	5.22	5.59	0	High
Q9UJX5	ANAPC4	Anaphase-promoting complex subunit 4	2.53745	0.746002	1.07501	0.955558	1.16516	0.833684	0.808296	1.09239	1.31156e+06	3.32802e+06	978425	1.40994e+06	1.25327e+06	1.52818e+06	1.09343e+06	1.06013e+06	1.43274e+06	0	6.438	4	3	3	3	1	808	92.1	5.53	7.71	0	High
Q9UJX4	ANAPC5	Anaphase-promoting complex subunit 5	0.755752	0.816789	0.742318	0.808656	0.883551	0.709066	0.764393	0.745648	1.20456e+06	910352	983875	894171	974078	1.06429e+06	854116	920761	898181	0.034	1.701	1	1	1	1	1	755	85	6.87	2.45	0	Medium
Q9UJX3	ANAPC7	Anaphase-promoting complex subunit 7	1.21125	1.2489	1.1758	1.14593	1.01136	0.938927	1.09062	0.742203	1.19789e+06	1.45094e+06	1.49605e+06	1.40847e+06	1.3727e+06	1.21149e+06	1.12473e+06	1.30644e+06	889076	0	21.257	12	6	7	6	1	599	66.8	5.64	21.6	0	High
Q01484	ANK2	Ankyrin-2	2.08849	1.17006	1.38524	1.0373	1.87291	1.70105	1.52445	1.66926	176660	368952	206703	244716	183248	330868	300507	269308	294891	0	6.619	1	3	3	3	1	3957	433.4	5.14	9.62	0	High
Q9P2R3	ANKFY1	Rabankyrin-5	0.893371	0.879202	0.890341	1.00415	1.02774	0.458821	0.5313	0.519672	920794	822610	809563	819821	924614	946340	422480	489217	478511	0	50.854	14	14	15	14	1	1169	128.3	6.1	44.91	0	High
Q8IWZ3	ANKHD1	Ankyrin repeat and KH domain-containing protein 1	1.07588	1.09241	1.09178	0.975862	0.823031	0.731082	0.751492	0.965785	1.24245e+06	1.33673e+06	1.35727e+06	1.35648e+06	1.21246e+06	1.02258e+06	908334	933692	1.19994e+06	0	70.957	8	14	18	7	1	2542	269.3	5.73	68.62	7	High
Q9P2G1	ANKIB1	Ankyrin repeat and IBR domain-containing protein 1	0.887063	0.654922	0.783904	0.765129	0.823618	0.632739	0.746845	1.00407	474350	420778	310662	371845	362939	390683	300140	354266	476281	0	7.595	3	2	2	2	1	1089	121.9	5.11	7.93	0	High
Q86XL3	ANKLE2	Ankyrin repeat and LEM domain-containing protein 2	0.977317	1.28974	1.2869	1.21073	1.00093	0.921725	1.1251	1.19773	165493	161739	213443	212974	200367	165648	152539	186197	198217	0	33.868	15	8	8	8	1	938	104.1	7.09	31.1	0	High
Q8IV38	ANKMY2	Ankyrin repeat and MYND domain-containing protein 2	1.45094	0.791255	0.971735	0.904705	1.08754	0.594557	0.826335	0.861083	445188	645942	352257	432605	402763	484158	264690	367874	383343	0	9.242	10	4	4	4	1	441	49.3	6.25	7.76	0	High
Q15327	ANKRD1	Ankyrin repeat domain-containing protein 1	0.788522	0.755388	0.870513	0.822027	0.893906	0.701789	0.924393	0.60951	830855	655147	627617	723270	682985	742706	583084	768036	506414	0.085	1.129	3	1	1	1	1	319	36.2	7.5	2.58	0	Low
Q8IZ07	ANKRD13A	Ankyrin repeat domain-containing protein 13A	0.868236	0.321657	0.552807	0.455943	0.864089	0.412175	0.318548	1.95869	695432	603799	223690	384439	317077	600915	286640	221528	1.36213e+06	0.009	2.894	4	1	1	1	1	590	67.6	5.02	4.02	0	High
Q86YJ7	ANKRD13B	Ankyrin repeat domain-containing protein 13B	0.62886	0.433175	0.407132	0.456129	0.574693	0.459995	0.482926	0.832489	16730.1	10520.9	7247.08	6811.37	7631.1	9614.69	7695.78	8079.42	13927.6	0.006	3.61	4	1	1	1	1	626	70.2	6.93	3	0	High
Q6P6B7	ANKRD16	Ankyrin repeat domain-containing protein 16	1.35845	0.746682	1.17615	0.806998	0.990459	0.765498	0.912052	1.15127	266144	361544	198725	313025	214777	263604	203732	242737	306402	0.012	2.587	2	1	1	1	1	361	39.3	7.25	2.62	0	Medium
O75179	ANKRD17	Ankyrin repeat domain-containing protein 17	0.944776	0.877578	0.987023	0.971308	0.951397	1.02124	0.972096	1.09914	718283	678617	630349	708962	697674	683372	733539	698240	789491	0	62.423	8	13	18	5	1	2603	274.1	6.52	63.31	1	High
O15084	ANKRD28	Serine/threonine-protein phosphatase 6 regulatory ankyrin repeat subunit A	1.16739	0.892098	0.906912	0.931589	1.0032	1.40136	1.43459	1.5588	1.12895e+06	1.31793e+06	1.00714e+06	1.02386e+06	1.05172e+06	1.13257e+06	1.58207e+06	1.61959e+06	1.75981e+06	0	22.081	7	6	7	5	1	1053	112.9	6.25	20.93	1	High
Q8N7Z5	ANKRD31	Putative ankyrin repeat domain-containing protein 31	3.87118	1.24135	1.73754	1.42336	1.37964	1.2939	0.785162	0.683569	2.04382e+06	7.91198e+06	2.53709e+06	3.55123e+06	2.90908e+06	2.81974e+06	2.6445e+06	1.60473e+06	1.39709e+06	0.022	2.004	0	1	1	1	1	1873	210.7	6.2	2.02	0	Medium
Q8N8A2	ANKRD44	Serine/threonine-protein phosphatase 6 regulatory ankyrin repeat subunit B	0.770934	0.644561	0.693735	0.782928	0.901206	0.717814	0.661314	0.823985	286537	220901	184691	198781	224338	258229	205681	189491	236102	0	13.794	4	3	3	2	1	993	107.5	6.3	11.37	0	High
Q86W74	ANKRD46	Ankyrin repeat domain-containing protein 46	0.536102	0.678066	0.565566	0.795889	0.934002	0.788413	0.670871	1.25889	1.63238e+06	875119	1.10686e+06	923216	1.29919e+06	1.52464e+06	1.28699e+06	1.09511e+06	2.05498e+06	0.002	4.539	5	1	1	1	1	232	26	7.15	4.35	0	High
Q9ULJ7	ANKRD50	Ankyrin repeat domain-containing protein 50	1.26574	0.737043	1.0153	1.03287	1.04305	0.727132	0.45814	0.792293	94638.3	119787	69752.5	96085.8	97749.3	98712.5	68814.5	43357.6	74981.2	0	8.573	2	2	2	2	1	1429	155.8	6.6	7.99	0	High
Q8NB46	ANKRD52	Serine/threonine-protein phosphatase 6 regulatory ankyrin repeat subunit C	0.913274	0.848579	0.842223	0.997935	1.17079	0.953895	0.885934	0.809096	843683	770513	715932	710569	841941	987773	804785	747447	682621	0	18.963	7	5	5	5	1	1076	115	6.48	13.5	0	High
Q6NXT1	ANKRD54	Ankyrin repeat domain-containing protein 54	0.815476	1.07305	1.00427	1.03334	0.711924	0.693935	1.09955	0.748675	1.00559e+06	820035	1.07905e+06	1.00988e+06	1.03911e+06	715904	697814	1.1057e+06	752860	0	6.19	7	2	2	2	1	300	32.5	6.28	6.56	0	High
Q92625	ANKS1A	Ankyrin repeat and SAM domain-containing protein 1A	1.08072	1.29477	1.45854	1.08633	0.996467	1.00458	0.847615	1.13703	557157	602129	721388	812634	605254	555189	559711	472255	633506	0	28.484	6	6	9	6	1	1134	123	6.38	30.62	0	High
Q9H8Y5	ANKZF1	Ankyrin repeat and zinc finger domain-containing protein 1	0.692917	0.808363	1.15998	1.19532	1.66112	1.01201	1.33907	0.819411	1.25072e+06	866643	1.01103e+06	1.45081e+06	1.49501e+06	2.07759e+06	1.26574e+06	1.67479e+06	1.02485e+06	0	19.395	9	6	7	6	1	726	80.9	8.41	20.95	0	High
Q9NQW6	ANLN	Anillin	1.38118	1.32851	1.53868	1.13106	0.834395	0.966054	0.956621	0.755315	667492	921924	886768	1.02706e+06	754971	556952	644833	638537	504167	0	13.03	3	4	4	4	1	1124	124.1	8.07	11.1	0	High
Q9NW15	ANO10	Anoctamin-10	0.837814	0.590919	0.811926	0.72266	0.983135	0.437048	0.638396	0.666249	343641	287907	203064	279011	248335	337845	150188	219379	228950	0.001	6.036	4	2	2	2	1	660	76.3	7.4	6.05	0	High
Q4KMQ2	ANO6	Anoctamin-6	0.651889	0.860642	0.881029	0.930176	1.02651	1.27981	1.52864	1.46212	2.35741e+06	1.53677e+06	2.02888e+06	2.07694e+06	2.1928e+06	2.41989e+06	3.01703e+06	3.60362e+06	3.44682e+06	0	12.601	4	2	3	2	1	910	106.1	7.77	11.58	0	High
P39687	ANP32A	Acidic leucine-rich nuclear phosphoprotein 32 family member A	0.652006	0.899126	0.962986	0.926958	0.854932	0.546059	0.743187	0.629287	472872	308315	425171	455369	438332	404273	258216	351432	297572	0	26.9	14	6	12	2	1	249	28.6	4.09	31.64	0	High
Q92688	ANP32B	Acidic leucine-rich nuclear phosphoprotein 32 family member B	0.776328	0.930467	0.889495	0.967939	0.848064	0.529867	0.657107	0.472723	8.54753e+06	6.63569e+06	7.9532e+06	7.60299e+06	8.27349e+06	7.24886e+06	4.52906e+06	5.61664e+06	4.04062e+06	0	35.051	21	7	18	3	1	251	28.8	4.06	42.5	4	High
Q9BTT0	ANP32E	Acidic leucine-rich nuclear phosphoprotein 32 family member E	0.867326	0.650971	0.645827	0.724063	0.862136	0.405992	0.814222	0.74195	4.92262e+06	4.26952e+06	3.20448e+06	3.17917e+06	3.56429e+06	4.24397e+06	1.99855e+06	4.00811e+06	3.65234e+06	0	53.224	29	5	22	5	1	268	30.7	3.85	87.29	0	High
P04083	ANXA1	Annexin A1	0.920156	1.25805	1.27121	1.43777	1.03252	0.932733	0.895436	1.02578	5.60067e+06	5.15349e+06	7.04594e+06	7.11963e+06	8.05245e+06	5.7828e+06	5.22393e+06	5.01504e+06	5.74508e+06	0	88.244	55	17	30	17	1	346	38.7	7.02	99.25	0	High
P50995	ANXA11	Annexin A11	1.2453	0.971848	1.06864	1.04316	1.07919	1.04746	1.12738	0.992352	1.93165e+06	2.40549e+06	1.87727e+06	2.06424e+06	2.01503e+06	2.08462e+06	2.02333e+06	2.17771e+06	1.91688e+06	0	57.96	26	12	21	11	1	505	54.4	7.65	64.8	1	High
P27216	ANXA13	Annexin A13	1.51233	0.682039	0.999336	0.917499	1.11685	0.544055	0.615289	0.952463	117105	177101	79870.2	117027	107444	130788	63711.5	72053.4	111538	0	6.376	10	3	3	1	1	316	35.4	5.6	5.31	0	High
P07355	ANXA2	Annexin A2	0.945161	1.02709	1.02449	1.07753	1.11039	1.26538	1.14982	1.24903	5.30092e+07	5.01022e+07	5.44453e+07	5.43075e+07	5.71188e+07	5.88611e+07	6.70768e+07	6.09513e+07	6.62102e+07	0	170.377	75	29	191	29	1	339	38.6	7.75	608.09	0	High
P09525	ANXA4	Annexin A4	0.955689	0.753357	0.945099	0.843204	0.919822	0.894646	0.816936	1.24985	1.7631e+06	1.68497e+06	1.32824e+06	1.6663e+06	1.48665e+06	1.62174e+06	1.57735e+06	1.44034e+06	2.20361e+06	0	60.595	42	14	23	12	1	319	35.9	6.13	69.79	0	High
P08758	ANXA5	Annexin A5	0.780041	0.743775	0.834312	1.05362	1.09818	0.804355	0.769042	0.773605	3.57671e+07	2.78998e+07	2.66027e+07	2.98409e+07	3.7685e+07	3.92789e+07	2.87694e+07	2.75064e+07	2.76696e+07	0	182.023	83	27	131	25	1	320	35.9	5.05	398.35	2	High
P08133	ANXA6	Annexin A6	0.769611	0.749598	0.681819	0.765603	1.02666	0.991361	0.987772	1.08754	1.90991e+07	1.46989e+07	1.43166e+07	1.30221e+07	1.46223e+07	1.96082e+07	1.89341e+07	1.88655e+07	2.07711e+07	0	228.781	67	41	100	41	1	673	75.8	5.6	312.53	0	High
P20073	ANXA7	Annexin A7	1.28802	1.09631	1.36077	1.21938	1.12529	1.36858	1.1631	1.15703	936856	1.20669e+06	1.02709e+06	1.27484e+06	1.14238e+06	1.05423e+06	1.28216e+06	1.08965e+06	1.08397e+06	0	38.221	22	9	19	9	1	488	52.7	5.68	57.68	0	High
Q10567	AP1B1	AP-1 complex subunit beta-1	0.952739	1.21948	1.16454	1.14561	0.9746	1.38036	1.58088	1.04219	3.7993e+06	3.61974e+06	4.63319e+06	4.42443e+06	4.35253e+06	3.7028e+06	5.24441e+06	6.00624e+06	3.95958e+06	0	122.617	29	25	39	10	1	949	104.6	5.06	119.7	15	High
O43747	AP1G1	AP-1 complex subunit gamma-1	0.752542	0.902397	1.0604	0.859696	0.993771	0.57352	0.515378	0.819354	1.96475e+06	1.47855e+06	1.77298e+06	2.08343e+06	1.68908e+06	1.95251e+06	1.12682e+06	1.01259e+06	1.60982e+06	0	25.765	8	7	12	7	1	822	91.3	6.8	34.34	0	High
Q9BXS5	AP1M1	AP-1 complex subunit mu-1	0.847433	1.19409	1.21825	1.12346	1.21873	1.58451	1.57644	1.43048	1.45561e+06	1.23353e+06	1.73813e+06	1.7733e+06	1.63533e+06	1.774e+06	2.30643e+06	2.29469e+06	2.08222e+06	0	32.244	23	9	10	9	1	423	48.6	7.3	32.24	0	High
P56377	AP1S2	AP-1 complex subunit sigma-2	0.868331	0.870185	0.865658	0.984653	0.928505	0.500077	0.864514	0.634614	709905	616432	617749	614535	699010	659150	355007	613723	450515	0	14.263	27	4	7	4	1	157	18.6	5.47	22.08	0	High
O95782	AP2A1	AP-2 complex subunit alpha-1	1.22539	1.09444	1.29788	1.1356	1.10518	1.12693	1.01622	1.01003	3.40961e+06	4.1781e+06	3.73162e+06	4.42527e+06	3.87196e+06	3.76822e+06	3.84239e+06	3.46492e+06	3.44381e+06	0	95.222	26	21	35	16	1	977	107.5	7.03	116.18	5	High
O94973	AP2A2	AP-2 complex subunit alpha-2	0.901222	1.49616	1.35851	1.23551	1.18092	1.49211	1.15249	1.19299	641851	578451	960311	871960	793011	757972	957716	739729	765725	0	76.178	20	15	26	10	1	939	103.9	6.96	93.1	0	High
P63010	AP2B1	AP-2 complex subunit beta	0.936614	1.01994	1.01306	0.927147	0.889997	0.567224	0.702945	0.654161	1.13592e+06	1.06392e+06	1.15856e+06	1.15075e+06	1.05316e+06	1.01096e+06	644319	798487	743072	0	139.664	29	24	43	9	1	937	104.5	5.38	139.27	0	High
Q96CW1	AP2M1	AP-2 complex subunit mu	1.22439	0.984546	1.14248	0.997191	1.12668	0.971844	1.354	0.796092	1.48452e+06	1.81763e+06	1.46158e+06	1.69604e+06	1.48035e+06	1.67258e+06	1.44272e+06	2.01005e+06	1.18181e+06	0	27.824	21	9	9	9	1	435	49.6	9.54	25.36	0	High
P53680	AP2S1	AP-2 complex subunit sigma	0.946673	1.52745	1.2117	1.03563	1.05096	1.94876	1.80063	1.58954	413240	391203	631202	500721	427965	434297	805306	744091	656860	0	12.634	30	5	5	5	1	142	17	6.18	13.29	0	High
O00203	AP3B1	AP-3 complex subunit beta-1	0.758135	1.01438	0.954703	1.02215	1.03272	1.29552	1.09497	1.15455	3.32246e+06	2.51887e+06	3.37023e+06	3.17196e+06	3.39606e+06	3.43117e+06	4.30432e+06	3.63799e+06	3.83595e+06	0	97.029	23	22	32	21	1	1094	121.2	6.04	98.62	0	High
O14617	AP3D1	AP-3 complex subunit delta-1	0.819112	0.979318	1.00515	0.952983	1.06039	0.702938	0.748393	0.546712	3.3778e+06	2.7668e+06	3.30794e+06	3.3952e+06	3.21898e+06	3.58177e+06	2.37438e+06	2.52792e+06	1.84668e+06	0	94.732	22	18	49	18	1	1153	130.1	8.48	148.61	0	High
Q9Y2T2	AP3M1	AP-3 complex subunit mu-1	0.802581	1.07576	0.947087	1.00585	1.02449	1.2266	0.960939	1.06076	1.51038e+06	1.2122e+06	1.6248e+06	1.43046e+06	1.51922e+06	1.54737e+06	1.85263e+06	1.45138e+06	1.60215e+06	0	48.059	37	11	17	9	1	418	46.9	6.93	61.62	2	High
P53677	AP3M2	AP-3 complex subunit mu-2	0.651443	1.10097	1.13352	1.04161	0.866941	1.39391	1.30383	1.03977	922991	601275	1.01619e+06	1.04622e+06	961399	800178	1.28656e+06	1.20343e+06	959702	0	10.496	7	3	4	1	1	418	46.9	7.56	12.64	0	High
Q92572	AP3S1	AP-3 complex subunit sigma-1	0.782693	0.738754	0.794627	0.91212	1.02801	0.821458	0.807215	0.997937	3.64466e+06	2.85265e+06	2.6925e+06	2.89614e+06	3.32436e+06	3.74675e+06	2.99393e+06	2.94202e+06	3.63714e+06	0	23.728	21	4	9	4	1	193	21.7	5.39	22.49	0	High
O43299	AP5Z1	AP-5 complex subunit zeta-1	1.24544	0.50874	0.776935	0.798202	0.95279	0.810853	0.833875	1.62902	1.55032e+06	1.93083e+06	788711	1.2045e+06	1.23747e+06	1.47713e+06	1.25709e+06	1.29278e+06	2.5255e+06	0.018	2.164	1	1	1	1	1	807	88.5	7.01	1.88	0	Medium
O14727	APAF1	Apoptotic protease-activating factor 1	0.678084	0.508183	0.500715	0.746333	1.00498	0.199367	0.366243	0.195779	601989	408199	305921	301425	449284	604985	120017	220474	117857	0.001	5.375	2	2	2	1	1	1248	141.7	6.4	5.86	0	High
Q99767	APBA2	Amyloid-beta A4 precursor protein-binding family A member 2	0.742508	1.61579	1.40031	1.41142	1.24707	2.50592	2.20745	1.647	281129	208740	454245	393669	396791	350587	704487	620578	463020	0.007	3.358	1	1	1	1	1	749	82.5	4.86	3.11	0	High
O00213	APBB1	Amyloid-beta A4 precursor protein-binding family B member 1	0.91574	0.865518	0.832848	0.892646	1.28604	1.50823	1.65822	1.62851	550946	504524	476854	458855	491800	708540	830951	913592	897220	0.002	4.781	5	2	2	2	1	710	77.2	5.06	6.01	0	High
P25054	APC	Adenomatous polyposis coli protein	1.09075	0.735394	0.897797	0.761867	0.590197	0.56486	0.783326	0.829748	107740	117518	79231.8	96729.1	82083.9	63588.2	60858.3	84395.9	89397.4	0	6.122	1	2	2	2	1	2843	311.5	7.8	6.09	0	High
O95996	APC2	Adenomatous polyposis coli protein 2	1.12287	0.778251	0.980205	0.763299	0.811397	0.386534	0.954643	0.450021	195977	220057	152520	192098	149589	159016	75752	187089	88194	0.055	1.416	0	1	1	1	1	2303	243.8	8.82	2.35	0	Low
P13798	APEH	Acylamino-acid-releasing enzyme	0.763258	1.15193	1.08456	1.12684	0.950778	0.735856	0.878846	0.644319	4.01482e+06	3.06434e+06	4.62478e+06	4.35432e+06	4.52405e+06	3.8172e+06	2.95432e+06	3.52841e+06	2.58682e+06	0	77.862	31	16	25	16	1	732	81.2	5.48	84.22	0	High
P27695	APEX1	DNA-(apurinic or apyrimidinic site) lyase	0.908525	0.742371	0.784375	0.876176	1.16907	1.21438	1.00717	0.804763	2.59988e+06	2.36205e+06	1.93007e+06	2.03928e+06	2.27795e+06	3.03945e+06	3.15723e+06	2.61853e+06	2.09229e+06	0	90.731	42	14	24	14	1	318	35.5	8.12	82.9	0	High
Q96BI3	APH1A	Gamma-secretase subunit APH-1A	1.26996	0.963811	1.11824	1.30397	1.12405	1.26794	0.990793	0.672818	181596	230620	175024	203068	236795	204123	230253	179924	122181	0.002	4.52	5	1	1	1	1	265	29	7.9	3.28	0	High
Q9BZZ5	API5	Apoptosis inhibitor 5	0.988904	1.15708	1.07294	1.14794	0.981583	1.01549	1.03218	0.803408	2.29435e+06	2.26889e+06	2.65475e+06	2.4617e+06	2.63377e+06	2.25209e+06	2.32989e+06	2.36818e+06	1.8433e+06	0	40.854	19	8	16	8	1	524	59	7.34	54.14	0	High
Q96GX9	APIP	Methylthioribulose-1-phosphate dehydratase	1.31234	0.726028	0.931303	0.800695	1.02592	0.881573	1.11442	1.43709	1.04104e+06	1.3662e+06	755827	969527	833558	1.06802e+06	917756	1.16016e+06	1.49608e+06	0	24.292	23	4	8	4	1	242	27.1	7.12	28.71	0	High
Q9HDC9	APMAP	Adipocyte plasma membrane-associated protein	0.891383	1.04891	1.09746	1.12089	1.0447	0.95604	1.02299	0.947095	2.41665e+06	2.15417e+06	2.53485e+06	2.65218e+06	2.70879e+06	2.52467e+06	2.31042e+06	2.47222e+06	2.2888e+06	0	38.232	29	9	15	9	1	416	46.5	6.16	37.84	0	High
P02647	APOA1	Apolipoprotein A-I	2.91441	1.04663	1.83903	1.1734	0.866557	0.130969	0.213818	0.218981	5.43096e+06	1.58281e+07	5.6842e+06	9.98767e+06	6.37269e+06	4.70624e+06	711285	1.16124e+06	1.18927e+06	0	17.136	6	1	10	1	1	267	30.8	5.76	44.3	0	High
P06727	APOA4	Apolipoprotein A-IV	3.20348	0.823507	1.44236	1.26288	0.734245	0.219679	0.244654	0.147427	476991	1.52803e+06	392805	687991	602383	350228	104785	116698	70321.5	0.002	4.726	3	1	1	1	1	396	45.4	5.38	4.13	0	High
P04114	APOB	Apolipoprotein B-100	2.73381	0.970631	1.37213	1.17582	1.28387	0.835855	0.801425	0.594128	610832	1.6699e+06	592892	838141	718229	784229	510567	489536	362912	0	32.546	2	7	11	7	1	4563	515.3	7.05	35.32	0	High
P02649	APOE	Apolipoprotein E	2.17162	1.19106	2.81401	1.37296	2.02932	0.804933	1.04755	0.797422	278302	604367	331475	783146	382097	564765	224015	291534	221925	0	6.202	5	2	2	2	1	317	36.1	5.73	4.96	0	High
P02749	APOH	Beta-2-glycoprotein 1	2.14484	1.1186	1.23106	1.07188	1.22367	1.20585	0.691839	0.706631	5.27679e+06	1.13179e+07	5.90263e+06	6.49602e+06	5.65609e+06	6.45706e+06	6.36301e+06	3.65069e+06	3.72874e+06	0.002	4.779	5	2	2	2	1	345	38.3	7.97	5.08	0	High
Q9BQE5	APOL2	Apolipoprotein L2	0.693457	1.17519	1.01334	0.956223	0.838046	0.896766	0.952997	0.704633	382081	264957	449019	387177	365355	320201	342637	364122	269227	0	15.704	15	5	6	5	1	337	37.1	6.74	15.96	0	High
Q96LR9	APOLD1	Apolipoprotein L domain-containing protein 1	0.948673	1.75107	1.3223	1.29658	1.59213	3.03007	4.04836	2.41991	424097	402329	742621	560784	549875	675216	1.28504e+06	1.71689e+06	1.02628e+06	0.075	1.209	3	1	1	1	1	279	30.5	10.42	2.26	0	Low
O95445	APOM	Apolipoprotein M	2.70959	0.675547	1.2835	0.945413	1.27073	0.585866	0.498835	0.615	858963	2.32744e+06	580270	1.10248e+06	812075	1.09151e+06	503237	428481	528263	0.046	1.522	4	1	1	1	1	188	21.2	6.01	2.26	0	Medium
Q9BUR5	APOO	MICOS complex subunit MIC26	0.889287	0.895453	0.916456	0.769584	0.8059	0.189812	0.193296	0.148598	5.98436e+06	5.32181e+06	5.35871e+06	5.48441e+06	4.60547e+06	4.8228e+06	1.1359e+06	1.15675e+06	889263	0	25.22	23	4	10	4	1	198	22.3	9.13	34.14	0	High
P05067	APP	Amyloid-beta precursor protein	1.25718	0.901546	1.01351	0.931846	0.894731	0.621987	0.751502	0.620479	420957	529220	379512	426645	392267	376643	261830	316350	261195	0	21.781	7	5	7	5	1	770	86.9	4.82	20.65	0	High
Q9UKG1	APPL1	DCC-interacting protein 13-alpha	1.13625	1.51207	1.37117	1.4602	1.00576	2.06895	1.53118	1.26999	422567	480143	638952	579411	617033	425001	874268	647028	536657	0	13.755	7	4	4	4	1	709	79.6	5.41	12.22	0	High
Q8NEU8	APPL2	DCC-interacting protein 13-beta	1.1625	0.789425	1.17645	0.893593	0.998187	0.864473	1.30445	1.25442	474663	551796	374710	558417	424155	473802	410333	619172	595429	0.045	1.552	2	1	1	1	1	664	74.4	4.94	2.14	0	Medium
P07741	APRT	Adenine phosphoribosyltransferase	0.882813	0.835509	0.838175	0.835188	0.947686	1.08046	0.992865	1.20344	931224	822097	778046	780529	777747	882508	1.00615e+06	924580	1.12067e+06	0	38.139	50	7	14	7	1	180	19.6	6.02	42.97	0	High
Q7Z2E3	APTX	Aprataxin	0.729649	0.79378	0.807445	0.805124	0.836318	0.559056	0.744608	0.565875	392181	286155	311306	316665	315754	327988	219251	292021	221925	0	7.672	6	2	2	2	1	356	40.7	9.17	7.12	0	High
O60306	AQR	RNA helicase aquarius	1.02216	1.05774	1.07318	1.05304	1.05658	0.749512	0.669412	0.681016	286139	292479	302661	307078	301315	302328	214465	191545	194865	0	37.8	10	10	11	10	1	1485	171.2	6.37	35.67	0	High
P10398	ARAF	Serine/threonine-protein kinase A-Raf	0.933126	0.688814	0.841478	0.772878	0.973065	0.944068	0.830225	1.39921	219258	204596	151028	184501	169460	213353	206995	182034	306789	0	10.454	5	3	3	1	1	606	67.5	9.01	9.08	0	High
Q96P48	ARAP1	Arf-GAP with Rho-GAP domain, ANK repeat and PH domain-containing protein 1	0.936987	0.929137	1.00678	1.02724	1.09362	1.01221	0.992878	1.0596	500214	468694	464767	503608	513841	547044	506322	496652	530026	0	54.483	14	13	17	13	1	1450	162.1	6.23	59.5	0	High
P48444	ARCN1	Coatomer subunit delta	0.848162	1.23736	1.03849	1.08873	1.04314	2.20732	1.55183	1.56781	3.36455e+06	2.85368e+06	4.16317e+06	3.49406e+06	3.6631e+06	3.5097e+06	7.42664e+06	5.22122e+06	5.27497e+06	0	92.588	40	18	30	18	1	511	57.2	6.21	86	0	High
P61204	ARF3	ADP-ribosylation factor 3	0.971093	1.06412	0.999249	1.12385	1.09811	0.739168	1.16878	0.511489	2.27261e+07	2.20692e+07	2.41834e+07	2.27091e+07	2.55408e+07	2.49557e+07	1.67984e+07	2.65618e+07	1.16241e+07	0	67.482	48	7	54	4	1	181	20.6	7.43	189.99	1	High
P18085	ARF4	ADP-ribosylation factor 4	1.11479	1.15136	1.24466	1.17703	1.16235	0.899253	1.18266	0.50444	2.96512e+06	3.30548e+06	3.41391e+06	3.69056e+06	3.49005e+06	3.4465e+06	2.6664e+06	3.50673e+06	1.49573e+06	0	69.151	65	8	37	6	1	180	20.5	7.14	123.71	3	High
P84085	ARF5	ADP-ribosylation factor 5	0.862842	0.956431	1.02483	1.00231	1.08454	1.21324	0.996436	0.927745	2.28928e+06	1.97529e+06	2.18954e+06	2.34613e+06	2.29458e+06	2.48282e+06	2.77746e+06	2.28112e+06	2.12387e+06	0	56.725	57	7	36	4	1	180	20.5	6.79	119.33	0	High
P62330	ARF6	ADP-ribosylation factor 6	0.831184	1.54559	1.47605	1.36237	1.15405	1.61762	1.25233	0.949236	530085	440598	819294	782433	722175	611745	857476	663841	503176	0	18.177	34	3	5	3	1	175	20.1	8.95	19.09	0	High
Q8N6T3	ARFGAP1	ADP-ribosylation factor GTPase-activating protein 1	0.942881	1.11609	1.19206	1.10264	0.972427	0.974119	1.08019	0.837662	3.33825e+06	3.14758e+06	3.7258e+06	3.97939e+06	3.6809e+06	3.24621e+06	3.25186e+06	3.60595e+06	2.79633e+06	0	69.796	35	11	20	11	1	406	44.6	5.66	66.81	0	High
Q8N6H7	ARFGAP2	ADP-ribosylation factor GTPase-activating protein 2	1.16989	0.832915	0.937914	0.885962	1.01442	0.904967	0.675251	1.18317	1.73626e+06	2.03124e+06	1.44616e+06	1.62846e+06	1.53826e+06	1.76129e+06	1.57126e+06	1.17241e+06	2.0543e+06	0	11.504	7	3	3	3	1	521	56.7	7.99	9.61	0	High
Q9NP61	ARFGAP3	ADP-ribosylation factor GTPase-activating protein 3	0.818612	0.940896	1.02212	1.01274	1.02757	0.814366	0.834135	0.776899	1.01253e+06	828865	952681	1.03492e+06	1.02542e+06	1.04044e+06	824566	844583	786630	0	35.494	19	11	14	11	1	516	56.9	7.36	37.92	0	High
Q9Y6D6	ARFGEF1	Brefeldin A-inhibited guanine nucleotide-exchange protein 1	0.787644	0.784929	0.775327	0.832017	0.958891	0.7498	0.737438	0.744866	1.28714e+06	1.01381e+06	1.01031e+06	997951	1.07092e+06	1.23422e+06	965094	949184	958745	0	71.373	11	15	21	9	1	1849	208.6	5.85	64.04	0	High
Q9Y6D5	ARFGEF2	Brefeldin A-inhibited guanine nucleotide-exchange protein 2	0.898987	0.994104	1.02003	0.99874	1.16956	1.06583	1.3818	0.963435	854196	767912	849160	871305	853120	999033	910427	1.18033e+06	822963	0	56.822	11	15	18	9	1	1785	201.9	6.33	57.47	6	High
P53367	ARFIP1	Arfaptin-1	0.780988	1.04804	0.98145	0.958864	0.831224	0.981808	0.901805	1.09882	1.05834e+06	826552	1.10919e+06	1.03871e+06	1.01481e+06	879719	1.03909e+06	954417	1.16292e+06	0	7.025	8	3	3	3	1	373	41.7	6.7	9.94	0	High
Q13795	ARFRP1	ADP-ribosylation factor-related protein 1	1.01267	0.926065	1.08853	1.01128	1.10777	0.877766	0.845959	0.898988	438650	444206	406218	477485	443598	485924	385032	371080	394341	0.01	2.78	9	1	1	1	1	201	22.6	7.56	3.21	0	High
Q9NWB6	ARGLU1	Arginine and glutamate-rich protein 1	1.14838	1.12531	1.38097	1.20741	1.32672	2.3307	3.20367	1.49936	3.18628e+06	3.65904e+06	3.58555e+06	4.40016e+06	3.84713e+06	4.22728e+06	7.42625e+06	1.02078e+07	4.77737e+06	0.027	1.853	3	1	1	1	1	273	33.2	10.35	2.89	0	Medium
Q07960	ARHGAP1	Rho GTPase-activating protein 1	0.969349	1.27443	1.01217	1.05242	0.943486	1.01731	0.95729	0.90044	1.34517e+06	1.30393e+06	1.71431e+06	1.36153e+06	1.41569e+06	1.26915e+06	1.36845e+06	1.28771e+06	1.21124e+06	0	59.52	37	12	17	12	1	439	50.4	6.29	58.36	0	High
A1A4S6	ARHGAP10	Rho GTPase-activating protein 10	1.0064	0.833646	0.756835	0.899506	0.907669	0.90093	1.05198	1.09054	227057	228510	189285	171845	204239	206093	204563	238861	247615	0.003	4.473	2	1	1	1	1	786	89.3	7.18	4.53	0	High
Q8IWW6	ARHGAP12	Rho GTPase-activating protein 12	0.726002	1.26497	1.07479	1.11082	1.08721	1.39912	1.37356	1.16195	726093	527145	918484	780399	806557	789417	1.01589e+06	997330	843681	0	32.904	15	9	10	9	1	846	96.2	7.61	31.01	0	High
Q68EM7	ARHGAP17	Rho GTPase-activating protein 17	1.0321	1.11608	1.12188	0.919542	0.867805	0.747495	0.992782	0.504467	1.15203e+06	1.18901e+06	1.28575e+06	1.29243e+06	1.05934e+06	999738	861137	1.14371e+06	581162	0	26.506	10	7	9	7	1	881	95.4	7.62	26.86	0	High
Q8N392	ARHGAP18	Rho GTPase-activating protein 18	1.19923	1.14398	1.17472	1.1919	1.14958	1.00588	0.867173	0.915886	412360	494516	471731	484410	491492	474040	414784	357588	377675	0	19.517	11	5	6	5	1	663	74.9	6.44	21.51	0	High
Q5T5U3	ARHGAP21	Rho GTPase-activating protein 21	1.26961	1.27603	0.889265	1.06302	1.05613	0.619376	1.00707	1.02899	112597	142955	143677	100129	119693	118918	69740	113393	115862	0	12.464	2	3	5	3	1	1957	217.2	7.8	14.29	0	High
Q9UNA1	ARHGAP26	Rho GTPase-activating protein 26	0.992003	0.901461	0.977524	0.857269	1.03261	0.907244	1.444	0.85335	352434	349615	317705	344512	302130	363928	319743	508914	300749	0.008	3.125	1	1	1	1	1	814	92.2	6.64	3.16	0	High
Q9NRY4	ARHGAP35	Rho GTPase-activating protein 35	0.950986	0.81959	0.781272	0.980916	1.10503	0.526256	0.802212	0.61105	762866	725475	625238	596006	748308	842990	401463	611981	466149	0	17.465	6	5	6	5	1	1499	170.4	6.64	22.89	0	High
Q92619	ARHGAP45	Rho GTPase-activating protein 45	0.997836	1.60739	1.45826	1.23887	1.10013	0.986601	0.652538	1.26958	1.19059e+06	1.18802e+06	1.91374e+06	1.73619e+06	1.47499e+06	1.3098e+06	1.17464e+06	776906	1.51155e+06	0.074	1.215	1	1	1	1	1	1136	124.5	6.1	0	0	Low
Q13017	ARHGAP5	Rho GTPase-activating protein 5	0.997685	1.0339	1.11281	1.11093	0.926297	0.962749	0.952054	1.11831	763971	762202	789867	850155	848718	707664	735512	727342	854357	0	27.491	7	8	8	8	1	1502	172.4	6.62	28.11	0	High
P52565	ARHGDIA	Rho GDP-dissociation inhibitor 1	0.739731	0.524027	0.447949	0.641235	0.905091	0.673718	0.572565	1.15924	2.70916e+07	2.00405e+07	1.41967e+07	1.21356e+07	1.73721e+07	2.45204e+07	1.82521e+07	1.55117e+07	3.14058e+07	0	59.559	59	10	34	10	1	204	23.2	5.11	102.22	0	High
P52566	ARHGDIB	Rho GDP-dissociation inhibitor 2	0.509793	0.819604	0.919328	0.786734	0.919815	1.26076	1.07897	1.28678	50761.7	25878	41604.5	46666.7	39936	46691.4	63998.2	54770.6	65319.3	0.001	5.074	12	1	1	1	1	201	23	5.21	6.06	0	High
Q92888	ARHGEF1	Rho guanine nucleotide exchange factor 1	1.06979	1.53897	1.2981	1.18453	1.0559	0.953655	0.938186	0.848945	1.50385e+06	1.6088e+06	2.31437e+06	1.95214e+06	1.78135e+06	1.58792e+06	1.43415e+06	1.41089e+06	1.27668e+06	0	37.667	12	9	12	9	1	912	102.4	5.66	34.98	0	High
O15013	ARHGEF10	Rho guanine nucleotide exchange factor 10	0.832622	0.601194	0.851812	1.00142	0.995463	1.05364	1.06395	1.30214	290419	241810	174598	247383	290833	289102	305997	308991	378167	0.001	5.479	1	1	1	1	1	1369	151.5	5.68	5.27	0	High
O15085	ARHGEF11	Rho guanine nucleotide exchange factor 11	0.996636	0.970445	1.19609	1.10962	1.1163	1.0836	0.974779	1.0667	373781	372524	362734	447077	414757	417253	405031	364354	398712	0	34.576	9	10	12	10	1	1522	167.6	5.5	35.11	0	High
Q9NZN5	ARHGEF12	Rho guanine nucleotide exchange factor 12	1.50219	0.96616	1.28563	0.991557	1.01099	0.66494	0.793954	0.738789	447093	671619	431963	574797	443318	452008	297290	354971	330307	0	6.382	2	2	2	2	1	1544	173.1	5.74	6.7	0	High
Q5VV41	ARHGEF16	Rho guanine nucleotide exchange factor 16	0.971798	1.20927	0.87844	0.881621	0.994615	1.22639	0.860015	1.15156	243745	236870	294754	214115	214890	242432	298927	209624	280686	0	7.008	3	1	1	1	1	709	80.1	7.36	5.96	0	High
Q92974	ARHGEF2	Rho guanine nucleotide exchange factor 2	0.680087	0.79986	0.853722	0.797606	0.864474	1.06919	1.15875	1.04373	1.50342e+06	1.02246e+06	1.20253e+06	1.2835e+06	1.19914e+06	1.29967e+06	1.60744e+06	1.74208e+06	1.56916e+06	0	104.458	27	19	29	19	1	986	111.5	7.27	100.83	0	High
Q8TER5	ARHGEF40	Rho guanine nucleotide exchange factor 40	0.610709	0.721201	0.790115	0.73761	0.928734	1.43684	1.34189	1.66776	403977	246712	291348	319188	297977	375187	580452	542091	673738	0	15.555	5	6	6	6	1	1519	164.6	6.15	14.46	0	High
Q14155	ARHGEF7	Rho guanine nucleotide exchange factor 7	1.1841	1.14976	1.22036	1.03114	1.31709	1.01535	1.24677	1.50353	693621	821316	797497	846470	715222	913561	704266	864786	1.04288e+06	0	10.861	5	3	4	3	1	803	90	7.09	14.69	0	High
O14497	ARID1A	AT-rich interactive domain-containing protein 1A	0.800268	0.876116	0.912271	0.963107	0.98758	0.590813	0.754598	0.63972	541470	433321	474390	493967	521493	534744	319907	408592	346389	0	8.811	1	3	3	3	1	2285	241.9	6.7	8.44	0	High
Q8NFD5	ARID1B	AT-rich interactive domain-containing protein 1B	0.827945	0.829939	0.921591	0.902701	0.856826	0.877522	0.733318	0.851015	364142	301489	302216	335590	328711	312006	319543	267032	309890	0	13.096	2	4	4	4	1	2236	236	6.73	13.16	0	High
Q4LE39	ARID4B	AT-rich interactive domain-containing protein 4B	1.30568	1.17065	1.20247	1.22928	1.20265	0.611879	0.951725	0.481608	472340	616727	552943	567976	580638	568058	289015	449538	227483	0.002	4.541	1	1	1	1	1	1312	147.7	5.12	3.74	0	High
Q9Y4X5	ARIH1	E3 ubiquitin-protein ligase ARIH1	0.878468	0.905063	0.886464	0.975689	1.04981	1.14469	0.9602	1.26147	644223	565929	583062	571081	628561	676311	737438	618583	812666	0	20.674	10	4	5	4	1	557	64.1	5.08	18.02	0	High
O95376	ARIH2	E3 ubiquitin-protein ligase ARIH2	0.951639	1.27767	1.2309	1.14451	1.16714	1.95752	1.97294	1.60572	181752	172962	232219	223718	208017	212130	355784	358587	291843	0	10.282	7	2	2	2	1	493	57.8	5.63	8.9	0	High
P40616	ARL1	ADP-ribosylation factor-like protein 1	0.987369	0.846475	0.865125	0.959662	0.985056	0.399617	0.790905	0.559999	3.83856e+06	3.79008e+06	3.24925e+06	3.32084e+06	3.68372e+06	3.7812e+06	1.53396e+06	3.03594e+06	2.14959e+06	0	34.651	34	5	13	5	1	181	20.4	5.72	47.5	0	High
Q8N8R7	ARL14EP	ARL14 effector protein	1.01043	0.804703	0.786296	0.787926	0.859911	0.729085	0.751298	0.781604	668274	675246	537762	525461	526550	574656	487228	502073	522325	0.025	1.907	4	1	1	1	1	260	29.3	8.07	2.77	0	Medium
P36404	ARL2	ADP-ribosylation factor-like protein 2	0.933532	0.898336	0.987729	1.00487	1.04461	1.12956	0.900197	1.04786	1.58592e+06	1.4805e+06	1.42469e+06	1.56646e+06	1.59363e+06	1.65666e+06	1.79139e+06	1.42764e+06	1.66182e+06	0	7.42	11	2	2	2	1	184	20.9	6.34	7.86	0	High
P36405	ARL3	ADP-ribosylation factor-like protein 3	1.14308	1.02832	1.24556	1.2046	1.08925	0.923358	0.937179	0.877307	221093	252728	227355	275386	266329	240826	204148	207204	193967	0.008	3.093	9	1	1	1	1	182	20.4	7.24	0	0	High
Q9H0F7	ARL6	ADP-ribosylation factor-like protein 6	0.888604	0.719581	0.724907	0.817164	1.09812	0.641725	0.736616	1.29251	39544.9	35139.8	28455.8	28666.4	32314.7	43425	25377	29129.4	51112.2	0.005	3.698	10	1	1	1	1	186	21.1	8.54	3.27	0	High
Q15041	ARL6IP1	ADP-ribosylation factor-like protein 6-interacting protein 1	0.960993	1.23771	1.08183	1.11129	1.31239	0.937194	1.14134	1.13021	1.81822e+06	1.7473e+06	2.25043e+06	1.967e+06	2.02057e+06	2.38622e+06	1.70402e+06	2.0752e+06	2.05496e+06	0	16.773	19	2	5	2	1	203	23.3	9.32	15.02	0	High
Q66PJ3	ARL6IP4	ADP-ribosylation factor-like protein 6-interacting protein 4	0.833708	0.755781	0.797198	0.830771	1.13274	2.03989	2.90471	2.60322	977116	814629	738486	778955	811760	1.10681e+06	1.99321e+06	2.83824e+06	2.54364e+06	0	28.829	12	5	7	5	1	421	44.9	10.93	24.73	0	High
O75915	ARL6IP5	PRA1 family protein 3	0.773018	1.20493	1.16814	1.06792	0.999939	1.54406	1.7055	1.1609	2.84727e+06	2.20099e+06	3.43075e+06	3.32602e+06	3.04066e+06	2.84709e+06	4.39635e+06	4.85602e+06	3.30541e+06	0.001	4.968	10	2	3	2	1	188	21.6	9.77	8.56	0	High
Q9NVJ2	ARL8B	ADP-ribosylation factor-like protein 8B	2.29763	1.46118	1.84184	1.4174	1.10249	2.59707	2.14894	2.55247	948401	2.17908e+06	1.38579e+06	1.74681e+06	1.34427e+06	1.0456e+06	2.46306e+06	2.03806e+06	2.42076e+06	0	35.386	38	6	17	6	1	186	21.5	8.43	55.22	0	High
Q9NVT9	ARMC1	Armadillo repeat-containing protein 1	1.41359	1.27054	1.266	1.27532	1.16032	0.897172	0.924836	0.875108	1.25971e+06	1.78072e+06	1.60051e+06	1.59479e+06	1.60654e+06	1.46167e+06	1.13018e+06	1.16503e+06	1.10238e+06	0	18.279	24	4	5	4	1	282	31.3	5.74	16.59	0	High
Q8N2F6	ARMC10	Armadillo repeat-containing protein 10	0.824641	0.735538	0.858902	0.850366	0.88161	0.40968	0.644743	0.509078	958724	790603	705178	823450	815266	845220	392770	618131	488065	0	16.605	8	2	4	2	1	343	37.5	6.61	15.1	0	High
Q6NXE6	ARMC6	Armadillo repeat-containing protein 6	1.14497	0.91287	0.964646	1.03128	0.94999	0.513972	0.580261	0.632603	2.29017e+06	2.62219e+06	2.09063e+06	2.20921e+06	2.36181e+06	2.17564e+06	1.17709e+06	1.3289e+06	1.44877e+06	0	34.51	18	8	10	8	1	501	54.1	6.24	35.04	0	High
Q8IUR7	ARMC8	Armadillo repeat-containing protein 8	1.06249	1.09958	1.02163	1.0647	1.105	1.12603	0.87623	0.902086	709578	753917	780238	724924	755488	784083	799008	621753	640100	0	22.352	12	6	6	6	1	673	75.5	6.73	21.82	0	High
Q7Z3E5	ARMC9	LisH domain-containing protein ARMC9	0.955437	1.13676	1.00961	1.08897	0.89993	0.936375	1.04536	0.94436	645300	616543	733549	651502	702715	580724	604243	674571	609395	0	29.47	10	7	9	7	1	818	91.8	6.2	29.67	0	High
Q9UH62	ARMCX3	Armadillo repeat-containing X-linked protein 3	0.931345	1.12109	1.21737	1.18299	0.999499	0.347907	0.446663	0.242766	1.36362e+06	1.27e+06	1.52874e+06	1.66002e+06	1.61315e+06	1.36294e+06	474413	609078	331041	0	42.351	20	6	12	6	1	379	42.5	8.37	43.31	0	High
Q9H993	ARMT1	Protein-glutamate O-methyltransferase	0.73953	1.0297	1.11214	1.21519	1.06054	0.742739	0.77062	0.448601	2.20001e+06	1.62697e+06	2.26535e+06	2.44672e+06	2.67343e+06	2.3332e+06	1.63403e+06	1.69537e+06	986927	0	47.769	21	8	15	8	1	441	51.1	5.76	50.61	0	High
Q9HBZ2	ARNT2	Aryl hydrocarbon receptor nuclear translocator 2	1.13381	1.3559	2.00061	1.75124	1.64066	2.57805	2.35423	1.35827	155961	176831	211467	312017	273125	255880	402076	367168	211838	0.003	4.053	2	1	1	1	1	717	78.6	6.71	3.31	0	High
Q92747	ARPC1A	Actin-related protein 2/3 complex subunit 1A	1.02916	1.04983	0.998033	1.09125	1.05204	1.0198	0.961337	0.986102	3.02639e+06	3.11463e+06	3.17718e+06	3.02043e+06	3.30254e+06	3.18387e+06	3.08629e+06	2.90938e+06	2.98432e+06	0	17.592	18	5	6	4	1	370	41.5	8.18	19.75	0	High
O15143	ARPC1B	Actin-related protein 2/3 complex subunit 1B	1.04402	0.871812	0.986004	0.966418	1.2118	1.22104	1.14251	0.962276	1.85271e+06	1.93427e+06	1.61521e+06	1.82678e+06	1.79049e+06	2.24512e+06	2.26224e+06	2.11673e+06	1.78282e+06	0	52.58	34	9	19	8	1	372	40.9	8.35	65.71	1	High
O15144	ARPC2	Actin-related protein 2/3 complex subunit 2	0.967419	1.47015	1.12924	1.12568	1.32251	1.33483	1.62721	1.11527	4.07319e+06	3.94048e+06	5.9882e+06	4.59961e+06	4.58512e+06	5.38683e+06	5.43701e+06	6.62791e+06	4.54271e+06	0	56.917	37	12	26	12	1	300	34.3	7.36	75	0	High
O15145	ARPC3	Actin-related protein 2/3 complex subunit 3	3.06926	1.04022	1.11298	1.14019	1.24768	1.33759	2.44999	0.949752	2.40668e+06	7.38674e+06	2.50348e+06	2.6786e+06	2.74409e+06	3.00276e+06	3.21917e+06	5.89635e+06	2.28575e+06	0	18.451	19	4	8	4	1	178	20.5	8.59	22	0	High
P59998	ARPC4	Actin-related protein 2/3 complex subunit 4	0.94386	0.890452	0.931238	0.926187	1.0273	1.16001	0.96663	1.14769	1.69849e+06	1.60314e+06	1.51242e+06	1.5817e+06	1.57312e+06	1.74486e+06	1.97026e+06	1.64181e+06	1.94934e+06	0	32.318	52	7	16	7	1	168	19.7	8.43	50.02	0	High
O15511	ARPC5	Actin-related protein 2/3 complex subunit 5	0.851209	0.634063	0.722279	0.794466	0.746422	0.654899	0.846146	0.708502	1.82996e+06	1.55768e+06	1.16031e+06	1.32174e+06	1.45384e+06	1.36593e+06	1.19844e+06	1.54842e+06	1.29653e+06	0	26.112	45	7	9	7	1	151	16.3	5.67	27.89	0	High
Q9BPX5	ARPC5L	Actin-related protein 2/3 complex subunit 5-like protein	1.00208	0.791802	0.93567	0.88796	0.861311	0.24165	0.298901	0.314698	1.95695e+06	1.96102e+06	1.54952e+06	1.83106e+06	1.7377e+06	1.68555e+06	472897	584936	615848	0	26.912	29	3	6	3	1	153	16.9	6.6	22.16	0	High
P56211	ARPP19	cAMP-regulated phosphoprotein 19	0.757355	0.893913	0.755231	0.801851	0.2888	0.288447	0.698134	0.278578	933888	707285	834815	705301	748839	269707	269377	651979	260161	0.001	5.628	33	2	2	1	1	112	12.3	9.09	5.15	0	High
P49407	ARRB1	Beta-arrestin-1	1.27173	1.05888	1.30363	1.24579	1.16729	0.98949	1.00413	1.19169	517679	658346	548159	674861	644919	604283	512238	519819	616912	0	26.698	23	6	9	5	1	418	47	6.2	34.31	1	High
P32121	ARRB2	Beta-arrestin-2	1.09377	0.992918	1.31182	1.24347	1.51187	1.37961	1.31842	1.69432	197333	215837	195935	258865	245378	298341	272242	260168	334345	0.001	5.113	6	2	2	1	1	409	46.1	7.69	4.41	0	High
P15289	ARSA	Arylsulfatase A	1.19914	0.774326	1.02236	0.959829	0.929704	0.613799	0.695643	0.861242	420206	503886	325376	429602	403326	390667	257922	292313	361899	0	12.433	8	2	3	2	1	507	53.6	6.07	11.72	0	High
P15848	ARSB	Arylsulfatase B	1.45604	1.44773	1.39367	1.47426	1.34735	1.03332	1.009	0.79925	142434	207390	206207	198507	209985	191909	147181	143716	113841	0.002	4.672	4	1	1	1	1	533	59.6	8.21	5.07	0	High
P51690	ARSE	Arylsulfatase E	0.730497	1.05053	0.985164	0.999632	0.950695	1.4916	1.41587	1.52876	793306	579507	833389	781537	793014	754192	1.18329e+06	1.12322e+06	1.21278e+06	0	13.182	6	2	3	2	1	589	65.6	6.96	12.4	0	High
Q13510	ASAH1	Acid ceramidase	0.950465	1.15867	1.00785	0.976563	1.02059	0.929763	0.775461	0.816111	1.69231e+07	1.60848e+07	1.96083e+07	1.70559e+07	1.65265e+07	1.72716e+07	1.57345e+07	1.31232e+07	1.38111e+07	0	118.018	43	18	52	18	1	395	44.6	7.62	161.72	0	High
Q9ULH1	ASAP1	Arf-GAP with SH3 domain, ANK repeat and PH domain-containing protein 1	1.51431	1.37108	1.21153	1.30507	1.34513	1.55285	1.55983	2.51689	437827	663005	600294	530440	571393	588933	679880	682937	1.10196e+06	0	22.777	7	6	6	6	1	1129	125.4	7.31	20.69	0	High
O43150	ASAP2	Arf-GAP with SH3 domain, ANK repeat and PH domain-containing protein 2	0.611697	0.649775	0.643948	0.701685	0.971205	0.632273	0.706516	1.55888	952088	582390	618643	613095	668066	924672	601980	672665	1.48419e+06	0	7.783	3	2	2	2	1	1006	111.6	6.68	3.69	0	High
Q9Y576	ASB1	Ankyrin repeat and SOCS box protein 1	1.52175	0.924624	1.6099	1.09346	1.17793	1.40747	2.0646	1.43879	303095	461234	280249	487953	331423	357023	426595	625771	436089	0.008	3.157	4	1	1	1	1	335	37	8.21	0	0	High
Q9NWX5	ASB6	Ankyrin repeat and SOCS box protein 6	1.44336	1.38588	1.37803	1.22598	1.52045	0.50886	0.937361	0.741444	144170	208089	199801	198671	176750	219203	73362.1	135139	106894	0.006	3.399	2	1	1	1	1	421	47.1	6.01	2.41	0	High
Q8N9N2	ASCC1	Activating signal cointegrator 1 complex subunit 1	0.798977	0.919146	0.990957	1.11869	1.12773	1.16669	1.20314	1.09386	1.27133e+06	1.01577e+06	1.16854e+06	1.25984e+06	1.42223e+06	1.43371e+06	1.48325e+06	1.52959e+06	1.39065e+06	0.003	4.227	4	2	2	2	1	400	45.5	5.54	6.04	0	High
Q9H1I8	ASCC2	Activating signal cointegrator 1 complex subunit 2	1.19982	0.993529	1.09097	0.878233	0.837868	0.568858	0.65985	0.484521	794720	953523	789577	867017	697949	665871	452082	524396	385059	0	36.258	16	9	12	9	1	757	86.3	5.16	28.67	0	High
Q8N3C0	ASCC3	Activating signal cointegrator 1 complex subunit 3	1.02065	0.845008	0.868175	0.877119	1.00735	0.811486	0.779016	0.886067	2.43149e+06	2.48169e+06	2.05463e+06	2.11096e+06	2.13271e+06	2.44937e+06	1.97312e+06	1.89417e+06	2.15447e+06	0	48.815	8	15	16	14	1	2202	251.3	7.09	50.46	1	High
Q9Y294	ASF1A	Histone chaperone ASF1A	1.03959	1.72949	1.21723	1.06655	0.76449	1.2871	1.12166	0.847389	1.75403e+06	1.82347e+06	3.03358e+06	2.13506e+06	1.87077e+06	1.34094e+06	2.25762e+06	1.96744e+06	1.48635e+06	0.013	2.515	4	1	1	1	1	204	23	4.41	2.52	0	Medium
Q9UBL3	ASH2L	Set1/Ash2 histone methyltransferase complex subunit ASH2	1.13404	1.18809	1.12205	1.29396	1.0581	1.87893	1.86433	1.59869	610018	691785	724756	684473	789341	645463	1.14618e+06	1.13727e+06	975231	0	13.989	8	4	5	4	1	628	68.7	5.69	15.39	0	High
P04424	ASL	Argininosuccinate lyase	0.846712	0.441224	0.475614	0.546492	0.855341	0.535052	0.415886	1.39909	2.08454e+06	1.76501e+06	919750	991438	1.13919e+06	1.783e+06	1.11534e+06	866932	2.91647e+06	0	10.116	7	3	3	3	1	464	51.6	6.48	6.34	0	High
O43681	ASNA1	ATPase ASNA1	0.871448	0.950253	0.942728	1.17527	0.948634	0.944058	0.78261	1.02067	4.19325e+06	3.6542e+06	3.98465e+06	3.95309e+06	4.92821e+06	3.97786e+06	3.95867e+06	3.28168e+06	4.27993e+06	0	35.375	25	6	11	6	1	348	38.8	4.91	39.87	0	High
P08243	ASNS	Asparagine synthetase [glutamine-hydrolyzing]	0.805847	1.17932	0.988117	0.982623	0.841566	1.34969	1.45385	2.01449	2.34822e+06	1.89231e+06	2.76932e+06	2.32032e+06	2.30742e+06	1.97619e+06	3.16937e+06	3.41397e+06	4.73049e+06	0	57.746	30	14	20	14	1	561	64.3	6.86	60.44	0	High
Q12797	ASPH	Aspartyl/asparaginyl beta-hydroxylase	0.723086	0.714909	0.759656	0.856706	1.09039	1.00623	0.893752	0.976046	1.094e+07	7.91057e+06	7.82111e+06	8.31064e+06	9.37237e+06	1.19289e+07	1.10082e+07	9.77766e+06	1.06779e+07	0	120.263	32	23	51	23	1	758	85.8	5.01	171.69	0	High
Q8IZT6	ASPM	Abnormal spindle-like microcephaly-associated protein	1.0561	0.801483	0.897498	0.889771	1.00289	0.795998	0.738487	1.02548	173482	183216	139043	155700	154360	173984	138092	128115	177903	0.002	4.62	0	1	1	1	1	3477	409.5	10.45	2.94	0	High
Q9BZE9	ASPSCR1	Tether containing UBX domain for GLUT4	1.23693	0.844081	0.798523	0.92256	0.946441	0.605643	0.784477	1.09804	1.08805e+06	1.34584e+06	918405	868836	1.00379e+06	1.02978e+06	658972	853553	1.19472e+06	0	23.282	13	4	7	4	1	553	60.1	6.64	21.65	0	High
Q7L266	ASRGL1	Isoaspartyl peptidase/L-asparaginase	1.23041	1.40919	1.26833	1.25842	0.842478	0.863168	1.08336	0.775744	532214	654842	749990	675024	669751	448379	459390	576581	412862	0	10.649	6	1	2	1	1	308	32	6.24	7.95	0	High
Q8NBU5	ATAD1	ATPase family AAA domain-containing protein 1	1.12374	1.0146	1.05887	1.068	1.08625	0.806592	0.766843	1.29074	3.53338e+06	3.9706e+06	3.58498e+06	3.7414e+06	3.77365e+06	3.83814e+06	2.84999e+06	2.70954e+06	4.56069e+06	0	25.662	25	8	9	8	1	361	40.7	6.9	25.87	0	High
Q6PL18	ATAD2	ATPase family AAA domain-containing protein 2	1.05059	0.97081	1.01513	0.91168	0.825543	0.799685	1.02274	0.78863	1.14373e+06	1.20159e+06	1.11034e+06	1.16103e+06	1.04271e+06	944195	914620	1.16973e+06	901977	0	24.311	6	6	7	6	1	1390	158.5	6.32	21.06	0	High
Q9NVI7	ATAD3A	ATPase family AAA domain-containing protein 3A	0.935408	1.53612	1.48848	1.31636	1.18203	2.0079	1.55228	1.23322	1.13428e+06	1.06102e+06	1.7424e+06	1.68835e+06	1.49312e+06	1.34075e+06	2.27753e+06	1.76073e+06	1.39882e+06	0	72.234	26	13	36	6	1	634	71.3	8.98	131.77	7	High
Q5T9A4	ATAD3B	ATPase family AAA domain-containing protein 3B	0.985899	0.825888	0.930511	0.959368	1.01129	0.664404	0.794447	0.780733	1.47409e+06	1.4533e+06	1.21743e+06	1.37165e+06	1.41419e+06	1.49073e+06	979388	1.17108e+06	1.15087e+06	0	59.36	20	12	31	5	1	648	72.5	9.2	105.09	0	High
Q5SQI0	ATAT1	Alpha-tubulin N-acetyltransferase 1	1.2996	1.24333	1.28078	1.3583	1.22532	1.61672	1.39901	1.41382	102424	133110	127346	131183	139122	125502	165590	143292	144809	0.002	4.698	3	1	1	1	1	421	46.8	9.95	4	0	High
O95260	ATE1	Arginyl-tRNA--protein transferase 1	0.993252	0.7851	0.764393	0.822629	1.13591	0.9852	1.07937	1.8926	1.36574e+06	1.35653e+06	1.07225e+06	1.04396e+06	1.1235e+06	1.55136e+06	1.34553e+06	1.47415e+06	2.5848e+06	0	7.146	5	2	2	2	1	518	59.1	7.93	6.48	0	High
Q99941	ATF6B	Cyclic AMP-dependent transcription factor ATF-6 beta	1.38951	1.21758	1.4563	1.19576	0.788652	0.556554	0.66907	0.737687	46050.5	63987.9	56070.3	67063.5	55065.5	36317.9	25629.6	30811	33970.9	0.003	4.29	3	1	1	1	1	703	76.7	6.27	4.67	0	High
Q6VMQ6	ATF7IP	Activating transcription factor 7-interacting protein 1	1.28748	0.842708	1.27272	1.01699	1.06003	0.391767	0.852833	0.523491	371800	478684	313319	473197	378118	394118	145659	317084	194634	0.001	5.531	2	2	2	2	1	1270	136.3	4.7	5.85	0	High
Q9BSB4	ATG101	Autophagy-related protein 101	1.65904	1.34	1.53612	0.89203	0.982142	1.14553	1.28051	2.0375	32970.1	54698.5	44180	50646.1	29410.3	32381.3	37768.2	42218.4	67176.3	0.001	6.089	12	2	2	2	1	218	25	6.15	5.63	0	High
O75143	ATG13	Autophagy-related protein 13	0.91257	0.972566	1.0405	0.974593	0.935364	0.76478	0.943017	0.794892	411465	375491	400177	428131	401011	384869	314680	388018	327070	0	7.08	4	2	2	2	1	517	56.5	5.12	5.18	0	High
Q676U5	ATG16L1	Autophagy-related protein 16-1	1.20742	1.28617	1.24521	1.27374	1.19556	1.41348	1.29479	1.29602	356942	430979	459087	444467	454651	426746	504531	462167	462606	0	9.274	4	2	2	2	1	607	68.2	6.64	8.39	0	High
Q96BY7	ATG2B	Autophagy-related protein 2 homolog B	1.1265	0.762692	0.875596	0.88269	0.981696	0.519195	1.17331	0.369976	173166	195072	132072	151624	152852	169996	89907	203177	64067.3	0.039	1.592	1	1	1	1	1	2078	232.6	5.76	2.68	0	Medium
Q9NT62	ATG3	Ubiquitin-like-conjugating enzyme ATG3	0.890197	0.899864	0.980855	0.955777	0.813758	0.551788	0.64862	0.748351	4.32557e+06	3.85061e+06	3.89242e+06	4.24275e+06	4.13428e+06	3.51996e+06	2.3868e+06	2.80565e+06	3.23704e+06	0	27.887	23	6	11	6	1	314	35.8	4.74	35.17	0	High
Q9Y4P1	ATG4B	Cysteine protease ATG4B	1.16323	1.44809	1.25361	1.26562	1.05398	1.21723	1.0802	0.796925	338397	393634	490028	424218	428283	356665	411908	365537	269677	0	18.716	14	3	6	3	1	393	44.3	5.07	24.03	0	High
Q9H1Y0	ATG5	Autophagy protein 5	1.0706	0.991026	1.03386	0.889448	1.04573	0.829847	0.776431	1.15629	336956	360746	333932	348365	299705	352364	279622	261623	389620	0	9.591	10	2	3	2	1	275	32.4	5.77	8.11	0	High
O95352	ATG7	Ubiquitin-like modifier-activating enzyme ATG7	0.92766	1.47143	1.23062	1.18238	1.15807	0.836215	0.988518	0.68562	829679	769660	1.22082e+06	1.02102e+06	980999	960825	693791	820153	568844	0	10.838	3	2	3	2	1	703	77.9	6.24	8.94	0	High
Q7Z3C6	ATG9A	Autophagy-related protein 9A	0.915375	0.710021	1.03606	0.822949	1.16122	1.16703	1.18881	0.748768	453765	415365	322183	470128	373425	526922	529558	539443	339765	0	26.454	8	5	7	5	1	839	94.4	6.67	22.06	0	High
P31939	ATIC	Bifunctional purine biosynthesis protein PURH	0.852062	0.868644	0.842349	0.974468	1.03392	1.11722	1.08877	1.39945	8.11915e+06	6.91801e+06	7.05265e+06	6.83916e+06	7.91185e+06	8.39457e+06	9.0709e+06	8.8399e+06	1.13624e+07	0	187.927	55	25	73	25	1	592	64.6	6.71	255.57	0	High
Q8NHH9	ATL2	Atlastin-2	1.04135	1.35536	1.37051	1.06696	1.04578	1.26147	1.049	1.10825	478098	497870	647995	655238	510112	499987	603107	501524	529854	0	13.919	10	4	5	4	1	583	66.2	5.48	14.15	0	High
Q6DD88	ATL3	Atlastin-3	1.01222	0.952348	0.876167	1.02436	1.13784	0.916277	0.879129	0.998862	4.07717e+06	4.12698e+06	3.88288e+06	3.57228e+06	4.17648e+06	4.63917e+06	3.73581e+06	3.58436e+06	4.07253e+06	0	109.031	43	18	46	18	1	541	60.5	5.66	150.02	0	High
Q13315	ATM	Serine-protein kinase ATM	0.840214	1.13005	1.12742	1.14986	1.19841	1.07443	1.03427	0.893527	793481	666694	896677	894585	912392	950919	852543	820675	708997	0	22.077	3	7	7	7	1	3056	350.5	6.81	22.07	0	High
O00244	ATOX1	Copper transport protein ATOX1	0.970861	1.05365	1.07935	0.919807	0.598889	0.327518	0.587585	0.329106	8.25813e+06	8.0175e+06	8.70117e+06	8.91342e+06	7.59589e+06	4.94571e+06	2.70469e+06	4.85235e+06	2.7178e+06	0	30.378	38	4	23	4	1	68	7.4	7.24	54.74	0	High
P98196	ATP11A	Probable phospholipid-transporting ATPase IH	0.814064	0.7544	0.830562	0.787943	0.952394	0.880113	0.970805	1.19672	578707	471105	436577	480652	455988	551157	509327	561811	692549	0.003	4.477	3	2	2	2	1	1134	129.7	6.6	6.13	0	High
Q9Y2G3	ATP11B	Probable phospholipid-transporting ATPase IF	0.917666	0.981108	0.993983	1.16774	1.18303	1.85002	1.69446	2.01271	361707	331926	354873	359530	422380	427910	669164	612897	728010	0	9.891	3	2	2	2	1	1177	134.1	6.96	9.36	0	High
Q9HD20	ATP13A1	Manganese-transporting ATPase 13A1	0.79984	0.479907	0.584129	0.498535	0.718909	0.469661	0.480446	0.802733	1.11903e+06	895049	537032	653660	557878	804484	525567	537636	898285	0	33.26	9	9	11	9	1	1204	132.9	8.13	31.23	0	High
P05023	ATP1A1	Sodium/potassium-transporting ATPase subunit alpha-1	0.925977	0.999475	0.999893	1.06573	1.06572	0.997931	1.0345	1.11652	8.49442e+06	7.86563e+06	8.48996e+06	8.49351e+06	9.05278e+06	9.05264e+06	8.47685e+06	8.78746e+06	9.48416e+06	0	268.08	41	40	107	40	1	1023	112.8	5.49	358.31	0	High
P05026	ATP1B1	Sodium/potassium-transporting ATPase subunit beta-1	0.864729	1.00261	1.07559	1.03171	0.915602	0.66523	0.72495	0.651001	4.87596e+06	4.21638e+06	4.88869e+06	5.24451e+06	5.03056e+06	4.46443e+06	3.24363e+06	3.53482e+06	3.17425e+06	0	47.011	38	9	13	9	1	303	35	8.53	42.85	0	High
P54709	ATP1B3	Sodium/potassium-transporting ATPase subunit beta-3	0.959486	1.32107	1.20078	1.06805	0.880032	0.49359	0.538458	0.317593	2.6218e+06	2.51558e+06	3.46357e+06	3.14819e+06	2.80021e+06	2.30727e+06	1.29409e+06	1.41173e+06	832665	0	47.75	43	8	16	8	1	279	31.5	8.35	58.37	0	High
P16615	ATP2A2	Sarcoplasmic/endoplasmic reticulum calcium ATPase 2	1.12457	0.908583	0.912417	0.939492	0.937158	0.833403	0.603178	0.698118	5.88547e+06	6.61862e+06	5.34744e+06	5.37e+06	5.52935e+06	5.51561e+06	4.90497e+06	3.54998e+06	4.10875e+06	0	161.56	34	30	57	24	1	1042	114.7	5.34	189	6	High
Q93084	ATP2A3	Sarcoplasmic/endoplasmic reticulum calcium ATPase 3	2.81004	0.768728	2.23213	1.32187	0.597801	0.59546	1.26869	0.318151	1.55745e+06	4.37648e+06	1.19725e+06	3.47642e+06	2.05874e+06	931042	927397	1.97592e+06	495502	0	38.83	9	7	12	1	1	1043	113.9	5.57	40.65	0	High
P20020	ATP2B1	Plasma membrane calcium-transporting ATPase 1	0.906577	0.932869	0.91177	0.880102	1.30909	1.7575	1.67828	2.14462	314861	285446	293724	287081	277110	412181	553367	528425	675259	0	51.061	12	11	15	7	1	1220	134.6	5.91	56.43	0	High
P23634	ATP2B4	Plasma membrane calcium-transporting ATPase 4	0.753056	1.64183	1.29647	1.26266	1.21762	1.97299	1.63755	1.26672	2.07152e+06	1.55997e+06	3.40109e+06	2.68567e+06	2.61562e+06	2.52232e+06	4.08709e+06	3.39222e+06	2.62403e+06	0	71.368	13	15	22	11	1	1241	137.8	6.6	74.92	4	High
P98194	ATP2C1	Calcium-transporting ATPase type 2C member 1	1.39808	1.48498	1.58187	1.55594	1.43869	1.5376	1.31218	1.44909	467838	654076	694729	740059	727927	673076	719346	613890	677939	0	29.804	11	9	9	9	1	919	100.5	6.74	28.45	0	High
P25705	ATP5F1A	ATP synthase subunit alpha, mitochondrial	0.95546	1.63328	1.25358	1.20599	1.05748	1.84432	1.41505	1.17158	9.30212e+06	8.8878e+06	1.5193e+07	1.1661e+07	1.12183e+07	9.83676e+06	1.71561e+07	1.3163e+07	1.08982e+07	0	161.274	55	25	127	25	1	553	59.7	9.13	394.29	0	High
P06576	ATP5F1B	ATP synthase subunit beta, mitochondrial	0.994323	0.97614	0.932627	0.972979	0.963653	1.08187	0.996491	1.02773	1.93581e+07	1.92482e+07	1.88963e+07	1.80539e+07	1.88351e+07	1.86545e+07	2.09431e+07	1.92902e+07	1.9895e+07	0	208.369	64	24	126	24	1	529	56.5	5.4	433.87	0	High
P36542	ATP5F1C	ATP synthase subunit gamma, mitochondrial	1.65557	1.6606	1.34633	1.25938	1.05988	1.45849	2.43279	1.08665	2.42625e+06	4.01684e+06	4.02903e+06	3.26655e+06	3.05559e+06	2.57154e+06	3.53866e+06	5.90256e+06	2.63648e+06	0	54.112	35	11	32	11	1	298	33	9.22	87.24	0	High
P30049	ATP5F1D	ATP synthase subunit delta, mitochondrial	1.15838	0.566696	0.811883	0.568124	0.677583	0.265489	0.291386	0.800567	2.59522e+06	3.00625e+06	1.4707e+06	2.10702e+06	1.47441e+06	1.75848e+06	689004	756212	2.07765e+06	0	15.814	14	2	12	2	1	168	17.5	5.49	39.08	0	High
P56381	ATP5F1E	ATP synthase subunit epsilon, mitochondrial	1.1594	1.36352	1.35601	1.09355	1.21671	3.29436	2.10164	4.48194	210694	244280	287285	285705	230405	256353	694103	442803	944320	0	6.24	45	3	4	3	1	51	5.8	9.92	9.87	0	High
Q9UII2	ATP5IF1	ATPase inhibitor, mitochondrial	1.44258	1.24142	1.49368	1.28345	0.92761	3.03313	2.39611	1.99886	2.23144e+06	3.21902e+06	2.77015e+06	3.33306e+06	2.86394e+06	2.0699e+06	6.76823e+06	5.34675e+06	4.46033e+06	0	15.794	25	5	8	5	1	106	12.2	9.35	11.95	0	High
P48201	ATP5MC3	ATP synthase F(0) complex subunit C3, mitochondrial	0.937663	0.983883	1.00098	0.96553	0.904563	1.0313	0.980109	0.974906	6.57364e+06	6.16386e+06	6.46769e+06	6.58007e+06	6.34704e+06	5.94627e+06	6.77936e+06	6.44288e+06	6.40868e+06	0.006	3.524	5	1	4	1	1	142	14.7	9.45	9.74	0	High
P56385	ATP5ME	ATP synthase subunit e, mitochondrial	1.30194	0.868893	1.00486	0.839897	0.854619	0.591591	0.577513	0.499624	5.11352e+06	6.65751e+06	4.4431e+06	5.13837e+06	4.29483e+06	4.37011e+06	3.02511e+06	2.95313e+06	2.55484e+06	0	14.296	42	3	8	3	1	69	7.9	9.35	22.03	0	High
P56134	ATP5MF	ATP synthase subunit f, mitochondrial	1.0824	1.10428	1.25108	1.27068	1.10322	0.816232	0.614516	0.575415	1.10998e+06	1.20145e+06	1.22572e+06	1.38867e+06	1.41043e+06	1.22455e+06	906002	682101	638700	0	18.653	26	2	7	2	1	94	10.9	9.67	19.05	0	High
O75964	ATP5MG	ATP synthase subunit g, mitochondrial	0.903441	1.36956	1.18704	1.24918	1.16432	1.79107	1.08741	1.29029	1.82204e+06	1.6461e+06	2.49539e+06	2.16283e+06	2.27605e+06	2.12143e+06	3.26339e+06	1.98131e+06	2.35095e+06	0	8.811	27	2	3	2	1	103	11.4	9.64	10.96	0	High
P24539	ATP5PB	ATP synthase F(0) complex subunit B1, mitochondrial	0.902264	1.13373	1.15177	1.13163	1.07479	1.08777	1.02456	0.91145	4.54767e+06	4.1032e+06	5.15582e+06	5.23788e+06	5.14627e+06	4.88778e+06	4.94681e+06	4.65936e+06	4.14497e+06	0	29.723	11	4	15	4	1	256	28.9	9.36	44.11	0	High
O75947	ATP5PD	ATP synthase subunit d, mitochondrial	0.9013	1.06049	1.00753	1.16356	0.805687	0.462976	0.743497	0.419919	5.43364e+06	4.89734e+06	5.76235e+06	5.47454e+06	6.32238e+06	4.37782e+06	2.51565e+06	4.03989e+06	2.28169e+06	0	56.173	55	9	26	9	1	161	18.5	5.3	91.28	0	High
P18859	ATP5PF	ATP synthase-coupling factor 6, mitochondrial	0.700389	1.56289	1.23759	0.588452	0.241672	0.228537	0.362669	0.11543	659509	461913	1.03074e+06	816200	388090	159385	150722	239183	76127.3	0	19.598	31	2	4	2	1	108	12.6	9.52	17.09	0	High
P48047	ATP5PO	ATP synthase subunit O, mitochondrial	0.943441	1.55628	1.34792	1.21691	1.158	1.87624	1.88645	1.58939	1.95864e+06	1.84786e+06	3.0482e+06	2.64009e+06	2.38349e+06	2.2681e+06	3.67488e+06	3.69489e+06	3.11304e+06	0	46.262	39	7	18	7	1	213	23.3	9.96	63.88	0	High
Q15904	ATP6AP1	V-type proton ATPase subunit S1	0.82721	0.517652	0.654218	0.804295	0.800747	0.736285	0.665693	1.00691	938366	776226	485747	613896	754723	751393	690905	624663	944846	0	30.063	17	6	8	6	1	470	52	6.14	26.78	0	High
O75787	ATP6AP2	Renin receptor	1.13905	0.902434	1.25282	0.923237	1.17096	0.787509	1.34395	1.84219	408337	465117	368497	511574	376992	478145	321569	548783	752235	0	23.602	21	6	8	6	1	350	39	6.1	18.34	0	High
Q93050	ATP6V0A1	V-type proton ATPase 116 kDa subunit a isoform 1	0.621993	0.448713	0.496595	0.581583	0.793776	0.762274	0.609311	1.21221	2.60852e+06	1.62248e+06	1.17048e+06	1.29538e+06	1.51707e+06	2.07058e+06	1.98841e+06	1.5894e+06	3.16208e+06	0	60.053	20	13	18	13	1	837	96.4	6.43	63.4	0	High
Q9Y487	ATP6V0A2	V-type proton ATPase 116 kDa subunit a isoform 2	1.01076	0.83594	0.916869	1.07278	1.30036	0.825816	0.81033	1.15486	1.46359e+06	1.47934e+06	1.22347e+06	1.34192e+06	1.57011e+06	1.9032e+06	1.20866e+06	1.18599e+06	1.69024e+06	0	27.763	9	6	9	6	1	856	98	6.61	31.69	0	High
P27449	ATP6V0C	V-type proton ATPase 16 kDa proteolipid subunit	0.854585	2.23874	1.48734	1.48368	0.997227	9.38901	5.34028	4.44979	103583	88520.7	231896	154064	153684	103296	972543	553163	460923	0	9.658	16	2	4	2	1	155	15.7	8.44	12.89	0	High
P61421	ATP6V0D1	V-type proton ATPase subunit d 1	0.900226	0.829262	0.914839	0.855862	1.03235	0.959854	0.78802	0.995421	1.7889e+06	1.61041e+06	1.48347e+06	1.63655e+06	1.53105e+06	1.84677e+06	1.71708e+06	1.40969e+06	1.78071e+06	0	42.697	26	9	15	9	1	351	40.3	5	46.59	0	High
P38606	ATP6V1A	V-type proton ATPase catalytic subunit A	1.00578	1.00605	0.986133	0.972601	0.957895	0.525886	0.494719	0.90051	5.35264e+06	5.38356e+06	5.38502e+06	5.27842e+06	5.20598e+06	5.12727e+06	2.81488e+06	2.64805e+06	4.82011e+06	0	126.763	50	27	49	27	1	617	68.3	5.52	150.32	0	High
P21281	ATP6V1B2	V-type proton ATPase subunit B, brain isoform	0.784996	0.539285	0.579174	0.709497	0.947502	0.759366	0.637683	1.33144	5.28991e+06	4.15256e+06	2.85277e+06	3.06378e+06	3.75317e+06	5.0122e+06	4.01698e+06	3.37328e+06	7.04319e+06	0	95.541	38	14	39	14	1	511	56.5	5.81	141.75	0	High
P21283	ATP6V1C1	V-type proton ATPase subunit C 1	1.2403	0.913469	1.02409	0.962699	1.0481	0.755788	0.802071	0.619721	6.41927e+06	7.96179e+06	5.8638e+06	6.57394e+06	6.17983e+06	6.72803e+06	4.85161e+06	5.14871e+06	3.97815e+06	0	69.867	40	16	27	16	1	382	43.9	7.46	84.61	0	High
Q9Y5K8	ATP6V1D	V-type proton ATPase subunit D	0.844625	0.915017	0.920283	1.03649	1.08643	0.834803	1.01808	0.962405	1.63497e+06	1.38093e+06	1.49602e+06	1.50463e+06	1.69463e+06	1.77628e+06	1.36488e+06	1.66453e+06	1.5735e+06	0	19.856	25	6	9	6	1	247	28.2	9.36	27.64	0	High
P36543	ATP6V1E1	V-type proton ATPase subunit E 1	1.1988	0.861304	0.983507	0.971512	0.973524	0.642482	0.736696	0.805399	4.82771e+06	5.78747e+06	4.15813e+06	4.74809e+06	4.69018e+06	4.69989e+06	3.10172e+06	3.55656e+06	3.88823e+06	0	58.356	35	10	25	10	1	226	26.1	8	76.77	0	High
Q16864	ATP6V1F	V-type proton ATPase subunit F	0.819847	0.787599	0.782826	0.818564	0.756058	0.30596	0.368813	0.495916	682605	559632	537619	534361	558755	516089	208850	251754	338515	0	7.378	28	2	4	2	1	119	13.4	5.52	13.74	0	High
O75348	ATP6V1G1	V-type proton ATPase subunit G 1	1.21194	0.715953	0.779377	0.852984	0.922578	0.838659	1.18574	1.18382	2.56154e+06	3.10443e+06	1.83394e+06	1.99641e+06	2.18495e+06	2.36322e+06	2.14826e+06	3.03732e+06	3.03239e+06	0	30.825	41	4	27	4	1	118	13.7	8.79	75.69	0	High
Q9UI12	ATP6V1H	V-type proton ATPase subunit H	0.805762	0.718668	0.649165	0.823552	1.00371	1.03471	0.853752	1.10051	4.14438e+06	3.33939e+06	2.97843e+06	2.69039e+06	3.41311e+06	4.15974e+06	4.28822e+06	3.53828e+06	4.56094e+06	0	67.983	31	11	21	11	1	483	55.8	6.48	73.88	0	High
Q04656	ATP7A	Copper-transporting ATPase 1	0.730302	1.42183	1.29325	1.38723	0.994027	2.0384	2.05907	1.92425	280389	204769	398666	362615	388964	278715	571545	577341	539539	0	31.451	6	8	9	8	1	1500	163.3	6.33	29.69	0	High
O75110	ATP9A	Probable phospholipid-transporting ATPase IIA	1.1398	0.746037	0.774029	0.726301	1.19702	1.24865	1.42161	1.89352	1.01719e+06	1.1594e+06	758865	787339	738790	1.2176e+06	1.27012e+06	1.44606e+06	1.92608e+06	0.065	1.289	1	1	1	1	1	1047	118.5	7.77	2.3	0	Low
Q5TC12	ATPAF1	ATP synthase mitochondrial F1 complex assembly factor 1	1.01741	1.26428	1.37395	1.16479	1.12185	0.416188	0.837325	0.360669	1.00826e+06	1.02582e+06	1.27473e+06	1.3853e+06	1.17442e+06	1.13112e+06	419628	844244	363650	0.001	5.77	5	2	3	2	1	328	36.4	7.96	7.76	0	High
Q8N5M1	ATPAF2	ATP synthase mitochondrial F1 complex assembly factor 2	0.915023	1.2093	1.08899	1.14584	1.26351	1.62869	1.54129	1.80895	203538	186242	246139	221651	233221	257172	331499	313711	368190	0	10.965	13	3	3	3	1	289	32.8	7.09	10.25	0	High
Q6UW56	ATRAID	All-trans retinoic acid-induced differentiation factor	1.17243	0.844661	0.88269	0.941032	1.08885	0.527493	0.505332	0.401453	880655	1.03251e+06	743855	777345	828724	958902	464540	445023	353541	0.018	2.189	3	1	1	1	1	229	24.7	7.25	2.3	0	Medium
O75882	ATRN	Attractin	1.28471	0.93916	0.910749	0.730218	0.872441	1.25336	0.696476	1.58115	2.74287e+06	3.52379e+06	2.576e+06	2.49807e+06	2.0029e+06	2.393e+06	3.4378e+06	1.91035e+06	4.33688e+06	0.014	2.445	1	1	1	1	1	1429	158.4	7.31	2.69	0	Medium
P46100	ATRX	Transcriptional regulator ATRX	1.36352	1.1025	1.13923	1.0563	1.01103	1.3695	1.28067	1.14857	514500	701528	567238	586133	543468	520173	704608	658904	590940	0	22.209	4	7	8	7	1	2492	282.4	6.58	23.18	0	High
Q9UBB4	ATXN10	Ataxin-10	0.840363	0.957292	0.981116	0.860881	0.842405	0.498273	0.542776	0.43152	2.16863e+06	1.82243e+06	2.07601e+06	2.12768e+06	1.86693e+06	1.82686e+06	1.08057e+06	1.17708e+06	935807	0	55.959	30	11	16	11	1	475	53.5	5.25	54	0	High
Q99700	ATXN2	Ataxin-2	0.956152	0.862979	0.959361	0.929494	0.963208	0.880948	0.859672	0.862433	594709	568632	513221	570541	552778	572828	523908	511255	512896	0	33.232	7	8	9	7	1	1313	140.2	9.57	31.09	0	High
Q8WWM7	ATXN2L	Ataxin-2-like protein	1.23661	0.890126	1.04449	0.978835	0.784385	0.592107	0.68074	0.440208	1.56631e+06	1.93692e+06	1.39421e+06	1.636e+06	1.53316e+06	1.22859e+06	927423	1.06625e+06	689503	0	49.674	14	12	15	11	1	1075	113.3	8.59	49.68	1	High
O15265	ATXN7	Ataxin-7	1.74858	0.992845	1.1822	1.02869	1.11358	0.6173	0.756922	1.3685	26432.4	46219	26243.2	31248.2	27190.7	29434.6	16316.7	20007.2	36172.8	0.008	3.093	2	1	1	1	1	892	95.4	9.85	2.82	0	High
Q96GX2	ATXN7L3B	Ataxin-7-like protein 3B	1.13601	1.15947	1.34637	1.27391	0.848957	0.965904	0.792776	0.66088	1.96499e+06	2.23225e+06	2.27835e+06	2.64561e+06	2.50322e+06	1.66819e+06	1.89799e+06	1.55779e+06	1.29862e+06	0	7.55	10	1	2	1	1	97	10.8	4.36	6.05	0	High
Q13825	AUH	Methylglutaconyl-CoA hydratase, mitochondrial	1.34095	0.706431	0.772655	0.825452	1.13477	1.1802	1.07009	1.74005	220836	296131	156006	170630	182290	250598	260630	236314	384266	0.001	5.153	6	1	1	1	1	339	35.6	9.48	4.41	0	High
Q9Y679	AUP1	Ancient ubiquitous protein 1	0.909242	1.24012	1.11496	1.10115	1.0221	1.26436	1.38598	1.58895	2.10127e+06	1.91057e+06	2.60582e+06	2.34284e+06	2.31381e+06	2.1477e+06	2.65678e+06	2.91233e+06	3.33881e+06	0	25.929	14	5	8	5	1	410	45.8	8.65	23.32	0	High
Q96GD4	AURKB	Aurora kinase B	0.996534	1.64723	1.3342	1.26268	1.00119	1.18574	0.908099	0.783295	862377	859388	1.42053e+06	1.15059e+06	1.0889e+06	863401	1.02255e+06	783124	675496	0	13.845	13	3	3	3	1	344	39.3	9.29	10.76	0	High
Q9NQS1	AVEN	Cell death regulator Aven	0.911483	0.948835	0.967872	0.875029	0.640132	0.764065	0.791909	0.994206	122109	111300	115862	118186	106849	78165.9	93299.3	96699.4	121402	0	7.814	8	2	2	2	1	362	38.5	4.98	6.34	0	High
O15169	AXIN1	Axin-1	5.41939	2.28185	3.7878	2.63531	2.69369	1.69154	1.05396	1.71693	1.36483e+06	7.39657e+06	3.11435e+06	5.16972e+06	3.59677e+06	3.67645e+06	2.30867e+06	1.43848e+06	2.34333e+06	0.003	4.43	2	1	3	1	1	862	95.6	6.96	10.64	0	High
Q9H6S1	AZI2	5-azacytidine-induced protein 2	1.07674	0.954278	0.955984	1.10609	1.0308	0.860612	1.27915	1.38563	398239	428798	380031	380710	440487	410505	342729	509407	551813	0.012	2.572	2	1	1	1	1	392	44.9	6.6	2.6	0	Medium
P61769	B2M	Beta-2-microglobulin	0.818028	0.29714	0.343373	0.451268	0.999808	0.242509	0.230521	0.693622	345191	282376	102570	118529	155773	345124	83711.7	79573.8	239432	0	18.427	35	3	6	3	1	119	13.7	6.52	17.85	0	High
Q96L58	B3GALT6	Beta-1,3-galactosyltransferase 6	0.473019	1.0534	0.908845	0.905858	0.816128	0.597489	0.724684	0.920675	103802	49100.3	109345	94339.8	94029.8	84715.7	62020.4	75223.5	95567.8	0.019	2.098	3	1	1	1	1	329	37.1	9.66	1.89	0	Medium
O94766	B3GAT3	Galactosylgalactosylxylosylprotein 3-beta-glucuronosyltransferase 3	1.08697	0.959491	1.03451	1.00816	1.04696	1.0515	0.828577	1.37117	441852	480281	423953	457099	445458	462602	464606	366108	605852	0	10.796	17	4	4	4	1	335	37.1	8.27	12.69	0	High
Q6Y288	B3GLCT	Beta-1,3-glucosyltransferase	1.16264	1.07767	1.24267	1.17843	1.25316	0.803659	1.09587	0.562882	515362	599181	555391	640428	607316	645829	414176	564772	290088	0	12.873	7	2	3	2	1	498	56.5	7.5	10.75	0	High
P15291	B4GALT1	Beta-1,4-galactosyltransferase 1	1.1755	1.21469	1.45774	1.13355	1.19616	0.592698	0.760434	0.311391	58259.4	68483.9	70767	84927.1	66039.8	69687.4	34530.3	44302.5	18141.5	0	7.612	8	2	2	2	1	398	43.9	8.65	6.68	0	High
O60512	B4GALT3	Beta-1,4-galactosyltransferase 3	1.15672	1.58512	1.77636	1.60772	0.953216	2.05383	1.33132	0.612762	77102.8	89186.3	122218	136962	123960	73495.6	158356	102649	47245.7	0.014	2.436	6	1	1	1	1	393	43.9	9.25	3.38	0	Medium
O60513	B4GALT4	Beta-1,4-galactosyltransferase 4	1.1138	1.29394	1.24822	1.17396	1.04377	1.35836	1.61114	1.40069	906775	1.00997e+06	1.17331e+06	1.13186e+06	1.06452e+06	946465	1.23172e+06	1.46094e+06	1.27011e+06	0.053	1.446	3	1	1	1	1	344	40	9.07	2.54	0	Low
Q9NWV8	BABAM1	BRISC and BRCA1-A complex member 1	1.04842	1.46798	1.13735	1.32964	1.2535	0.82817	0.92308	0.452984	519151	544291	762105	590454	690283	650758	429945	479218	235167	0	19.822	12	3	5	3	1	329	36.5	4.64	18.76	0	High
Q9NXR7	BABAM2	BRISC and BRCA1-A complex member 2	1.45529	0.788571	1.08919	0.851218	1.02915	0.400499	0.934595	0.391087	959676	1.39661e+06	756773	1.04527e+06	816893	987653	384350	896909	375317	0.003	4.105	3	1	1	1	1	383	43.5	5.81	3.86	0	High
O14867	BACH1	Transcription regulator protein BACH1	0.811571	0.995205	0.818755	0.910539	1.03144	0.549419	0.708523	0.637219	122493	99412	121906	100292	111535	126344	67300.1	86789.3	78055	0.033	1.737	3	1	1	1	1	736	81.9	5.05	0	0	Medium
Q92934	BAD	Bcl2-associated agonist of cell death	0.854211	0.609677	0.677188	0.720274	0.840119	0.492846	0.709131	0.960009	407649	348218	248534	276055	293619	342474	200908	289076	391347	0.001	5.372	10	1	1	1	1	168	18.4	7.15	3.75	0	High
Q99933	BAG1	BAG family molecular chaperone regulator 1	0.806508	1.06529	0.926652	0.945862	0.908363	0.616765	1.10169	0.510841	806548	650487	859206	747389	762883	732639	497450	888569	412018	0.009	2.989	3	1	1	1	1	345	38.8	7.81	3.45	0	High
O95816	BAG2	BAG family molecular chaperone regulator 2	1.1829	1.58232	1.1513	1.02236	0.854602	1.87507	1.80198	1.23001	1.424e+06	1.68445e+06	2.25323e+06	1.63945e+06	1.45584e+06	1.21695e+06	2.67009e+06	2.56602e+06	1.75153e+06	0	34.229	32	6	11	6	1	211	23.8	6.7	37.59	0	High
O95817	BAG3	BAG family molecular chaperone regulator 3	1.21275	1.53989	1.45439	1.4521	0.523563	0.515575	0.956818	0.400018	2.02231e+06	2.45256e+06	3.11413e+06	2.94122e+06	2.9366e+06	1.05881e+06	1.04265e+06	1.93498e+06	808959	0	44.89	24	8	15	8	1	575	61.6	6.95	51.65	0	High
Q9UL15	BAG5	BAG family molecular chaperone regulator 5	0.88432	1.23964	1.22742	1.0033	1.03137	0.735378	0.662537	0.630856	502092	444010	622414	616280	503750	517842	369228	332655	316748	0	9.842	8	3	4	3	1	447	51.2	6.05	12.27	0	High
P46379	BAG6	Large proline-rich protein BAG6	0.848194	0.731058	0.722304	0.766977	0.624557	0.53312	0.75145	0.625117	1.43564e+06	1.21771e+06	1.04954e+06	1.03697e+06	1.10111e+06	896642	765371	1.07882e+06	897446	0	70.222	20	14	20	14	1	1132	119.3	5.6	67.53	0	High
Q9UQB8	BAIAP2	Brain-specific angiogenesis inhibitor 1-associated protein 2	1.19588	0.766987	0.975217	0.981258	1.06156	0.425143	0.336477	0.343973	1.32432e+06	1.58372e+06	1.01573e+06	1.29149e+06	1.29949e+06	1.40584e+06	563023	445601	455529	0	25.523	14	6	8	6	1	552	60.8	8.9	25.88	0	High
Q9UHR4	BAIAP2L1	Brain-specific angiogenesis inhibitor 1-associated protein 2-like protein 1	1.01657	0.672501	0.720065	0.783023	1.01987	0.9128	0.782718	1.04855	1.9328e+06	1.96483e+06	1.29981e+06	1.39174e+06	1.51343e+06	1.9712e+06	1.76426e+06	1.51284e+06	2.02664e+06	0	10.128	7	4	4	4	1	511	56.8	8.68	11.03	0	High
Q6UXY1	BAIAP2L2	Brain-specific angiogenesis inhibitor 1-associated protein 2-like protein 2	0.83312	0.799726	0.781369	0.701219	0.481627	0.271422	0.448488	0.181241	493147	410851	394383	385330	345804	237513	133851	221171	89378.6	0	11.393	12	4	4	4	1	529	59	9.51	12.53	0	High
Q16611	BAK1	Bcl-2 homologous antagonist/killer	0.930654	1.36509	0.87734	1.22524	0.695708	0.757201	0.681616	0.564135	469870	437286	641413	412236	575702	326892	355786	320271	265070	0	7.6	16	1	2	1	1	211	23.4	6.01	7.5	0	High
O75531	BANF1	Barrier-to-autointegration factor	0.659248	1.03491	0.775262	0.920994	0.486642	0.680343	1.6269	0.24399	2.77971e+06	1.83252e+06	2.87675e+06	2.15501e+06	2.5601e+06	1.35272e+06	1.89116e+06	4.52232e+06	678223	0	32.098	57	4	17	4	1	89	10.1	6.09	48.67	0	High
Q07812	BAX	Apoptosis regulator BAX	0.635872	1.50574	1.16998	1.27212	0.803097	0.952617	0.834834	0.538574	1.28627e+06	817904	1.93679e+06	1.50491e+06	1.63628e+06	1.033e+06	1.22532e+06	1.07382e+06	692752	0	18.206	20	3	5	3	1	192	21.2	5.22	17.98	0	High
Q9NRL2	BAZ1A	Bromodomain adjacent to zinc finger domain protein 1A	1.20202	0.774916	0.941956	0.914023	1.04446	0.499386	0.551963	0.518249	277893	334034	215344	261763	254001	290247	138776	153387	144018	0	7.345	1	2	2	2	1	1556	178.6	6.6	5.68	0	High
Q9UIG0	BAZ1B	Tyrosine-protein kinase BAZ1B	0.801746	1.21207	0.982061	0.99187	1.09707	1.53509	1.41843	0.8681	1.8708e+06	1.49991e+06	2.26754e+06	1.83724e+06	1.85559e+06	2.0524e+06	2.87185e+06	2.6536e+06	1.62404e+06	0	87.145	15	19	26	19	1	1483	170.8	8.48	96.6	0	High
Q9UIF9	BAZ2A	Bromodomain adjacent to zinc finger domain protein 2A	1.48176	1.75007	1.91927	1.61793	1.41391	1.73949	1.21106	1.29933	190670	282527	333686	365946	308490	269589	331667	230913	247744	0	24.991	5	6	9	6	1	1905	211.1	6.64	25.42	0	High
Q8WY36	BBX	HMG box transcription factor BBX	0.95262	1.77463	1.48964	1.29579	1.41663	2.01848	2.23017	1.61413	79416.8	75654.1	140935	118303	102908	112504	160301	177113	128189	0	10.675	4	3	3	3	1	941	105.1	8.79	7.14	0	High
Q9UHQ4	BCAP29	B-cell receptor-associated protein 29	0.700235	1.11975	0.852603	0.953035	1.19437	1.27442	1.50027	1.35618	4.90092e+06	3.4318e+06	5.48778e+06	4.17854e+06	4.67075e+06	5.85352e+06	6.24582e+06	7.3527e+06	6.64655e+06	0	34.473	29	8	18	8	1	241	28.3	9.54	46.45	0	High
P51572	BCAP31	B-cell receptor-associated protein 31	0.854761	0.786153	0.836599	0.880869	0.971009	0.998274	1.05697	1.43261	1.02867e+07	8.79263e+06	8.08689e+06	8.60581e+06	9.0612e+06	9.98844e+06	1.02689e+07	1.08726e+07	1.47368e+07	0	76.305	43	16	30	15	1	246	28	8.44	85.61	1	High
O75815	BCAR3	Breast cancer anti-estrogen resistance protein 3	1.16415	0.952106	0.85438	0.949691	1.21239	1.25263	0.85394	2.025	70353	81901.3	66983.4	60108.2	66813.6	85295.6	88126.4	60077.2	142464	0.009	2.985	3	1	1	1	1	825	92.5	7.96	3.38	0	High
O75934	BCAS2	Pre-mRNA-splicing factor SPF27	1.11163	1.18742	1.2267	1.10111	0.796502	0.632658	0.724781	0.552358	2.41748e+06	2.68734e+06	2.87057e+06	2.96553e+06	2.66191e+06	1.92553e+06	1.52944e+06	1.75215e+06	1.33532e+06	0	31.183	39	7	9	7	1	225	26.1	5.66	31.91	0	High
Q9H6U6	BCAS3	Breast carcinoma-amplified sequence 3	0.687693	1.03465	1.03846	0.901056	0.881617	0.97235	1.07723	0.986515	466361	320713	482520	484298	420218	411152	453466	502376	460072	0	9.049	3	2	3	2	1	928	101.2	6.7	8.37	0	High
O15382	BCAT2	Branched-chain-amino-acid aminotransferase, mitochondrial	0.877073	0.797465	0.873363	0.890393	1.07074	1.01283	0.976547	1.02417	519608	455734	414369	453806	462655	556363	526274	507421	532166	0	34.983	32	7	9	7	1	392	44.3	8.65	34.13	0	High
Q9P287	BCCIP	BRCA2 and CDKN1A-interacting protein	0.729177	0.995253	1.00154	0.888982	0.886033	0.69331	0.754099	0.524817	1.61055e+06	1.17438e+06	1.60291e+06	1.61302e+06	1.43175e+06	1.427e+06	1.11661e+06	1.21452e+06	845245	0	35.414	26	6	9	6	1	314	36	4.61	36.39	0	High
P06276	BCHE	Cholinesterase	1.19472	0.713852	0.821421	0.735016	0.86671	0.667213	0.567858	0.378998	318492	380508	227356	261616	234096	276040	212502	180858	120708	0	13.583	8	3	4	3	1	602	68.4	7.42	13.41	0	High
P12694	BCKDHA	2-oxoisovalerate dehydrogenase subunit alpha, mitochondrial	1.28753	1.17024	1.27356	0.846439	1.19848	1.02066	1.22891	1.45958	54965.7	70770.2	64323.3	70002.1	46525.2	65875.3	56101.6	67547.8	80226.8	0.003	4.359	4	1	1	1	1	445	50.4	8.27	2.66	0	High
P21953	BCKDHB	2-oxoisovalerate dehydrogenase subunit beta, mitochondrial	0.695331	0.837111	0.701434	0.924538	0.965932	1.40359	1.1358	2.17161	1.02771e+06	714600	860309	720872	950159	992700	1.44249e+06	1.16728e+06	2.23179e+06	0.016	2.312	5	1	1	1	1	392	43.1	6.29	3.33	0	Medium
O14874	BCKDK	[3-methyl-2-oxobutanoate dehydrogenase [lipoamide]] kinase, mitochondrial	0.759783	0.946626	0.94076	0.981598	1.20363	2.00557	1.65853	1.26995	372852	283287	352952	350765	365991	448777	747780	618388	473504	0	14.837	11	4	4	4	1	412	46.3	8.82	13.04	0	High
O95999	BCL10	B-cell lymphoma/leukemia 10	0.779534	0.951842	0.986759	1.10855	0.943982	0.707132	0.776058	0.82023	613279	478072	583745	605159	679848	578925	433670	475940	503030	0.049	1.476	3	1	1	1	1	233	26.2	5.74	2.28	0	Medium
Q07817	BCL2L1	Bcl-2-like protein 1	0.968454	0.684999	0.766097	0.734425	0.744887	0.63886	0.816949	1.08843	918302	889333	629037	703509	674424	684031	586667	750206	999507	0.002	4.897	4	1	2	1	1	233	26	4.93	5.56	0	High
Q9BXK5	BCL2L13	Bcl-2-like protein 13	0.968534	1.10466	0.999863	1.24601	0.735509	0.327871	0.420102	0.640705	2.48001e+06	2.40198e+06	2.73957e+06	2.47967e+06	3.09011e+06	1.82407e+06	813125	1.04186e+06	1.58895e+06	0	37.442	20	5	11	5	1	485	52.7	4.44	38.17	0	High
Q8WUZ0	BCL7C	B-cell CLL/lymphoma 7 protein family member C	1.02911	1.18674	1.31666	1.13863	0.959729	1.16439	1.082	0.767961	1.30099e+06	1.33887e+06	1.54394e+06	1.71297e+06	1.48135e+06	1.2486e+06	1.51486e+06	1.40767e+06	999112	0.007	3.281	5	1	1	1	1	217	23.5	5.2	2.87	0	High
Q9NYF8	BCLAF1	Bcl-2-associated transcription factor 1	1.21556	1.11037	1.16371	1.08529	1.14657	1.42716	1.52317	1.30648	3.65462e+06	4.44243e+06	4.05799e+06	4.25292e+06	3.96633e+06	4.19027e+06	5.21572e+06	5.56662e+06	4.77468e+06	0	58.845	15	13	19	12	1	920	106.1	9.98	51.23	0	High
P11274	BCR	Breakpoint cluster region protein	0.799131	0.84285	0.802359	0.80862	1.09747	0.202779	0.433975	0.0963721	217544	173846	183357	174549	175911	238748	44113.5	94408.7	20965.2	0	7.743	2	2	2	1	1	1271	142.7	7.03	6.6	0	High
Q9Y276	BCS1L	Mitochondrial chaperone BCS1	1.11537	0.862292	0.917379	0.938126	0.932748	0.859249	0.986255	0.898342	419635	468049	361848	384965	393671	391414	360571	413868	376976	0	19.787	14	5	5	5	1	419	47.5	8.5	17.81	0	High
Q9BUT1	BDH2	3-hydroxybutyrate dehydrogenase type 2	0.981752	0.834997	1.02401	0.930365	1.13609	0.876165	0.880594	1.09071	2.98503e+06	2.93056e+06	2.49249e+06	3.05671e+06	2.77717e+06	3.39128e+06	2.61538e+06	2.6286e+06	3.25581e+06	0	6.143	7	2	2	2	1	245	26.7	7.65	5.98	0	High
Q14457	BECN1	Beclin-1	1.437	0.963313	1.30451	0.992042	1.04858	0.817187	0.933965	0.734384	685644	985269	660489	894426	680187	718954	560299	640367	503526	0	8.292	6	3	3	3	1	450	51.9	4.89	5.86	0	High
O15155	BET1	BET1 homolog	0.723224	0.693304	0.710598	0.805802	0.916379	0.645386	0.53932	0.722905	712271	515131	493820	506138	573950	652710	459690	384142	514904	0	8.747	15	1	2	1	1	118	13.3	9.06	6.79	0	High
Q9NYM9	BET1L	BET1-like protein	0.685641	0.945304	1.02222	1.02995	0.887731	0.93281	0.923174	0.865775	413338	283401	390730	422522	425716	366933	385566	381583	357858	0	6.312	32	2	2	2	1	111	12.4	8.16	6.25	0	High
Q9NZS9	BFAR	Bifunctional apoptosis regulator	0.905486	1.00079	1.14001	1.04328	0.984137	1.10767	0.950583	0.84079	422516	382582	422849	481671	440804	415813	468008	401636	355247	0.001	5.581	3	1	2	1	1	450	52.7	6.54	5.31	0	High
O14503	BHLHE40	Class E basic helix-loop-helix protein 40	1.2001	1.01747	1.16691	1.41923	1.29306	1.16975	1.12774	1.34397	612264	734780	622963	714454	868946	791694	716193	690475	822865	0.011	2.667	2	1	1	1	1	412	45.5	8.1	3.49	0	Medium
Q8TD16	BICD2	Protein bicaudal D homolog 2	1.17595	1.28957	1.12681	1.2016	1.01866	0.970817	1.0844	0.881478	809425	951843	1.04381e+06	912068	972602	824532	785804	877742	713490	0	53.173	18	13	14	13	1	824	93.5	5.44	48.99	0	High
P55957	BID	BH3-interacting domain death agonist	0.627324	0.91899	0.769367	0.833194	0.593584	0.456243	0.562082	0.531977	922054	578426	847359	709398	768250	547317	420680	518270	490511	0	12.703	27	3	4	3	1	195	22	5.44	13.24	0	High
Q9NQY0	BIN3	Bridging integrator 3	0.899669	0.865839	1.12247	0.918736	0.907996	0.953724	0.962717	0.991619	593151	533640	513573	665794	544949	538579	565702	571036	588180	0.014	2.433	3	1	1	1	1	253	29.6	7.47	2.21	0	Medium
Q13490	BIRC2	Baculoviral IAP repeat-containing protein 2	0.932434	0.463139	0.551432	0.537394	0.94548	0.445322	0.401347	1.02671	1.32641e+06	1.23679e+06	614313	731426	712806	1.2541e+06	590681	532351	1.36184e+06	0	6.138	3	2	3	2	1	618	69.9	6.7	8.23	0	High
O15392	BIRC5	Baculoviral IAP repeat-containing protein 5	1.54316	1.05679	1.19814	1.24435	0.876159	0.52933	0.485707	0.348089	1.87334e+06	2.89086e+06	1.97973e+06	2.24453e+06	2.3311e+06	1.64135e+06	991617	909896	652090	0.009	2.902	12	1	1	1	1	142	16.4	5.9	2.63	0	High
Q9NR09	BIRC6	Baculoviral IAP repeat-containing protein 6	1.02432	0.825629	1.0162	0.837876	0.884777	0.79711	0.907481	0.849073	806997	826624	666280	820068	676164	714013	643265	732335	685199	0	58.985	5	13	14	13	1	4857	529.9	6.05	48.54	0	High
Q13867	BLMH	Bleomycin hydrolase	0.950756	0.986421	0.956131	1.0309	1.08485	0.843379	0.526221	0.534653	1.1818e+06	1.1236e+06	1.16575e+06	1.12995e+06	1.21831e+06	1.28207e+06	996703	621887	631852	0	75.584	37	13	22	13	1	455	52.5	6.27	72.44	0	High
P78537	BLOC1S1	Biogenesis of lysosome-related organelles complex 1 subunit 1	0.907497	0.909782	0.791729	1.01436	1.02324	0.772234	0.791238	1.23964	219460	199159	199661	173753	222612	224561	169474	173645	272051	0	12.574	21	3	4	3	1	153	17.3	9.33	14	0	High
Q6QNY0	BLOC1S3	Biogenesis of lysosome-related organelles complex 1 subunit 3	1.07723	0.801915	0.768979	0.818902	0.916636	0.762379	0.726533	1.05309	2.05165e+06	2.21009e+06	1.64525e+06	1.57767e+06	1.6801e+06	1.88061e+06	1.56413e+06	1.49059e+06	2.16056e+06	0	8.033	14	2	2	2	1	202	21.2	5.15	8.04	0	High
P53004	BLVRA	Biliverdin reductase A	0.758583	0.904739	0.866495	0.862647	1.04469	1.24358	1.22417	1.46737	637609	483679	576869	552485	550031	666107	792918	780541	935607	0	21.145	15	5	6	5	1	296	33.4	6.44	20.96	0	High
P30043	BLVRB	Flavin reductase (NADPH)	0.861711	1.16265	0.981741	0.980183	0.991875	1.43478	1.31125	1.32693	1.13806e+06	980681	1.32317e+06	1.11728e+06	1.11551e+06	1.12882e+06	1.63287e+06	1.49228e+06	1.51012e+06	0	34.159	46	6	16	6	1	206	22.1	7.65	54.26	0	High
Q14692	BMS1	Ribosome biogenesis protein BMS1 homolog	1.16828	1.06318	0.984704	1.10025	1.08294	1.19402	1.70805	0.933993	1.07276e+06	1.25328e+06	1.14054e+06	1.05635e+06	1.1803e+06	1.16173e+06	1.2809e+06	1.83233e+06	1.00195e+06	0	42.258	12	10	14	10	1	1282	145.7	6.44	43.82	0	High
Q12981	BNIP1	Vesicle transport protein SEC20	1.16769	1.4841	1.41922	1.46016	1.11828	1.73515	1.49752	0.872559	350781	409602	520594	497837	512197	392272	608657	525303	306077	0	15.564	16	3	4	3	1	228	26.1	8.95	13.9	0	High
Q96IK1	BOD1	Biorientation of chromosomes in cell division protein 1	1.20338	0.704327	0.755547	0.637012	0.412819	0.179917	0.343277	0.135559	3.06938e+06	3.69362e+06	2.16185e+06	2.31906e+06	1.95523e+06	1.2671e+06	552234	1.05365e+06	416083	0.001	5.943	26	3	6	1	1	185	19.2	6.33	10.97	0	High
Q8NFC6	BOD1L1	Biorientation of chromosomes in cell division protein 1-like 1	0.988985	0.74327	0.823558	0.721388	0.927348	0.496835	0.611474	0.313686	1.07067e+06	1.05888e+06	795799	881762	772371	992886	531948	654688	335856	0	14.859	3	6	6	3	1	3051	330.3	5.08	11.84	2	High
Q9H3K6	BOLA2	BolA-like protein 2	0.815471	1.2241	1.10616	1.09257	0.835374	1.37412	1.24107	1.27092	2.77452e+06	2.26254e+06	3.39628e+06	3.06907e+06	3.03135e+06	2.31777e+06	3.81252e+06	3.44338e+06	3.52619e+06	0	21.906	59	4	9	4	1	86	10.1	6.52	29.77	0	High
Q14137	BOP1	Ribosome biogenesis protein BOP1	1.14234	1.27352	1.30375	1.20587	1.06824	1.19257	1.2409	0.95062	2.0378e+06	2.32786e+06	2.59518e+06	2.65678e+06	2.45733e+06	2.17686e+06	2.43021e+06	2.5287e+06	1.93718e+06	0	60.692	24	13	17	13	1	746	83.6	6.19	56.49	0	High
Q969J3	BORCS5	BLOC-1-related complex subunit 5	1.07362	1.02229	1.09239	1.11938	0.973338	0.796302	0.836976	0.785979	440757	473204	450582	481480	493374	429005	350976	368903	346426	0.006	3.551	6	1	1	1	1	196	22.2	6.35	3.2	0	High
Q96GS4	BORCS6	BLOC-1-related complex subunit 6	0.857162	0.896699	0.951222	0.831788	0.909142	0.612224	0.886129	0.83593	240164	205859	215355	228449	199765	218343	147034	212816	200760	0	13.595	11	2	3	2	1	357	37.2	5.76	11.22	0	High
Q86WA6	BPHL	Valacyclovir hydrolase	0.876713	1.33196	1.20878	1.185	1.10782	1.8988	1.83453	1.59198	874409	766605	1.16468e+06	1.05697e+06	1.03617e+06	968692	1.66033e+06	1.60413e+06	1.39204e+06	0.001	5.717	6	2	2	2	1	291	32.5	9.14	6.6	0	High
O95861	BPNT1	3'(2'),5'-bisphosphate nucleotidase 1	0.737902	1.34669	1.00949	0.911905	1.00651	1.3091	1.00487	0.831755	4.01433e+06	2.96218e+06	5.40605e+06	4.05243e+06	3.66069e+06	4.04047e+06	5.25515e+06	4.03387e+06	3.33894e+06	0	56.317	36	10	20	10	1	308	33.4	5.69	63.59	0	High
Q12830	BPTF	Nucleosome-remodeling factor subunit BPTF	1.01667	1.29179	1.42016	1.27102	1.00451	1.11316	1.07634	0.757339	569799	579297	736060	809204	724225	572369	634275	613299	431531	0	13.928	2	5	5	5	1	3046	338.1	6.54	15.4	0	High
P15056	BRAF	Serine/threonine-protein kinase B-raf	1.0694	0.76689	0.849142	0.90024	1.04731	1.08434	0.998775	1.40355	1.09352e+06	1.16941e+06	838610	928555	984431	1.14526e+06	1.18575e+06	1.09218e+06	1.53481e+06	0	12.893	5	4	4	1	1	766	84.4	7.53	11.97	1	High
Q7Z569	BRAP	BRCA1-associated protein	1.14542	1.12602	1.28253	1.15996	1.24801	1.42102	0.98062	1.13236	472517	541228	532061	606016	548099	589706	671458	463360	535060	0.007	3.248	2	1	1	1	1	592	67.3	5.92	3.27	0	High
Q6PJG6	BRAT1	BRCA1-associated ATM activator 1	1.26275	1.43467	1.6181	1.35542	1.23621	1.14964	1.29184	1.30027	178400	225275	255946	288669	241807	220541	205097	230466	231968	0	8.965	6	3	4	3	1	821	88.1	5.27	13.21	0	High
P46736	BRCC3	Lys-63-specific deubiquitinase BRCC36	0.486108	0.229514	0.195334	0.406879	0.798899	0.226657	0.224566	1.27501	2.03387e+06	988678	466802	397284	827537	1.62485e+06	460989	456737	2.59321e+06	0.005	3.656	5	1	1	1	1	316	36	5.92	4.09	0	High
O95696	BRD1	Bromodomain-containing protein 1	0.786706	0.67849	0.616652	0.781965	0.955298	0.859507	0.654218	1.13222	504288	396727	342154	310971	394336	481746	433439	329915	570963	0	6.857	1	1	2	1	1	1058	119.4	8.6	4.88	0	High
P25440	BRD2	Bromodomain-containing protein 2	0.855214	1.1035	1.10523	1.13068	0.995328	1.04463	0.982879	0.924189	417309	356888	460500	461221	471842	415359	435935	410164	385672	0	15.568	8	6	8	5	1	801	88	9.09	14.63	1	High
Q15059	BRD3	Bromodomain-containing protein 3	1.02775	0.840251	1.08203	0.962884	1.20072	1.62423	1.56919	1.45126	659180	677473	553876	713253	634713	791493	1.07066e+06	1.03438e+06	956643	0	16.887	8	5	7	2	1	726	79.5	9.36	21.58	0	High
O60885	BRD4	Bromodomain-containing protein 4	0.962111	0.626798	0.654519	0.913522	1.08377	1.08458	1.19732	0.99429	968584	931885	607106	633957	884823	1.04973e+06	1.0505e+06	1.15971e+06	963054	0	22.13	7	8	8	6	1	1362	152.1	9.19	22.19	2	High
Q9NPI1	BRD7	Bromodomain-containing protein 7	1.22246	0.854716	0.882608	0.855237	1.02598	0.658248	0.548502	1.03955	312413	381913	267025	275738	267187	320530	205646	171359	324770	0.003	4.139	4	1	1	1	1	651	74.1	6.39	3.98	0	High
Q8WY22	BRI3BP	BRI3-binding protein	0.726036	1.02589	1.08069	0.857844	0.954297	0.657907	0.944072	1.197	343553	249432	352448	371275	294715	327852	226026	324339	411234	0.001	5.932	10	2	2	2	1	251	27.8	9.44	5.59	0	High
Q8TDN6	BRIX1	Ribosome biogenesis protein BRX1 homolog	0.669763	1.10099	0.992503	1.17729	1.13211	0.72235	0.744506	0.587063	4.03976e+06	2.70568e+06	4.44772e+06	4.00947e+06	4.75595e+06	4.57346e+06	2.91812e+06	3.00762e+06	2.37159e+06	0	42.051	32	8	11	8	1	353	41.4	9.92	35.25	0	High
Q8WUW1	BRK1	Protein BRICK1	0.86493	0.953437	0.956504	0.933205	0.683404	0.273265	0.646422	0.233983	3.20496e+06	2.77207e+06	3.05573e+06	3.06556e+06	2.99089e+06	2.19028e+06	875806	2.07176e+06	749906	0	17.888	64	5	8	5	1	75	8.7	5.45	22.62	0	High
Q5VW32	BROX	BRO1 domain-containing protein BROX	1.09357	0.81104	0.971646	0.975667	1.14605	0.977158	0.950797	1.03397	1.35573e+06	1.48259e+06	1.09955e+06	1.31729e+06	1.32275e+06	1.55374e+06	1.32477e+06	1.28903e+06	1.40179e+06	0	26.699	16	5	7	5	1	411	46.4	7.65	25.49	0	High
P55201	BRPF1	Peregrin	0.835255	0.325687	0.453024	0.517161	0.899778	0.490471	0.454779	1.65861	4.21698e+06	3.52225e+06	1.37341e+06	1.91039e+06	2.18086e+06	3.79434e+06	2.06831e+06	1.91779e+06	6.99431e+06	0	6.883	3	2	3	2	1	1214	137.4	7.93	8.16	0	High
Q9NW68	BSDC1	BSD domain-containing protein 1	1.05736	1.03683	1.04346	1.18227	0.891984	0.470883	0.725572	0.7197	534827	565506	554523	558072	632311	477057	251841	388056	384915	0.006	3.447	2	1	1	1	1	430	47.1	4.49	3.12	0	High
P35613	BSG	Basigin	1.25701	0.950128	1.12463	0.946424	1.28673	1.38355	0.937162	2.86276	1.80128e+06	2.26423e+06	1.71145e+06	2.02578e+06	1.70478e+06	2.31777e+06	2.49216e+06	1.68809e+06	5.15663e+06	0	72.282	31	8	19	8	1	385	42.2	5.66	71.14	0	High
O14981	BTAF1	TATA-binding protein-associated factor 172	0.951995	0.753487	0.865978	0.760669	0.980123	0.989035	0.989697	1.32803	1.29796e+06	1.23565e+06	977995	1.124e+06	987316	1.27216e+06	1.28373e+06	1.28459e+06	1.72372e+06	0	27.63	5	7	9	7	1	1849	206.8	6.52	27.5	0	High
Q9Y2F9	BTBD3	BTB/POZ domain-containing protein 3	1.26943	1.04587	1.02891	0.869214	0.880815	0.87059	0.722721	0.824999	80383	102041	84069.7	82707.2	69870	70802.5	69980.6	58094.4	66315.9	0.007	3.173	3	1	1	1	1	522	58.4	7.46	2.07	0	High
P43251	BTD	Biotinidase	1.13072	1.73589	1.39385	1.36124	1.00564	1.42859	1.20061	0.793355	236268	267152	410136	329323	321617	237600	337529	283666	187445	0	9.526	8	3	4	3	1	543	61.1	6.25	10.88	0	High
P20290	BTF3	Transcription factor BTF3	0.668172	1.24434	1.07949	1.25705	1.02719	1.01441	0.785474	0.930483	687240	459194	855163	741867	863896	705929	697143	539809	639465	0	39.573	42	8	13	6	1	206	22.2	9.38	44.09	2	High
Q96K17	BTF3L4	Transcription factor BTF3 homolog 4	1.03037	0.957136	0.948731	1.04041	1.0742	0.673601	0.96621	0.857049	1.29971e+06	1.33918e+06	1.244e+06	1.23307e+06	1.35223e+06	1.39615e+06	875484	1.25579e+06	1.11391e+06	0	29.343	47	6	8	4	1	158	17.3	6.35	27.95	0	High
Q7KYR7	BTN2A1	Butyrophilin subfamily 2 member A1	1.34666	1.67229	1.54876	1.60433	1.22293	2.08034	1.97289	1.28678	374905	504867	626948	580636	601472	458481	779929	739645	482418	0.018	2.195	2	1	1	1	1	527	59.6	6.48	3.92	0	Medium
O60566	BUB1B	Mitotic checkpoint serine/threonine-protein kinase BUB1 beta	1.57162	1.64535	1.35532	1.48932	1.28749	1.18716	0.996732	1.48884	158525	249142	260830	214853	236095	204099	188195	158007	236019	0	21.954	10	7	7	7	1	1050	119.5	5.27	20.14	0	High
O43684	BUB3	Mitotic checkpoint protein BUB3	1.18595	1.183	1.2663	1.18878	1.04411	1.09355	0.977089	0.895923	5.27292e+06	6.25344e+06	6.23786e+06	6.67709e+06	6.26833e+06	5.50549e+06	5.76619e+06	5.15211e+06	4.72413e+06	0	35.626	20	6	13	6	1	328	37.1	6.84	42.86	0	High
O43709	BUD23	Probable 18S rRNA (guanine-N(7))-methyltransferase	0.960494	0.752582	0.866068	0.84514	1.05944	0.87128	0.893649	1.09887	1.38e+06	1.32548e+06	1.03856e+06	1.19518e+06	1.1663e+06	1.46203e+06	1.20237e+06	1.23324e+06	1.51645e+06	0	10.729	11	2	3	2	1	281	31.9	8.73	10.3	0	High
P41223	BUD31	Protein BUD31 homolog	0.635399	0.77481	0.652417	0.755037	0.821454	0.741872	0.756	0.957871	548588	348572	425052	357908	414204	450640	406982	414732	525477	0	16.68	28	4	5	4	1	144	17	8.82	19.19	0	High
Q13895	BYSL	Bystin	1.04023	0.92419	0.87858	1.08106	1.2829	1.09736	0.986985	0.973572	2.23126e+06	2.32103e+06	2.06211e+06	1.96034e+06	2.41213e+06	2.86248e+06	2.44851e+06	2.20222e+06	2.17229e+06	0	58.319	34	13	22	13	1	437	49.6	8.12	71.48	0	High
Q7L1Q6	BZW1	Basic leucine zipper and W2 domain-containing protein 1	0.885687	0.876903	0.879731	0.918608	1.07582	0.694321	0.987844	0.629008	4.59012e+06	4.06541e+06	4.02509e+06	4.03807e+06	4.21653e+06	4.93814e+06	3.18702e+06	4.53433e+06	2.88722e+06	0	57.818	33	15	28	12	1	419	48	5.92	79.19	3	High
Q9Y6E2	BZW2	Basic leucine zipper and W2 domain-containing protein 2	0.8423	0.992693	0.929857	0.869892	0.9096	0.543897	0.651368	0.448596	1.61064e+06	1.35664e+06	1.59887e+06	1.49767e+06	1.40108e+06	1.46504e+06	876023	1.04912e+06	722527	0	51.701	27	12	18	9	1	419	48.1	6.68	59.65	0	High
Q9H3H3	C11orf68	UPF0696 protein C11orf68	1.41368	1.28142	1.66247	1.14076	1.33256	1.45276	1.25959	1.14169	277457	392236	355538	461264	316512	369728	403079	349481	316769	0	7.167	8	2	2	2	1	292	31.4	6.32	5.53	0	High
E9PRG8	C11orf98	Uncharacterized protein C11orf98	1.15101	0.697977	0.88576	0.748905	0.78499	0.984184	0.900018	1.06003	638049	734400	445344	565158	477838	500862	627958	574256	676352	0.002	4.883	11	1	1	1	1	122	13.8	11.69	3.65	0	High
Q9HB07	C12orf10	UPF0160 protein MYG1, mitochondrial	0.83362	0.659429	0.693589	0.740597	0.947364	0.819144	0.75441	1.23533	2.73535e+06	2.28024e+06	1.80377e+06	1.89721e+06	2.02579e+06	2.59137e+06	2.24065e+06	2.06358e+06	3.37907e+06	0	36.602	24	7	11	7	1	376	42.4	6.67	39.34	0	High
Q8N999	C12orf29	Uncharacterized protein C12orf29	0.78793	0.861069	0.789405	0.879689	0.934782	0.640646	0.630664	0.840183	1.52083e+06	1.19831e+06	1.30954e+06	1.20055e+06	1.33786e+06	1.42164e+06	974313	959133	1.27777e+06	0.004	3.903	3	1	1	1	1	325	37.5	7.06	3.61	0	High
Q8N5I9	C12orf45	Uncharacterized protein C12orf45	1.2574	0.925797	1.20948	1.00115	0.887011	0.815878	0.81287	1.0694	111194	139816	102943	134487	111322	98630.4	90720.8	90386.4	118911	0.004	3.983	9	1	1	1	1	185	20.1	5.22	2.69	0	High
Q99622	C12orf57	Protein C10	0.724231	1.04825	0.972384	0.570282	0.270461	0.192938	0.376296	0.215773	243874	176621	255642	237139	139077	65958.5	47052.6	91768.9	52621.5	0.005	3.776	12	1	1	1	1	126	13.2	5.14	3.27	0	High
Q8WUR7	C15orf40	UPF0235 protein C15orf40	2.00057	0.851671	1.23373	0.954841	0.738766	0.516055	0.723893	0.561532	465444	931153	396405	574230	444425	343855	240195	336932	261362	0	6.403	20	2	2	2	1	153	16.3	9.83	6.4	0	High
Q96GQ5	C16orf58	RUS1 family protein C16orf58	1.7061	0.664176	0.71431	0.743623	0.978406	0.683602	0.722611	0.624415	4.17697e+06	7.12632e+06	2.77425e+06	2.98366e+06	3.10609e+06	4.08678e+06	2.85539e+06	3.01833e+06	2.60816e+06	0	29.352	18	7	9	7	1	468	51	6.93	30.64	0	High
Q7Z3J2	C16orf62	UPF0505 protein C16orf62	0.903939	1.0437	0.862111	0.989221	1.06927	0.741809	0.5469	0.406611	2.15356e+06	1.94668e+06	2.24768e+06	1.85661e+06	2.13034e+06	2.30273e+06	1.59753e+06	1.17778e+06	875661	0	39.818	12	9	11	9	1	963	109.5	7.21	36.77	0	High
Q9HAS0	C17orf75	Protein Njmu-R1	1.31432	0.915408	1.30767	0.817125	0.987821	0.853345	0.864075	1.04244	74292.8	97644.8	68008.2	97150.3	60706.5	73388	63397.4	64194.5	77445.6	0.003	4.052	4	1	1	1	1	396	44.6	5.03	3.3	0	High
Q9BSJ5	C17orf80	Uncharacterized protein C17orf80	0.94429	0.743305	1.02681	0.922076	0.853646	0.895281	0.875649	0.967734	614412	580183	456696	630888	566535	524491	550072	538010	594588	0.029	1.83	2	1	1	1	1	609	67.3	9.16	2.73	0	Medium
Q96B23	C18orf25	Uncharacterized protein C18orf25	1.21327	1.32863	1.53781	1.25005	1.26898	1.41311	1.3987	1.3282	159093	193023	211376	244654	198873	201886	224816	222523	211308	0	15.797	10	3	3	3	1	404	43.4	4.88	12.47	0	High
Q9UFG5	C19orf25	UPF0449 protein C19orf25	0.935615	0.730719	0.785463	0.702247	0.386362	0.247189	0.446938	0.34679	201773	188782	147439	158485	141694	77957.3	49876	90179.9	69972.8	0.003	4.106	19	1	2	1	1	118	12.9	5.07	6.67	0	High
Q9UNZ5	C19orf53	Leydig cell tumor 10 kDa protein homolog	0.806543	1.17371	0.906802	0.888808	0.938466	1.34	1.42344	0.870269	226552	182724	265906	205438	201361	212611	303580	322484	197161	0	9.972	17	2	3	2	1	99	10.6	11.55	9.6	0	High
Q13901	C1D	Nuclear nucleic acid-binding protein C1D	1.0696	0.928111	0.972439	0.97369	0.807162	0.603647	0.989209	0.585191	969178	1.03663e+06	899505	942467	943679	782284	585041	958720	567155	0.013	2.547	6	1	2	1	1	141	16	9.03	4.63	0	Medium
Q8NDD1	C1orf131	Uncharacterized protein C1orf131	0.973346	0.714049	0.923216	0.890533	0.838478	0.955292	1.37235	1.62743	1.01075e+06	983809	721725	933140	900106	847492	965561	1.3871e+06	1.64492e+06	0.006	3.436	4	1	1	1	1	293	32.6	9.88	3.3	0	High
Q5SNV9	C1orf167	Uncharacterized protein C1orf167	0.926042	0.900976	0.947216	0.918775	0.970906	0.239521	0.256731	0.464341	5.62115e+06	5.20542e+06	5.06452e+06	5.32444e+06	5.16457e+06	5.45761e+06	1.34638e+06	1.44312e+06	2.61013e+06	0.026	1.884	1	1	1	1	1	1468	162.3	10.7	2.27	0	Medium
Q8IYL3	C1orf174	UPF0688 protein C1orf174	0.990882	1.37457	1.27413	1.20756	1.13087	1.22035	0.766795	0.869976	667253	661170	917186	850170	805751	754576	814283	511647	580494	0.038	1.607	3	1	1	1	1	243	26	6.9	2.24	0	Medium
Q9H425	C1orf198	Uncharacterized protein C1orf198	1.54206	2.51929	2.31226	1.86989	1.00633	1.35381	1.22669	0.886081	156690	241625	394747	362307	292993	157681	212129	192209	138840	0	19.58	21	5	5	5	1	327	36.3	5.72	17.31	0	High
Q9H246	C1orf21	Uncharacterized protein C1orf21	1.1041	1.11297	1.12222	0.757914	0.615759	0.526447	1.08477	0.420061	1.00356e+06	1.10803e+06	1.11693e+06	1.12621e+06	760610	617949	528320	1.08863e+06	421555	0.002	4.818	11	1	1	1	1	121	13.9	5.22	3.74	0	High
Q8N6N3	C1orf52	UPF0690 protein C1orf52	1.05601	0.986474	1.21326	1.16504	0.94245	0.831371	0.931091	0.78612	968422	1.02267e+06	955324	1.17494e+06	1.12825e+06	912690	805118	901689	761296	0.009	2.964	11	2	2	2	1	182	20.6	5.21	4.79	0	High
Q07021	C1QBP	Complement component 1 Q subcomponent-binding protein, mitochondrial	0.907006	0.730983	0.711334	0.825082	0.817291	0.535188	0.638774	0.851432	3.18582e+06	2.88956e+06	2.32878e+06	2.26618e+06	2.62856e+06	2.60374e+06	1.70501e+06	2.03502e+06	2.71251e+06	0	55.569	41	7	46	7	1	282	31.3	4.84	177.11	0	High
Q9GZN8	C20orf27	UPF0687 protein C20orf27	0.920991	1.20714	1.17643	1.08139	0.928338	1.82474	1.42356	1.37649	1.92171e+06	1.76987e+06	2.31976e+06	2.26075e+06	2.07812e+06	1.78399e+06	3.50661e+06	2.73566e+06	2.64522e+06	0	21.553	26	3	5	3	1	174	19.3	6.84	17.29	0	High
Q86YS7	C2CD5	C2 domain-containing protein 5	1.68385	0.787971	1.12922	0.918978	1.18486	0.714683	0.713153	0.715745	593128	998740	467368	669775	545072	702771	423899	422991	424528	0.001	5.978	2	1	2	1	1	1000	110.4	5.69	4.98	0	High
Q9BVC5	C2orf49	Ashwin	1.09501	0.922576	1.12895	0.973393	0.920451	1.12909	0.922936	0.910949	149202	163378	137650	168442	145232	137333	168462	137704	135916	0.003	4.168	6	1	1	1	1	232	25.8	9.74	3.65	0	High
Q8N8R5	C2orf69	UPF0565 protein C2orf69	1.00937	0.62053	0.759651	0.74122	1.07178	0.370901	0.40038	0.696054	293347	296097	182031	222841	217435	314404	108803	117450	204186	0.003	4.371	3	1	1	1	1	385	43.4	8.09	3.25	0	High
Q3KRA6	C2orf76	UPF0538 protein C2orf76	0.942016	0.85286	0.873834	0.926017	1.09762	0.742398	0.964159	0.765992	1.32646e+06	1.24954e+06	1.13128e+06	1.1591e+06	1.22832e+06	1.45595e+06	984758	1.27891e+06	1.01605e+06	0.019	2.136	6	1	1	1	1	126	14.6	6.93	2.81	0	Medium
P01024	C3	Complement C3	3.27756	1.49125	1.72776	1.43419	1.52388	1.31971	0.880682	0.945037	1.50309e+06	4.92647e+06	2.24148e+06	2.59698e+06	2.15571e+06	2.29052e+06	1.98365e+06	1.32374e+06	1.42048e+06	0	50.974	6	9	23	9	1	1663	187	6.4	79.5	0	High
P0C0L4	C4A	Complement C4-A	3.46645	1.03837	1.46503	1.19962	1.55834	0.253182	0.299968	0.220353	1.45571e+06	5.04613e+06	1.51156e+06	2.13265e+06	1.7463e+06	2.26848e+06	368559	436665	320769	0	19.319	3	5	8	5	1	1744	192.7	7.08	24.22	0	High
P04003	C4BPA	C4b-binding protein alpha chain	2.9035	1.4197	1.92124	1.60694	1.44086	1.85729	1.13864	0.75262	1.78609e+06	5.18592e+06	2.53572e+06	3.43151e+06	2.87015e+06	2.57351e+06	3.3173e+06	2.03371e+06	1.34425e+06	0.022	2.015	1	1	1	1	1	597	67	7.3	2.22	0	Medium
P20851	C4BPB	C4b-binding protein beta chain	0.929816	0.657095	0.81508	0.711169	0.877864	0.180612	0.200238	0.39387	394158	366494	258999	321270	280313	346017	71189.5	78925.2	155247	0.045	1.542	4	1	1	1	1	252	28.3	5.14	2	0	Medium
Q49AR2	C5orf22	UPF0489 protein C5orf22	1.35452	1.14453	1.28724	1.22137	1.34118	0.976278	0.868362	1.25355	197386	267363	225914	254082	241081	264730	192703	171402	247433	0	25.295	25	5	7	5	1	442	49.9	4.78	30.13	0	High
A6NDU8	C5orf51	UPF0600 protein C5orf51	0.712498	0.620646	0.650028	0.711795	0.760627	0.672896	0.729142	0.999713	532078	379105	330232	345865	378730	404713	358033	387960	531925	0	32.77	18	3	7	3	1	294	33.6	5.26	31.41	0	High
O95873	C6orf47	Uncharacterized protein C6orf47	0.688795	1.30928	1.24984	1.08133	0.771773	0.920118	1.10121	0.705854	62017.7	42717.5	81198.8	77512.5	67061.5	47863.6	57063.6	68294.6	43775.5	0.005	3.708	4	1	1	1	1	294	31.7	6.37	3.1	0	High
P10643	C7	Complement component C7	3.09821	0.860985	1.45308	1.23707	1.44524	1.0296	0.588016	0.649398	990266	3.06806e+06	852604	1.43894e+06	1.22503e+06	1.43117e+06	1.01957e+06	582293	643077	0.001	5.663	2	2	2	2	1	843	93.5	6.48	5.54	0	High
Q9BPX7	C7orf25	UPF0415 protein C7orf25	1.05284	1.10838	1.19541	1.03468	1.22343	0.800253	0.894204	0.531329	359046	378018	397958	429207	371497	439266	287327	321060	190771	0.025	1.918	3	1	1	1	1	421	46.4	6.42	0	0	Medium
Q96N11	C7orf26	Uncharacterized protein C7orf26	0.942926	0.933694	1.1484	0.898629	1.04314	0.522577	0.662771	0.31636	220057	207498	205466	252714	197750	229550	114997	145848	69617.3	0.002	4.681	4	1	1	1	1	449	50	7.69	4.45	0	High
Q9BRJ6	C7orf50	Uncharacterized protein C7orf50	0.970262	0.691391	0.765358	0.779436	0.846782	0.390809	0.55397	0.554936	3.10936e+06	3.0169e+06	2.14979e+06	2.37978e+06	2.42355e+06	2.63295e+06	1.21517e+06	1.72249e+06	1.7255e+06	0	14.459	15	2	4	2	1	194	22.1	9.64	15	0	High
Q9H7E9	C8orf33	UPF0488 protein C8orf33	1.25621	0.804681	1.03889	0.934046	0.909173	0.44708	0.578333	0.635527	1.6623e+06	2.08819e+06	1.33762e+06	1.72694e+06	1.55267e+06	1.51132e+06	743183	961364	1.05644e+06	0	17.316	25	3	4	3	1	229	25	9.95	15.26	0	High
Q8N0T1	C8orf59	Uncharacterized protein C8orf59	1.22937	0.776051	0.841684	0.842697	0.96166	0.650308	0.565633	0.633769	2.68748e+06	3.30392e+06	2.08563e+06	2.26201e+06	2.26474e+06	2.58445e+06	1.74769e+06	1.52013e+06	1.70324e+06	0	13.75	45	5	5	5	1	100	11.4	10.46	14.47	0	High
Q6P1X6	C8orf82	UPF0598 protein C8orf82	0.963084	1.16796	1.31462	0.95587	1.04222	1.34769	1.42145	1.43762	91913.2	88520.1	107351	120831	87857	95794.1	123870	130650	132136	0.005	3.672	14	2	2	2	1	216	23.9	9.14	5.17	0	High
P02748	C9	Complement component C9	2.38065	0.825044	1.15221	0.854299	1.13778	0.759573	0.545122	0.683282	191647	456243	158117	220817	163723	218052	145570	104471	130949	0	6.521	4	2	2	2	1	559	63.1	5.59	6.01	0	High
Q5T6V5	C9orf64	Queuosine salvage protein	0.949447	0.898373	0.895635	1.03424	1.20385	0.646371	0.680075	0.549307	1.5937e+06	1.51313e+06	1.43174e+06	1.42737e+06	1.64826e+06	1.91859e+06	1.03012e+06	1.08384e+06	875432	0	26.325	23	6	8	6	1	341	39	5.88	26.34	0	High
Q9NZ63	C9orf78	Telomere length and silencing protein 1 homolog	1.13953	1.08684	1.12365	1.13335	0.924679	0.969699	0.86269	0.795146	449902	512677	488970	505531	509896	416015	436270	388126	357738	0	12.943	22	4	4	4	1	289	33.7	6.74	14.09	0	High
Q8N1Q1	CA13	Carbonic anhydrase 13	1.10291	0.935268	1.18181	1.0861	1.29508	1.34841	1.14984	1.19237	302020	333102	282470	356931	328025	391141	407247	347276	360119	0.003	4.459	6	1	1	1	1	262	29.4	6.96	4.2	0	High
Q9ULX7	CA14	Carbonic anhydrase 14	0.72765	1.00894	0.939376	0.899904	0.862169	1.20086	1.10231	1.2228	295944	215343	298591	278002	266321	255153	355388	326221	361881	0.001	5.649	5	2	2	2	1	337	37.6	6.37	5.86	0	High
P35219	CA8	Carbonic anhydrase-related protein	0.956754	0.889977	1.13228	0.951557	0.990387	0.825136	0.937252	1.06042	56620.7	54172	50391.1	64110.2	53877.8	56076.4	46719.8	53067.9	60041.9	0.001	5.162	10	2	2	2	1	290	33	4.86	5.28	0	High
Q9H8G2	CAAP1	Caspase activity and apoptosis inhibitor 1	1.42016	1.02698	1.39213	1.12088	1.14475	0.904517	1.39047	1.29322	363288	515927	373089	505744	407202	415874	328600	505139	469809	0.037	1.632	4	1	1	1	1	361	38.3	4.72	2.04	0	Medium
Q9Y376	CAB39	Calcium-binding protein 39	0.90704	1.45267	1.16926	1.22879	1.07339	0.450104	0.571364	0.255339	1.07514e+06	975192	1.56182e+06	1.25712e+06	1.32112e+06	1.15404e+06	483923	614295	274524	0	27.011	25	9	11	9	1	341	39.8	6.89	30.71	0	High
Q9Y6J0	CABIN1	Calcineurin-binding protein cabin-1	0.583057	0.340989	0.366434	0.45512	0.565385	0.304744	0.307501	1.27495	118631	69168.7	40451.8	43470.5	53991.3	67072.2	36152.1	36479.2	151248	0.012	2.537	1	1	1	1	1	2220	246.2	6.02	2.81	0	Medium
Q8TDN4	CABLES1	CDK5 and ABL1 enzyme substrate 1	0.924658	0.895887	0.893664	0.88081	0.911343	0.603341	0.644765	0.697394	1.25607e+06	1.16143e+06	1.12529e+06	1.1225e+06	1.10636e+06	1.14471e+06	757836	809868	875972	0.063	1.325	1	1	1	1	1	633	67.6	9.17	0	0	Low
P54289	CACNA2D1	Voltage-dependent calcium channel subunit alpha-2/delta-1	1.03008	1.14555	1.1434	1.17904	0.987814	1.36097	0.971302	0.926969	248737	256219	284942	284407	293271	245706	338525	241599	230572	0.003	4.26	3	2	2	2	1	1103	124.5	5.27	5.06	0	High
Q8WUQ7	CACTIN	Cactin	0.963447	0.856959	0.843245	0.865001	0.95303	1.205	1.74035	1.4241	313726	302259	268851	264548	271374	298991	378041	545995	446779	0	7.983	3	2	2	2	1	758	88.6	9.14	7.32	0	High
Q9HB71	CACYBP	Calcyclin-binding protein	0.935943	1.01176	1.00677	1.04125	1.01155	1.02579	1.10912	0.936027	1.33782e+07	1.25212e+07	1.35355e+07	1.34688e+07	1.393e+07	1.35328e+07	1.37233e+07	1.4838e+07	1.25224e+07	0	115.817	50	17	45	17	1	228	26.2	8.25	146.97	0	High
P27708	CAD	CAD protein	0.929948	0.969416	0.897154	0.955478	0.964001	1.37438	1.2629	1.37661	6.85118e+06	6.37125e+06	6.64164e+06	6.14657e+06	6.54616e+06	6.60455e+06	9.41615e+06	8.65239e+06	9.43142e+06	0	227.203	29	43	66	40	1	2225	242.8	6.46	230.63	3	High
Q13137	CALCOCO2	Calcium-binding and coiled-coil domain-containing protein 2	1.50492	1.5178	1.65474	1.5903	1.13965	1.21479	0.940279	1.58469	147501	221978	223876	244076	234571	168100	179182	138692	233743	0	8.323	11	3	3	3	1	446	52.2	5.02	8.32	0	High
Q05682	CALD1	Caldesmon	0.997453	1.3207	1.19091	1.34952	1.07033	1.48821	1.54501	1.22152	2.50516e+06	2.49878e+06	3.30857e+06	2.98342e+06	3.38076e+06	2.68135e+06	3.7282e+06	3.87049e+06	3.06009e+06	0	101.555	22	19	33	18	1	793	93.2	5.66	104.98	1	High
P0DP25	CALM3	Calmodulin-3	0.862996	1.11615	1.02165	0.708693	0.226054	0.2318	0.7679	0.202945	9.2316e+06	7.96683e+06	1.03039e+07	9.43151e+06	6.54237e+06	2.08684e+06	2.13988e+06	7.08894e+06	1.87351e+06	0	63.821	88	12	52	12	1	149	16.8	4.22	169.22	0	High
P27797	CALR	Calreticulin	1.20314	1.20409	1.37186	1.27076	0.988699	1.22941	1.2217	1.032	1.71157e+07	2.05926e+07	2.06089e+07	2.34804e+07	2.17499e+07	1.69223e+07	2.10423e+07	2.09103e+07	1.76634e+07	0	184.033	70	23	170	23	1	417	48.1	4.44	545.15	0	High
O43852	CALU	Calumenin	0.848227	0.824427	0.761503	0.948719	0.584384	0.261887	0.494378	0.191149	2.43376e+07	2.06438e+07	2.00645e+07	1.85331e+07	2.30895e+07	1.42225e+07	6.37369e+06	1.2032e+07	4.65209e+06	0	158.976	69	19	80	19	1	315	37.1	4.64	278.48	0	High
Q13557	CAMK2D	Calcium/calmodulin-dependent protein kinase type II subunit delta	0.965738	1.15124	1.13879	1.10581	0.96654	1.1939	1.05539	1.01172	1.08252e+06	1.04543e+06	1.24624e+06	1.23276e+06	1.19706e+06	1.0463e+06	1.29242e+06	1.14248e+06	1.0952e+06	0	34.635	17	6	9	3	1	499	56.3	7.25	30.92	2	High
Q13555	CAMK2G	Calcium/calmodulin-dependent protein kinase type II subunit gamma	0.970034	1.94748	1.36715	1.50881	1.0835	1.72469	1.32514	0.986321	925352	897623	1.80211e+06	1.2651e+06	1.39618e+06	1.00262e+06	1.59595e+06	1.22622e+06	912694	0	25.323	11	5	7	2	1	558	62.6	7.83	19.34	0	High
Q16566	CAMK4	Calcium/calmodulin-dependent protein kinase type IV	1.10515	1.29372	1.32859	1.29898	1.20927	0.837826	0.958961	1.02429	1.43137e+06	1.58188e+06	1.85179e+06	1.9017e+06	1.85933e+06	1.73092e+06	1.19924e+06	1.37263e+06	1.46614e+06	0	34.394	22	9	12	8	1	473	51.9	5.82	33.64	1	High
P49069	CAMLG	Calcium signal-modulating cyclophilin ligand	1.07947	1.03497	1.13635	1.243	1.05259	1.09604	1.10387	0.944775	499228	538901	516688	567297	620542	525483	547174	551082	471658	0.029	1.831	2	1	1	1	1	296	32.9	8.05	2.36	0	Medium
Q5T5Y3	CAMSAP1	Calmodulin-regulated spectrin-associated protein 1	1.29656	1.14136	1.08808	0.999434	1.01579	1.05885	1.04742	1.22772	197461	256019	225374	214854	197349	200578	209082	206824	242426	0	10.319	2	3	3	3	1	1602	177.9	6.73	8.62	0	High
Q08AD1	CAMSAP2	Calmodulin-regulated spectrin-associated protein 2	1.04242	1.01207	0.982237	1.04223	1.02883	1.08252	0.975602	1.15701	862345	898927	872751	847027	898761	887208	933504	841306	997742	0	23.717	6	7	7	7	1	1489	168	6.8	21.76	0	High
Q86VP6	CAND1	Cullin-associated NEDD8-dissociated protein 1	0.758067	1.00285	0.913532	0.984215	1.03326	0.99233	1.07493	0.953833	1.07684e+07	8.16317e+06	1.07991e+07	9.83728e+06	1.05984e+07	1.11265e+07	1.06858e+07	1.15753e+07	1.02713e+07	0	175.113	28	28	64	28	1	1230	136.3	5.78	209.59	0	High
Q8WVQ1	CANT1	Soluble calcium-activated nucleotidase 1	1.07829	0.785614	0.857612	0.831853	0.968326	0.987478	0.858796	1.53331	329043	354804	258501	282191	273715	318620	324923	282580	504523	0	24.707	15	4	8	4	1	401	44.8	6.09	25.46	0	High
P27824	CANX	Calnexin	1.05608	1.34692	1.20029	1.22699	1.1644	1.02914	0.94603	1.42689	1.46528e+07	1.54745e+07	1.97362e+07	1.75876e+07	1.7979e+07	1.70618e+07	1.50798e+07	1.3862e+07	2.0908e+07	0	149.267	37	26	90	26	1	592	67.5	4.6	275.87	0	High
Q01518	CAP1	Adenylyl cyclase-associated protein 1	0.94713	1.00565	1.04314	0.915584	0.91102	0.825721	0.725715	0.701912	2.25599e+07	2.13671e+07	2.26873e+07	2.35331e+07	2.06555e+07	2.05525e+07	1.86282e+07	1.63721e+07	1.5835e+07	0	144.138	52	22	62	20	1	475	51.9	8.06	198.03	2	High
P40123	CAP2	Adenylyl cyclase-associated protein 2	1.12829	1.3162	1.24175	1.22073	1.17219	1.87222	1.9512	1.63608	216508	244284	284968	268849	264299	253788	405352	422450	354224	0	37.302	17	7	12	5	1	477	52.8	6.37	38.02	0	High
P07384	CAPN1	Calpain-1 catalytic subunit	1.04325	1.05681	1.02678	1.0159	1.10688	1.09396	1.0487	1.10984	3.24333e+06	3.3836e+06	3.42759e+06	3.33017e+06	3.2949e+06	3.58997e+06	3.54806e+06	3.40129e+06	3.59957e+06	0	93.055	29	21	33	21	1	714	81.8	5.67	99.48	0	High
P17655	CAPN2	Calpain-2 catalytic subunit	0.924485	1.03413	0.90715	0.940349	1.06409	1.95081	1.62801	1.71333	1.94796e+06	1.80086e+06	2.01444e+06	1.76709e+06	1.83176e+06	2.0728e+06	3.80009e+06	3.1713e+06	3.33751e+06	0	103.771	41	20	28	20	1	700	79.9	4.98	104.44	0	High
Q9Y6W3	CAPN7	Calpain-7	1.03454	0.298363	0.433674	0.444961	0.908333	0.164103	0.129453	0.908984	2.59779e+06	2.68753e+06	775083	1.12659e+06	1.15592e+06	2.35966e+06	426305	336292	2.36135e+06	0	7.087	3	2	2	2	1	813	92.6	7.65	5.84	0	High
P04632	CAPNS1	Calpain small subunit 1	0.892316	0.659382	0.76336	0.848977	0.790137	0.45005	0.669576	0.778241	1.03993e+06	927949	685714	793843	882880	821690	468022	696315	809319	0	31.65	43	6	12	6	1	268	28.3	5.2	40.07	0	High
Q14444	CAPRIN1	Caprin-1	0.72126	1.2282	1.28076	1.2782	0.653004	0.616932	0.826024	0.528134	8.53812e+06	6.15821e+06	1.04865e+07	1.09353e+07	1.09135e+07	5.57542e+06	5.26744e+06	7.05269e+06	4.50928e+06	0	55.775	14	11	22	11	1	709	78.3	5.25	69.69	0	High
P52907	CAPZA1	F-actin-capping protein subunit alpha-1	1.02875	0.804767	1.14502	1.02161	1.01868	1.19481	0.762868	1.57009	445971	458793	358903	510645	455608	454299	532851	340217	700216	0	48.365	35	8	14	6	1	286	32.9	5.69	43.14	2	High
P47755	CAPZA2	F-actin-capping protein subunit alpha-2	0.719264	0.861204	0.84401	1.05714	1.03981	1.49047	1.19316	1.60339	2.28276e+06	1.64191e+06	1.96592e+06	1.92667e+06	2.41319e+06	2.37365e+06	3.40238e+06	2.72369e+06	3.66017e+06	0	40.798	40	7	12	5	1	286	32.9	5.85	42.83	0	High
P47756	CAPZB	F-actin-capping protein subunit beta	1.32398	0.884406	1.33667	0.93651	1.01984	1.13429	1.38544	1.84536	1.47959e+06	1.95895e+06	1.30856e+06	1.97774e+06	1.38566e+06	1.50894e+06	1.67829e+06	2.04989e+06	2.73038e+06	0	65.915	49	12	25	12	1	277	31.3	5.59	72.48	0	High
Q9Y2V2	CARHSP1	Calcium-regulated heat-stable protein 1	0.980895	0.556823	0.713563	0.616647	0.68803	0.327271	0.378456	0.556429	1.61928e+06	1.58834e+06	901650	1.15546e+06	998522	1.11411e+06	529943	612825	901012	0	14.587	50	4	4	4	1	147	15.9	8.21	13.38	0	High
Q86X55	CARM1	Histone-arginine methyltransferase CARM1	0.533832	0.561202	0.478157	0.691454	0.828925	0.522157	0.450244	0.60768	3.82142e+06	2.04e+06	2.14459e+06	1.82724e+06	2.64234e+06	3.16767e+06	1.99538e+06	1.72057e+06	2.3222e+06	0	21.213	12	5	7	5	1	608	65.8	6.73	18.73	0	High
Q5VZK9	CARMIL1	F-actin-uncapping protein LRRC16A	1.10041	1.0844	1.02099	1.19172	1.40138	0.849382	0.994109	1.33472	230306	253430	249743	235139	274460	322747	195617	228949	307392	0	17.089	5	5	5	5	1	1371	151.5	7.85	15.19	0	High
Q8N4J0	CARNMT1	Carnosine N-methyltransferase	1.26092	0.937057	1.06741	1.04278	0.955178	0.317164	0.331544	0.261345	340061	428790	318657	362983	354609	324819	107855	112745	88873.3	0.025	1.916	2	1	1	1	1	409	47.2	6.32	2.08	0	Medium
P49589	CARS	Cysteine--tRNA ligase, cytoplasmic	0.840604	0.909815	0.922459	0.940411	1.02992	1.08531	1.19822	1.21967	3.72942e+06	3.13497e+06	3.39308e+06	3.44024e+06	3.50719e+06	3.84102e+06	4.04758e+06	4.46865e+06	4.54866e+06	0	95.989	33	22	27	22	1	748	85.4	6.76	79.9	0	High
Q9HA77	CARS2	Probable cysteine--tRNA ligase, mitochondrial	1.16104	0.670681	0.68909	0.776704	1.11417	0.83775	0.753416	1.48882	2.42376e+06	2.81409e+06	1.62557e+06	1.67019e+06	1.88255e+06	2.7005e+06	2.03051e+06	1.8261e+06	3.60854e+06	0	12.247	10	5	5	5	1	564	62.2	8.34	13.31	0	High
Q6P4E1	CASC4	Protein CASC4	0.744019	1.12176	1.06508	0.977195	1.0084	1.14987	1.14726	1.31594	317675	236357	356356	338349	310431	320344	365284	364456	418042	0.003	4.314	4	1	1	1	1	433	48.8	5.82	3.09	0	High
O14936	CASK	Peripheral plasma membrane protein CASK	0.798945	0.882385	0.861973	0.899018	1.12439	1.00092	0.876641	0.747253	1.38568e+06	1.10708e+06	1.2227e+06	1.19442e+06	1.24575e+06	1.55804e+06	1.38695e+06	1.21474e+06	1.03545e+06	0.004	3.88	1	1	1	1	1	926	105.1	6.43	3.68	0	High
Q8WXE0	CASKIN2	Caskin-2	1.0564	1.04319	1.0293	1.01456	0.983742	0.465869	0.499957	0.780498	606291	640486	632474	624057	615119	596433	282452	303119	473209	0	7.454	3	3	3	2	1	1202	126.7	7.09	6.65	1	High
P42575	CASP2	Caspase-2	1.06599	1.89079	1.26445	1.64874	1.07946	0.252713	0.387317	0.397248	399254	425599	754906	504838	658266	430977	100897	154638	158603	0	15.763	12	3	4	3	1	452	50.7	6.81	13.85	0	High
P42574	CASP3	Caspase-3	0.700919	0.673303	0.597955	0.730696	0.907761	0.582277	0.574842	1.03228	663812	465279	446947	396930	485045	602582	386522	381587	685239	0	16.464	18	3	4	3	1	277	31.6	6.54	17.03	0	High
P49662	CASP4	Caspase-4	1.15916	0.724426	0.846681	0.900552	1.08367	0.751954	0.970836	1.10767	690119	799959	499940	584311	621488	747863	518937	669992	764425	0	12.43	10	3	3	3	1	377	43.2	6	11.12	0	High
P55212	CASP6	Caspase-6	0.656516	0.676934	0.653203	0.693098	1.02497	0.549711	0.46834	0.703185	935959	614472	633583	611371	648711	959330	514507	438347	658152	0	8.088	10	2	2	2	1	293	33.3	6.93	7.94	0	High
Q14790	CASP8	Caspase-8	0.856575	0.817723	0.813305	0.799118	1.10217	1.01911	0.846876	1.47234	471706	404052	385725	383641	376949	519901	480719	399477	694512	0	41	24	7	10	7	1	479	55.4	5.1	37.25	0	High
Q9UKL3	CASP8AP2	CASP8-associated protein 2	0.63552	0.248561	0.251573	0.169885	0.227025	0.0839532	0.1661	0.489173	1.525e+06	969170	379056	383650	259075	346214	128029	253304	745991	0.081	1.16	1	1	1	1	1	1982	222.5	6.58	2.41	0	Low
P20810	CAST	Calpastatin	1.07789	1.15006	1.07994	1.12285	0.580749	0.420515	0.797913	0.318963	3.11936e+06	3.36232e+06	3.58744e+06	3.36872e+06	3.50258e+06	1.81156e+06	1.31174e+06	2.48898e+06	994960	0	74.411	31	12	19	12	1	708	76.5	5.07	71.16	0	High
P04040	CAT	Catalase	0.702583	1.01501	1.0208	1.00541	1.08553	1.10501	0.927712	1.0609	1.97103e+06	1.38481e+06	2.00062e+06	2.01202e+06	1.9817e+06	2.13961e+06	2.178e+06	1.82855e+06	2.09107e+06	0	82.942	41	18	26	18	1	527	59.7	7.39	85.75	0	High
Q03135	CAV1	Caveolin-1	0.925776	0.775172	0.826953	0.950633	1.15548	0.408785	0.56375	0.43527	359925	333210	279004	297641	342157	415885	147132	202908	156665	0.001	6.076	12	1	1	1	1	178	20.5	6.02	4.75	0	High
Q13951	CBFB	Core-binding factor subunit beta	0.873717	0.751507	0.835003	0.91402	0.942408	0.572101	0.708485	1.00801	693774	606162	521376	579303	634123	653818	396909	491528	699328	0	17.905	24	4	5	4	1	182	21.5	6.6	17.36	0	High
P22681	CBL	E3 ubiquitin-protein ligase CBL	0.559	0.986283	0.839825	0.673692	0.622673	0.5435	0.690758	0.444465	610255	341133	601885	512508	411124	379990	331674	421539	271237	0	14.567	8	6	6	4	1	906	99.6	6.54	15.78	2	High
Q13191	CBLB	E3 ubiquitin-protein ligase CBL-B	1.00166	0.96458	1.04756	1.04548	1.06755	0.856764	0.844096	0.766841	649515	650592	626510	680404	679057	693387	556482	548253	498075	0	15.03	6	4	5	2	1	982	109.4	7.88	14.3	0	High
Q75N03	CBLL1	E3 ubiquitin-protein ligase Hakai	0.694239	0.405978	0.536351	0.575678	0.730574	0.442601	0.390352	1.12581	355777	246994	144438	190821	204813	259921	157467	138878	400537	0.006	3.443	4	1	1	1	1	491	54.5	8.29	3.24	0	High
P16152	CBR1	Carbonyl reductase [NADPH] 1	0.559633	1.06507	0.872391	0.837529	0.910025	1.20264	1.08342	1.05481	9.25305e+06	5.17831e+06	9.8551e+06	8.07228e+06	7.74969e+06	8.4205e+06	1.11281e+07	1.00249e+07	9.76019e+06	0	95.324	57	12	37	9	1	277	30.4	8.32	127.55	3	High
O75828	CBR3	Carbonyl reductase [NADPH] 3	0.959341	1.1508	1.2327	1.15382	1.08235	3.27663	2.74817	2.95789	699098	670673	804523	861780	806631	756670	2.29068e+06	1.92124e+06	2.06786e+06	0	53.76	53	11	22	8	1	277	30.8	6.18	79.47	0	High
P0DN79	CBSL	Cystathionine beta-synthase-like protein	0.866851	0.758152	0.750673	0.841789	0.9773	0.604215	0.860093	0.79025	1.01366e+06	878689	768505	760925	853285	990646	612466	871839	801042	0	11.003	9	4	4	4	1	551	60.5	6.65	11.82	0	High
P83916	CBX1	Chromobox protein homolog 1	0.875157	0.84794	0.808598	0.799188	0.567369	0.457972	0.589584	0.612118	2.0119e+06	1.76073e+06	1.70597e+06	1.62682e+06	1.60789e+06	1.14149e+06	921394	1.18618e+06	1.23152e+06	0	43.989	51	6	48	5	1	185	21.4	4.93	143.85	0	High
Q13185	CBX3	Chromobox protein homolog 3	0.996578	1.06382	1.07003	1.13884	0.846983	1.13132	0.960008	0.948312	7.01984e+06	6.99582e+06	7.46785e+06	7.51142e+06	7.99449e+06	5.94568e+06	7.94166e+06	6.7391e+06	6.657e+06	0	60.154	52	7	54	6	1	183	20.8	5.33	173.13	1	High
O00257	CBX4	E3 SUMO-protein ligase CBX4	1.30875	0.786526	0.968781	0.993805	1.00933	0.945547	0.886452	1.137	1.10385e+06	1.44467e+06	868210	1.06939e+06	1.09702e+06	1.11415e+06	1.04375e+06	978514	1.25509e+06	0	20.5	11	4	8	4	1	560	61.3	9.36	21.86	0	High
P45973	CBX5	Chromobox protein homolog 5	0.964981	0.295491	0.265223	0.529951	1.0434	0.318733	0.334066	1.22928	2.54654e+06	2.45736e+06	752479	675400	1.34954e+06	2.65707e+06	811666	850712	3.13042e+06	0	33.595	32	7	11	7	1	191	22.2	5.86	33.66	0	High
Q9HC52	CBX8	Chromobox protein homolog 8	1.10674	0.689358	0.803238	0.880042	1.0298	1.17118	1.02346	1.80409	560325	620136	386265	450074	493110	577024	656240	573470	1.01088e+06	0	29.078	29	7	7	7	1	389	43.4	9.91	26.62	0	High
Q6P1N0	CC2D1A	Coiled-coil and C2 domain-containing protein 1A	0.678772	0.502392	0.558269	0.580656	0.700197	0.921495	0.695449	1.48272	413301	280537	207639	230733	239986	289392	380855	287430	612810	0	12.708	5	4	5	4	1	951	104	8.09	15.03	0	High
Q5T0F9	CC2D1B	Coiled-coil and C2 domain-containing protein 1B	1.10379	1.28178	1.24997	1.07548	0.887287	1.0596	0.988017	0.640497	821487	906749	1.05296e+06	1.02684e+06	883492	728895	870444	811643	526160	0	25.65	11	8	9	8	1	858	94.2	5.26	27.12	0	High
Q9P2K1	CC2D2A	Coiled-coil and C2 domain-containing protein 2A	0.592661	0.871949	1.13803	1.06064	1.35376	0.658998	0.732966	0.466531	161922	95964.8	141188	184272	171741	219204	106706	118683	75541.6	0.072	1.236	1	1	1	1	1	1620	186.1	6.74	2.43	0	Low
Q8IX12	CCAR1	Cell division cycle and apoptosis regulator protein 1	1.23126	1.79872	1.80038	1.73899	1.44453	1.90647	2.13235	0.964769	539969	664842	971254	972148	939000	779999	1.02943e+06	1.15141e+06	520945	0	34.383	9	8	14	8	1	1150	132.7	5.76	44.25	0	High
Q8N163	CCAR2	Cell cycle and apoptosis regulator protein 2	1.0742	1.50431	1.37979	1.18747	1.1314	1.56173	1.52863	1.36903	1.06135e+06	1.1401e+06	1.5966e+06	1.46443e+06	1.26031e+06	1.20081e+06	1.65754e+06	1.6224e+06	1.45302e+06	0	86.84	26	15	25	15	1	923	102.8	5.22	96.16	0	High
Q96NT0	CCDC115	Coiled-coil domain-containing protein 115	1.66854	0.963521	1.25836	0.781697	0.714745	0.445224	0.708559	0.526245	876579	1.4626e+06	844602	1.10305e+06	685219	626530	390274	621108	461295	0.075	1.196	7	1	1	1	1	180	19.7	6.95	2.53	0	Low
Q8WUD4	CCDC12	Coiled-coil domain-containing protein 12	1.21121	2.40671	2.00092	1.89971	1.04722	1.00904	1.3966	0.434929	316186	382969	760967	632662	600660	331115	319044	441584	137518	0	11.141	24	3	3	3	1	166	19.2	7.34	10.99	0	High
Q96CT7	CCDC124	Coiled-coil domain-containing protein 124	1.01095	1.07578	1.1103	1.11482	0.983956	0.648698	1.01481	0.581729	2.62888e+06	2.65766e+06	2.82809e+06	2.91884e+06	2.93073e+06	2.5867e+06	1.70535e+06	2.6678e+06	1.52929e+06	0	32.91	37	9	12	9	1	223	25.8	9.54	33.95	0	High
Q9H6E4	CCDC134	Coiled-coil domain-containing protein 134	0.909676	1.39193	1.15368	1.12084	1.07686	0.881106	0.985811	0.519487	386865	351921	538489	446319	433615	416600	340869	381375	200971	0	8.891	15	3	3	3	1	229	26.5	8.85	8.63	0	High
Q6PK04	CCDC137	Coiled-coil domain-containing protein 137	0.956253	1.42968	1.27614	1.21147	1.2097	1.26749	1.17849	1.09234	711193	680081	1.01678e+06	907584	861591	860333	901430	838134	776867	0	13.293	9	2	3	2	1	289	33.2	10.93	9.78	0	High
O60826	CCDC22	Coiled-coil domain-containing protein 22	1.42209	0.717428	1.08987	0.769802	0.931648	0.532137	0.646874	0.521158	423621	602425	303917	461693	326104	394665	225424	274029	220773	0	40.627	19	9	12	9	1	627	70.7	6.74	40.74	0	High
Q86WR0	CCDC25	Coiled-coil domain-containing protein 25	1.02488	0.496075	0.574254	0.53375	0.905601	0.294854	0.242667	0.568463	786972	806551	390397	451922	420047	712683	232042	190972	447365	0.063	1.327	3	1	1	1	1	208	24.5	6.8	2.33	0	Low
Q9BV29	CCDC32	Coiled-coil domain-containing protein 32	1.16867	0.840002	0.900756	0.917517	0.471274	0.334524	0.444709	0.315675	847854	990861	712199	763710	777921	399572	283627	377049	267646	0	13.469	32	3	4	3	1	185	20.6	4.53	10.16	0	High
Q96MW1	CCDC43	Coiled-coil domain-containing protein 43	0.91791	1.09585	1.10442	1.12305	0.867283	0.47882	0.783711	0.421179	2.29247e+06	2.10428e+06	2.51221e+06	2.53186e+06	2.57457e+06	1.98822e+06	1.09768e+06	1.79664e+06	965541	0	13.857	13	3	4	3	1	224	25.2	4.92	12.58	0	High
Q96A33	CCDC47	Coiled-coil domain-containing protein 47	0.885983	1.20643	1.08629	1.20747	1.03502	2.24651	2.34071	2.5009	1.98914e+06	1.76234e+06	2.39976e+06	2.16079e+06	2.40183e+06	2.0588e+06	4.46862e+06	4.656e+06	4.97464e+06	0	72.065	27	13	22	13	1	483	55.8	4.87	73.11	0	High
Q8IVM0	CCDC50	Coiled-coil domain-containing protein 50	0.901091	0.76076	0.859203	0.85631	0.837694	0.6184	0.742289	0.820846	1.84253e+06	1.66029e+06	1.40172e+06	1.58311e+06	1.57778e+06	1.54348e+06	1.13942e+06	1.36769e+06	1.51244e+06	0	45.036	39	9	13	9	1	306	35.8	6.65	45.57	0	High
Q96ER9	CCDC51	Coiled-coil domain-containing protein 51	0.96283	0.555121	0.496189	0.694246	0.936859	0.737615	0.460618	1.22405	569835	548654	316327	282746	395606	533855	420319	262476	697507	0	21.413	10	5	7	5	1	411	45.8	8.19	21	0	High
Q2TAC2	CCDC57	Coiled-coil domain-containing protein 57	1.14802	0.312838	0.324918	0.342088	0.84101	0.194071	0.334209	1.11726	116611	133872	36480.4	37889.1	39891.3	98071.3	22630.8	38972.5	130285	0.038	1.597	1	1	1	1	1	916	103.1	6.55	2.43	0	Medium
Q4VC31	CCDC58	Coiled-coil domain-containing protein 58	0.869629	0.948883	0.922589	1.03042	1.03625	1.16364	1.37452	1.52558	2.50395e+06	2.1775e+06	2.37595e+06	2.31011e+06	2.58011e+06	2.5947e+06	2.9137e+06	3.44171e+06	3.81997e+06	0	10.536	19	3	4	3	1	144	16.6	7.81	11.96	0	High
Q9P031	CCDC59	Thyroid transcription factor 1-associated protein 26	1.2268	0.706921	0.991615	0.91337	1.07144	0.955214	1.20703	1.28505	293265	359778	207315	290806	267859	314215	280130	353979	376861	0	7.614	9	2	2	2	1	241	28.7	9.88	6.88	0	High
Q16204	CCDC6	Coiled-coil domain-containing protein 6	1.13147	1.06566	0.96777	1.00749	1.09942	1.09004	0.922668	1.13437	565111	639405	602214	546897	569343	621294	615996	521410	641047	0	24.131	20	8	8	8	1	474	53.3	7.34	26.99	0	High
Q8IWA6	CCDC60	Coiled-coil domain-containing protein 60	1.42252	2.3355	2.48346	2.59898	1.51097	1.75095	2.53975	0.713723	429838	611453	1.00389e+06	1.06749e+06	1.11714e+06	649474	752626	1.09168e+06	306785	0.063	1.323	4	1	1	1	1	550	63.1	9.69	0	0	Low
Q6P9F0	CCDC62	Coiled-coil domain-containing protein 62	3.9345	1.03323	1.61914	1.35509	1.05467	0.114733	0.123227	0.0725904	964845	3.79619e+06	996908	1.56222e+06	1.30745e+06	1.01759e+06	110700	118895	70038.5	0.07	1.251	1	1	1	1	1	684	77.7	6.02	2.58	0	Low
Q9H6F5	CCDC86	Coiled-coil domain-containing protein 86	0.838969	1.06902	1.10448	1.113	1.0366	1.33042	1.38591	0.955778	2.07655e+06	1.74216e+06	2.21988e+06	2.29349e+06	2.3112e+06	2.15255e+06	2.76268e+06	2.87791e+06	1.98472e+06	0	16.806	17	6	7	6	1	360	40.2	10.33	15.05	0	High
Q3V6T2	CCDC88A	Girdin	1.00654	1.51584	1.29098	1.26609	1.15134	1.47573	1.41967	1.02924	1.52492e+06	1.5349e+06	2.31154e+06	1.96864e+06	1.93069e+06	1.75571e+06	2.25038e+06	2.16488e+06	1.56951e+06	0	65.135	10	18	20	18	1	1871	215.9	6.21	64.72	0	High
Q9Y3X0	CCDC9	Coiled-coil domain-containing protein 9	1.00381	0.893484	0.988566	1.02788	0.941923	0.464803	0.31185	0.550188	747125	749969	667544	738582	767955	703734	347266	232991	411059	0	9.418	6	3	3	3	1	531	59.7	5.4	9.67	0	High
Q7Z6B0	CCDC91	Coiled-coil domain-containing protein 91	0.892384	1.01514	1.09506	0.966159	1.0801	0.967183	1.43655	1.12324	135133	120591	137179	147978	130560	145958	130699	194125	151788	0.002	4.563	4	2	2	2	1	441	49.9	5.07	5.42	0	High
Q567U6	CCDC93	Coiled-coil domain-containing protein 93	0.917512	1.16088	1.23133	1.1161	1.14153	1.22722	1.31177	1.06987	522106	479039	606104	642885	582724	596002	640738	684885	558587	0	23.888	13	7	7	7	1	631	73.2	8.15	21.02	0	High
Q96F63	CCDC97	Coiled-coil domain-containing protein 97	0.951854	0.581824	0.813181	0.802195	0.823594	0.290951	0.446084	0.633728	140001	133260	81455.8	113846	112308	115304	40733.3	62452.1	88722.4	0.001	5.091	6	1	1	1	1	343	38.9	4.59	4.28	0	High
Q6ZUT6	CCDC9B	Coiled-coil domain-containing protein 9B	1.20306	1.19232	1.39273	1.16845	1.06609	0.575197	0.841678	0.506919	205453	247173	244965	286141	240062	219031	118176	172925	104148	0.001	5.861	5	2	2	2	1	534	57.3	9.13	5.73	0	High
P20248	CCNA2	Cyclin-A2	1.20072	0.899282	0.898273	0.86579	0.767258	0.58277	0.485102	0.625813	884123	1.06158e+06	795075	794183	765464	678350	515240	428890	553295	0.023	1.963	2	1	1	1	1	432	48.5	6.54	2.53	0	Medium
P14635	CCNB1	G2/mitotic-specific cyclin-B1	1.2016	1.29548	1.19453	1.12258	0.925304	0.98986	0.87475	0.791531	496595	596709	643331	593196	557466	459502	491560	434397	393071	0	18.721	20	6	6	6	1	433	48.3	7.47	20.83	0	High
P51946	CCNH	Cyclin-H	1.03002	0.919742	1.18119	0.915393	1.04444	0.838493	0.799305	1.03191	667500	687540	613928	788441	611025	697165	559694	533536	688800	0	7.428	8	2	2	2	1	323	37.6	7.15	7.2	0	High
Q14094	CCNI	Cyclin-I	3.92411	1.49356	2.23724	1.81125	1.76469	1.69479	1.03428	0.494842	2.9189e+06	1.14541e+07	4.35955e+06	6.53027e+06	5.28685e+06	5.15095e+06	4.94692e+06	3.01895e+06	1.4444e+06	0.059	1.369	3	1	1	1	1	377	42.5	8	2.25	0	Low
O75909	CCNK	Cyclin-K	1.15865	1.10905	1.20378	1.07628	0.816192	0.801615	0.752587	0.744156	652798	756362	723983	785825	702592	532809	523293	491288	485784	0	12.662	4	2	3	2	1	580	64.2	8.41	10.19	0	High
Q96S94	CCNL2	Cyclin-L2	1.12193	0.939621	1.11059	1.02806	1.13064	1.24884	1.54941	1.50587	572389	642180	537829	635691	588448	647167	714825	886864	861941	0	14.875	11	4	4	4	1	520	58.1	10.26	11.09	0	High
O60563	CCNT1	Cyclin-T1	0.847127	0.705219	0.67794	0.8269	0.92503	0.736198	0.850498	1.18045	480288	406865	338709	325607	397150	444281	353587	408484	566956	0	8.876	4	2	2	2	1	726	80.6	8.78	7.7	0	High
O43303	CCP110	Centriolar coiled-coil protein of 110 kDa	1.13327	0.713549	0.821705	0.870199	0.887454	0.639001	0.823124	0.708711	707843	802176	505081	581639	615964	628179	452313	582643	501656	0.009	2.835	1	2	2	1	1	1012	113.4	8.65	4.62	0	High
Q9ULG6	CCPG1	Cell cycle progression protein 1	1.3066	1.28976	1.51683	1.19415	0.969613	0.790479	0.828111	0.846407	98294.8	128432	126777	149096	117379	95308	77700	81399.1	83197.4	0	10.124	4	3	3	3	1	757	87.3	5.95	9.28	0	High
O14618	CCS	Copper chaperone for superoxide dismutase	0.811511	0.978157	1.11996	1.08314	1.0482	1.1087	1.07492	0.916927	1.11826e+06	907484	1.09384e+06	1.25241e+06	1.21124e+06	1.17216e+06	1.23982e+06	1.20204e+06	1.02537e+06	0	8.481	16	3	3	3	1	274	29	5.58	9.01	0	High
P78371	CCT2	T-complex protein 1 subunit beta	0.786109	0.797873	0.749571	0.899865	0.920877	0.593601	0.492613	0.467721	1.89408e+07	1.48895e+07	1.51123e+07	1.41975e+07	1.70442e+07	1.74421e+07	1.12433e+07	9.33048e+06	8.859e+06	0	260.537	67	29	199	29	1	535	57.5	6.46	704.84	0	High
P49368	CCT3	T-complex protein 1 subunit gamma	1.07436	0.940078	0.972067	0.956336	1.04719	1.34895	1.12863	1.52204	1.80877e+07	1.94327e+07	1.70038e+07	1.75824e+07	1.72979e+07	1.89412e+07	2.43994e+07	2.04143e+07	2.75301e+07	0	249.826	59	33	123	33	1	545	60.5	6.49	384.49	0	High
P50991	CCT4	T-complex protein 1 subunit delta	0.872693	1.03506	0.995773	1.01109	0.978771	0.599472	0.632319	0.872857	1.55923e+07	1.36073e+07	1.61389e+07	1.55264e+07	1.57652e+07	1.52613e+07	9.34713e+06	9.85928e+06	1.36098e+07	0	154.496	58	27	97	26	1	539	57.9	7.83	319.86	0	High
P48643	CCT5	T-complex protein 1 subunit epsilon	0.911173	1.13414	0.99058	1.1936	1.16692	1.18349	1.0073	1.14711	1.53535e+07	1.39897e+07	1.74131e+07	1.52089e+07	1.8326e+07	1.79163e+07	1.81707e+07	1.54657e+07	1.76121e+07	0	242.099	64	33	120	32	1	541	59.6	5.66	397.55	1	High
P40227	CCT6A	T-complex protein 1 subunit zeta	0.836318	1.24873	1.02531	1.05813	0.94507	1.79798	1.43705	1.49298	1.2561e+07	1.0505e+07	1.56852e+07	1.28789e+07	1.32912e+07	1.1871e+07	2.25844e+07	1.80507e+07	1.87532e+07	0	143.143	60	24	91	24	1	531	58	6.68	247.44	0	High
Q99832	CCT7	T-complex protein 1 subunit eta	0.904301	1.26744	1.0806	1.02696	1.05719	1.29594	1.11881	0.990552	1.20108e+07	1.08613e+07	1.52229e+07	1.29788e+07	1.23345e+07	1.26977e+07	1.55652e+07	1.34378e+07	1.18973e+07	0	187.286	58	27	112	27	1	543	59.3	7.65	355.79	0	High
P50990	CCT8	T-complex protein 1 subunit theta	0.81742	0.908039	0.870012	0.880332	0.956135	1.29668	1.36144	1.38151	2.07505e+07	1.69619e+07	1.88423e+07	1.80532e+07	1.82673e+07	1.98403e+07	2.69067e+07	2.82506e+07	2.86671e+07	0	206.658	63	33	95	33	1	548	59.6	5.6	294.48	0	High
P86790	CCZ1B	Vacuolar fusion protein CCZ1 homolog B	0.898276	1.46346	1.47762	1.4417	1.18049	0.477605	0.512532	0.229848	454729	408472	665476	671914	655581	536802	217181	233063	104518	0.001	5.655	3	1	1	1	1	482	55.8	6.48	5.2	0	High
P48509	CD151	CD151 antigen	1.14022	1.06945	1.21239	1.05812	1.05913	0.793202	1.12979	1.0181	1.43474e+06	1.63592e+06	1.53438e+06	1.73946e+06	1.51812e+06	1.51957e+06	1.13804e+06	1.62095e+06	1.46071e+06	0.003	4.473	6	2	2	2	1	253	28.3	7.47	4.3	0	High
Q5ZPR3	CD276	CD276 antigen	0.991037	0.76173	0.901664	0.964103	0.976373	0.691945	1.2264	1.32175	435918	432011	332052	393052	420270	425619	301632	534608	576174	0	25.57	23	4	6	4	1	534	57.2	4.91	23.28	0	High
Q9Y5K6	CD2AP	CD2-associated protein	0.924014	0.725587	0.771646	0.862028	0.925749	1.09533	1.27487	1.54911	2.22665e+06	2.05745e+06	1.61563e+06	1.71818e+06	1.91943e+06	2.06132e+06	2.43892e+06	2.83868e+06	3.44933e+06	0	46.254	28	14	17	14	1	639	71.4	6.4	50.83	0	High
O95400	CD2BP2	CD2 antigen cytoplasmic tail-binding protein 2	1.41667	1.10961	1.16526	1.02569	0.82939	0.975935	0.804326	1.08496	242865	344059	269485	283002	249104	201430	237021	195343	263500	0	29.595	34	7	9	7	1	341	37.6	4.61	29.53	0	High
O15446	CD3EAP	DNA-directed RNA polymerase I subunit RPA34	1.20098	1.01644	1.07618	0.991474	0.789675	0.729732	1.04321	0.740124	251139	301612	255268	270271	248997	198318	183264	261990	185874	0	8.703	13	2	2	2	1	510	55	8.51	7.01	0	High
P15529	CD46	Membrane cofactor protein	1.13078	1.18544	1.02796	1.29765	1.19505	1.17805	1.17048	1.30565	1.02504e+06	1.15909e+06	1.21512e+06	1.0537e+06	1.33014e+06	1.22497e+06	1.20754e+06	1.19978e+06	1.33834e+06	0.001	5.079	6	2	2	2	1	392	43.7	6.74	5.63	0	High
Q08722	CD47	Leukocyte surface antigen CD47	1.02859	1.19825	1.19792	1.17614	1.29152	1.67225	1.39389	1.50115	1.05178e+06	1.08185e+06	1.26029e+06	1.25995e+06	1.23705e+06	1.3584e+06	1.75885e+06	1.46607e+06	1.57888e+06	0	11.599	9	3	5	3	1	323	35.2	7.21	13.86	0	High
P08174	CD55	Complement decay-accelerating factor	1.06411	1.4456	1.39213	1.31597	1.49349	2.39893	2.41772	1.51793	672394	715498	972015	936062	884851	1.00422e+06	1.61303e+06	1.62566e+06	1.02065e+06	0.011	2.7	2	1	1	1	1	381	41.4	7.59	2.96	0	Medium
P13987	CD59	CD59 glycoprotein	0.694385	0.792777	0.785582	0.728166	0.963684	1.25314	0.911735	1.22422	1.39524e+06	968830	1.10611e+06	1.09607e+06	1.01596e+06	1.34457e+06	1.74842e+06	1.27209e+06	1.70807e+06	0	19.261	25	4	8	4	1	128	14.2	6.48	24.82	0	High
P08962	CD63	CD63 antigen	0.934147	0.895162	0.994144	0.906131	1.02173	3.92819	5.12821	2.63766	1.33588e+06	1.24791e+06	1.19583e+06	1.32805e+06	1.21048e+06	1.36491e+06	5.24758e+06	6.85066e+06	3.52359e+06	0	7.748	12	3	3	3	1	238	25.6	7.81	8.14	0	High
P60033	CD81	CD81 antigen	0.874654	0.602269	0.710258	0.874998	1.24774	0.389257	0.456864	1.07248	434293	379857	261562	308460	380006	541887	169052	198413	465770	0	9.786	17	2	3	2	1	236	25.8	5.29	5.71	0	High
P48960	CD97	CD97 antigen	0.705232	0.546939	0.406522	0.681628	0.869097	0.353974	0.408966	0.638673	1.13183e+06	798203	619043	460115	771487	983671	400638	462880	722870	0	23.647	6	3	5	3	1	835	91.8	6.87	21.46	0	High
P14209	CD99	CD99 antigen	0.83408	0.720217	0.705665	0.687307	0.563923	0.208083	0.340538	0.356234	1.42385e+06	1.1876e+06	1.02548e+06	1.00476e+06	978618	802940	296278	484873	507222	0.001	5.665	8	1	3	1	1	185	18.8	4.75	10.87	0	High
Q8TCZ2	CD99L2	CD99 antigen-like protein 2	0.8494	0.875991	0.952902	0.905995	0.725046	0.623484	0.712968	0.592753	109917	93363.8	96286.7	104740	99584.6	79695.1	68531.7	78367.6	65153.9	0	6.269	8	2	2	2	1	262	28	5.14	6.36	0	High
Q8IWY9	CDAN1	Codanin-1	1.32494	0.779198	1.08668	1.02665	1.1905	0.860862	0.811571	1.55703	119297	158061	92955.9	129637	122476	142023	102698	96817.8	185748	0.006	3.479	1	1	1	1	1	1227	134	6.77	3.1	0	High
O75794	CDC123	Cell division cycle protein 123 homolog	0.845089	0.732001	0.708821	0.815023	0.872776	0.770541	0.50862	0.958649	2.12478e+06	1.79563e+06	1.55534e+06	1.50609e+06	1.73175e+06	1.85446e+06	1.63723e+06	1.08071e+06	2.03692e+06	0	26.266	15	5	7	5	1	336	39.1	4.81	23.25	0	High
Q13042	CDC16	Cell division cycle protein 16 homolog	0.996747	0.928882	1.06224	1.12117	1.13209	0.542057	0.610624	0.560332	985971	982764	915851	1.04734e+06	1.10544e+06	1.1162e+06	534452	602058	552471	0	15.384	9	5	5	5	1	620	71.6	5.85	16.9	0	High
Q86Y33	CDC20B	Cell division cycle protein 20 homolog B	0.98914	0.85737	0.733309	0.704355	0.680836	0.550458	0.463015	0.535433	4.1117e+06	4.06704e+06	3.52525e+06	3.01514e+06	2.89609e+06	2.79939e+06	2.26332e+06	1.90378e+06	2.20154e+06	0.067	1.275	3	1	1	1	1	519	57.3	8.47	0	0	Low
Q9UJX2	CDC23	Cell division cycle protein 23 homolog	0.948748	0.409038	0.556179	0.591169	0.909261	0.425593	0.595087	0.595846	1.94825e+06	1.8484e+06	796909	1.08358e+06	1.15175e+06	1.77147e+06	829163	1.15938e+06	1.16086e+06	0	33.907	14	8	9	8	1	597	68.8	7.02	31.97	0	High
P30307	CDC25C	M-phase inducer phosphatase 3	0.853832	1.03661	1.16874	1.0185	0.990705	0.908609	1.01178	0.561125	303177	258863	314276	354337	308786	300359	275470	306748	170120	0	9.347	9	3	3	3	1	473	53.3	6.79	8.51	0	High
P30260	CDC27	Cell division cycle protein 27 homolog	0.908586	0.603188	0.705629	0.703486	0.935358	0.745946	0.589509	1.18655	2.35957e+06	2.14387e+06	1.42326e+06	1.66498e+06	1.65993e+06	2.20704e+06	1.76011e+06	1.39099e+06	2.79974e+06	0	21.692	10	7	7	7	1	824	91.8	7.02	20.29	0	High
P49427	CDC34	Ubiquitin-conjugating enzyme E2 R1	1.05101	1.05001	0.893013	1.07045	0.972793	0.372382	0.686123	0.370947	466025	489799	489331	416167	498857	453346	173539	319751	172871	0.005	3.753	5	1	1	1	1	236	26.7	4.54	3.25	0	High
Q16543	CDC37	Hsp90 co-chaperone Cdc37	0.961657	1.4418	1.13254	1.37106	0.862709	0.869272	0.784161	0.857386	5.05284e+06	4.8591e+06	7.28518e+06	5.72256e+06	6.92772e+06	4.35913e+06	4.39229e+06	3.96224e+06	4.33223e+06	0	64.45	34	15	24	15	1	378	44.4	5.25	74.14	0	High
O60508	CDC40	Pre-mRNA-processing factor 17	1.16281	1.28189	1.15035	1.30467	1.17518	0.939329	0.815262	0.779788	358722	417126	459843	412655	468013	421562	336958	292453	279727	0	11.532	8	3	3	3	1	579	65.5	7.06	10.27	0	High
P60953	CDC42	Cell division control protein 42 homolog	0.974358	1.94905	1.47138	1.58564	1.18564	2.3607	2.14807	1.11334	5.65242e+06	5.50749e+06	1.10169e+07	8.31688e+06	8.96271e+06	6.70177e+06	1.33437e+07	1.21418e+07	6.29306e+06	0	54.806	51	7	25	7	1	191	21.2	6.55	87.41	0	High
Q5VT25	CDC42BPA	Serine/threonine-protein kinase MRCK alpha	0.908785	0.541478	0.642475	0.696779	0.958596	0.507847	0.486637	0.567621	792706	720399	429233	509294	552341	759885	402574	385761	449957	0	19.186	4	6	6	6	1	1732	197.2	6.58	18.34	0	High
Q9Y5S2	CDC42BPB	Serine/threonine-protein kinase MRCK beta	0.86426	0.937666	0.827159	0.966563	1.12753	1.27661	1.22945	1.24845	765062	661212	717372	632827	739481	862627	976683	940606	955139	0	16.605	3	5	5	5	1	1711	194.2	6.37	13.2	0	High
Q9H3Q1	CDC42EP4	Cdc42 effector protein 4	1.17247	0.878878	0.970813	0.985459	0.79719	0.604821	0.718412	0.743809	372991	437319	327814	362105	367567	297345	225593	267961	277434	0	25.223	21	4	5	4	1	356	38	5.19	20.7	0	High
Q99459	CDC5L	Cell division cycle 5-like protein	0.955394	1.60593	1.33623	1.36005	1.1859	1.56494	1.37421	1.12765	1.68975e+06	1.61437e+06	2.71361e+06	2.2579e+06	2.29815e+06	2.00388e+06	2.64436e+06	2.32207e+06	1.90544e+06	0	91.397	27	16	28	16	1	802	92.2	8.18	99.88	0	High
Q6P1J9	CDC73	Parafibromin	0.75469	0.92628	0.804831	0.868761	0.943655	1.0005	0.913794	0.873714	945117	713270	875442	760659	821080	891864	945592	863642	825761	0	17.918	12	7	8	7	1	531	60.5	9.61	22.46	0	High
Q69YH5	CDCA2	Cell division cycle-associated protein 2	1.35582	0.979883	1.01559	1.07529	1.04441	0.873247	0.53703	0.893353	530421	719153	519751	538689	570355	553975	463189	284852	473853	0	20.602	8	5	5	5	1	1023	112.6	8.4	16.77	0	High
Q99618	CDCA3	Cell division cycle-associated protein 3	1.40626	1.16558	1.21689	1.05969	0.438699	0.233687	0.309773	0.182398	100910	141905	117618	122796	106933	44269	23581.3	31259	18405.7	0.002	4.646	6	1	1	1	1	268	29	6.43	3.93	0	High
Q53HL2	CDCA8	Borealin	1.25434	1.02276	1.00265	1.06589	0.97599	0.788757	0.456406	0.900037	333791	418688	341388	334676	355785	325777	263280	152344	300425	0	6.792	10	2	2	2	1	280	31.3	9.86	6.76	0	High
Q9H159	CDH19	Cadherin-19	1.51586	1.90117	1.90647	1.76992	1.21853	1.55466	1.34706	0.946663	77969.9	118191	148234	148647	138000	95008.9	121217	105030	73811.2	0.046	1.519	1	1	1	1	1	772	86.9	4.73	2.72	0	Medium
P19022	CDH2	Cadherin-2	1.09749	1.25915	1.2042	1.22132	1.07683	0.851433	1.06355	0.823113	529270	580871	666433	637347	646410	569933	450638	562906	435649	0	28.213	13	6	7	6	1	906	99.7	4.81	28	0	High
O14735	CDIPT	CDP-diacylglycerol--inositol 3-phosphatidyltransferase	0.971736	1.54239	1.18238	1.19656	1.18204	1.52812	1.35238	0.986065	3.07509e+06	2.98817e+06	4.743e+06	3.63591e+06	3.67952e+06	3.63489e+06	4.69911e+06	4.15868e+06	3.03224e+06	0.001	6.048	10	2	2	2	1	213	23.5	8.03	5.75	0	High
P06493	CDK1	Cyclin-dependent kinase 1	1.25934	0.796192	0.763048	1.03422	0.924739	0.589922	0.681855	0.252183	4.23033e+06	5.3274e+06	3.36815e+06	3.22794e+06	4.37508e+06	3.91195e+06	2.49556e+06	2.88447e+06	1.06682e+06	0	53.092	42	10	20	8	1	297	34.1	8.4	66.39	0	High
P21127	CDK11B	Cyclin-dependent kinase 11B	1.05636	1.14514	1.16723	1.13357	1.12799	1.4595	1.41219	1.00866	932805	985374	1.06819e+06	1.0888e+06	1.0574e+06	1.0522e+06	1.36143e+06	1.3173e+06	940888	0	34.217	13	10	12	10	1	795	92.6	5.54	35.97	0	High
Q9NYV4	CDK12	Cyclin-dependent kinase 12	0.878016	0.661768	0.534717	0.908169	1.13293	1.01205	0.848355	1.36186	1.54332e+06	1.35506e+06	1.02132e+06	825240	1.4016e+06	1.74847e+06	1.56192e+06	1.30928e+06	2.10179e+06	0	8.494	3	3	4	1	1	1490	164.1	9.44	11.64	0	High
Q14004	CDK13	Cyclin-dependent kinase 13	5.72643	8.34469	7.86966	0.522145	0.818616	5.18623	9.00974	0.547611	58100.7	332709	484832	457233	30337	47562.1	301323	523472	31816.6	0	7.206	3	3	4	1	1	1512	164.8	9.69	10.5	1	High
O94921	CDK14	Cyclin-dependent kinase 14	1.07792	0.552324	0.709057	0.682011	1.02326	0.535529	0.551372	1.53979	475353	512390	262549	337052	324196	486412	254565	262096	731942	0.007	3.195	4	2	3	1	1	469	53	8.92	7.36	0	High
Q00536	CDK16	Cyclin-dependent kinase 16	1.31818	0.895029	0.960053	1.05999	1.23896	1.22144	1.50359	1.20894	115680	152487	103537	111059	122620	143322	141296	173935	139850	0	17.672	13	5	6	2	1	496	55.7	7.62	19.41	0	High
Q00537	CDK17	Cyclin-dependent kinase 17	0.902252	0.745186	0.958776	0.977562	1.05162	1.75311	1.40101	1.78833	1.11188e+06	1.0032e+06	828561	1.06605e+06	1.08694e+06	1.16928e+06	1.94926e+06	1.55777e+06	1.98842e+06	0	17.609	10	5	6	2	1	523	59.5	9.03	18.39	2	High
Q9BWU1	CDK19	Cyclin-dependent kinase 19	1.02402	0.757148	1.12685	0.82439	0.935599	1.01523	1.37516	1.31022	500762	512793	379152	564286	412824	468513	508391	688630	656109	0.009	2.913	2	1	1	1	1	502	56.8	8.53	2.25	0	High
P24941	CDK2	Cyclin-dependent kinase 2	0.996546	1.39125	1.27325	1.33608	1.23946	1.04439	0.97341	0.956321	5.0939e+06	5.0763e+06	7.0869e+06	6.4858e+06	6.80588e+06	6.31367e+06	5.32002e+06	4.95845e+06	4.8714e+06	0	95.941	56	14	44	12	1	298	33.9	8.68	141.32	2	High
P11802	CDK4	Cyclin-dependent kinase 4	0.899806	0.751155	0.812	0.809624	1.08384	0.631499	0.720593	0.719649	1.91149e+06	1.71997e+06	1.43582e+06	1.55213e+06	1.54759e+06	2.07174e+06	1.2071e+06	1.3774e+06	1.3756e+06	0	34.33	33	9	13	8	1	303	33.7	7.01	45.45	0	High
Q00535	CDK5	Cyclin-dependent-like kinase 5	0.592612	1.12048	0.930106	1.0082	0.981946	1.198	1.24695	0.909529	1.59254e+06	943758	1.78441e+06	1.48123e+06	1.6056e+06	1.56379e+06	1.90786e+06	1.98582e+06	1.44846e+06	0	22.453	20	5	8	4	1	292	33.3	7.66	23.07	0	High
Q96SZ6	CDK5RAP1	CDK5 regulatory subunit-associated protein 1	1.54638	1.12569	1.29484	1.24744	1.37262	1.10123	1.15847	1.41711	265523	410600	298898	343810	331225	364462	292403	307602	376277	0	21.691	14	7	7	7	1	601	67.6	8.21	21.48	0	High
Q96SN8	CDK5RAP2	CDK5 regulatory subunit-associated protein 2	1.14186	0.777169	0.848529	0.827486	1.02591	0.641135	0.983188	0.768714	304922	348180	236976	258735	252319	312824	195496	299796	234398	0	13.577	3	4	4	4	1	1893	214.9	5.58	9.39	0	High
Q96JB5	CDK5RAP3	CDK5 regulatory subunit-associated protein 3	0.937364	0.883646	0.934133	0.906585	0.893228	0.404146	0.403418	0.709746	2.56931e+06	2.40838e+06	2.27036e+06	2.40008e+06	2.3293e+06	2.29498e+06	1.03838e+06	1.0365e+06	1.82355e+06	0	39.075	19	10	13	10	1	506	56.9	4.75	42.52	0	High
Q00534	CDK6	Cyclin-dependent kinase 6	1.04599	1.42585	1.42804	1.29568	0.998159	1.04877	1.07284	0.804446	586782	613766	836663	837947	760284	585702	615399	629524	472034	0	26.422	32	8	10	7	1	326	36.9	6.46	31.06	0	High
P50613	CDK7	Cyclin-dependent kinase 7	0.977248	1.24494	1.30565	1.31837	1.23312	1.77187	1.41513	1.38144	497410	486093	619248	649444	655771	613365	881348	703900	687141	0	9.708	9	3	3	3	1	346	39	8.47	8.6	0	High
P50750	CDK9	Cyclin-dependent kinase 9	0.935789	1.21484	1.19791	1.20616	1.03529	0.438066	0.635157	0.368252	474015	443578	575855	567825	571739	490743	207650	301074	174557	0	17.562	15	5	7	4	1	372	42.8	8.79	20.91	0	High
Q5VV42	CDKAL1	Threonylcarbamoyladenosine tRNA methylthiotransferase	1.09629	0.630969	0.664011	0.789311	1.18294	0.701244	0.530169	1.1216	383313	420223	241859	254524	302553	453438	268796	203221	429924	0	25.998	17	7	9	7	1	579	65.1	7.46	28.29	0	High
P42771	CDKN2A	Cyclin-dependent kinase inhibitor 2A	1.46869	0.821322	1.1415	0.86563	0.89964	0.444859	0.689056	0.352514	2.0392e+06	2.99496e+06	1.67484e+06	2.32775e+06	1.7652e+06	1.83455e+06	907159	1.40513e+06	718847	0	19.68	31	4	10	4	1	156	16.5	5.81	36.39	0	High
Q9NXV6	CDKN2AIP	CDKN2A-interacting protein	1.94565	1.22225	1.87355	1.24063	0.867381	0.811246	1.3409	0.952043	398492	775326	487058	746596	494380	345644	323275	534338	379382	0.007	3.239	2	1	1	1	1	580	61.1	9.01	3.08	0	High
Q96HQ2	CDKN2AIPNL	CDKN2AIP N-terminal-like protein	0.584408	0.853196	0.707276	0.579982	0.591942	0.384005	0.445259	0.649463	620411	362573	529332	438802	359827	367247	238241	276244	402934	0	7.052	16	1	2	1	1	116	13.2	5	6.83	0	High
O95674	CDS2	Phosphatidate cytidylyltransferase 2	1.03139	1.0445	1.04201	1.2086	1.39624	0.952288	1.24561	0.881883	5.34811e+06	5.516e+06	5.58613e+06	5.57277e+06	6.46371e+06	7.46723e+06	5.09295e+06	6.66167e+06	4.71641e+06	0	8.799	4	1	2	1	1	445	51.4	7.09	7.96	0	High
Q9UKY7	CDV3	Protein CDV3 homolog	1.09887	1.32813	1.28328	1.2889	0.626829	0.614157	0.929751	0.636193	5.20541e+06	5.72008e+06	6.91347e+06	6.67999e+06	6.70925e+06	3.26291e+06	3.19694e+06	4.83974e+06	3.31165e+06	0	71.842	56	9	20	9	1	258	27.3	6.4	65.75	0	High
Q9Y232	CDYL	Chromodomain Y-like protein	0.927374	0.960166	0.989476	1.08631	1.17535	1.26361	1.09814	1.33137	2.15327e+06	1.99689e+06	2.0675e+06	2.13061e+06	2.33911e+06	2.53085e+06	2.72089e+06	2.36459e+06	2.8668e+06	0	9.134	6	3	3	3	1	598	66.4	9.45	9.36	0	High
P17676	CEBPB	CCAAT/enhancer-binding protein beta	0.935723	0.953446	1.19932	0.920099	0.793403	0.663895	0.781824	0.933714	162260	151831	154707	194602	149296	128738	107724	126859	151505	0.001	5.376	6	2	2	2	1	345	36.1	8.31	5.21	0	High
Q03701	CEBPZ	CCAAT/enhancer-binding protein zeta	1.02535	0.872768	0.89797	1.0438	1.07774	0.666378	0.667258	0.784349	2.52739e+06	2.59146e+06	2.20582e+06	2.26952e+06	2.63809e+06	2.72387e+06	1.6842e+06	1.68642e+06	1.98236e+06	0	56.792	21	17	19	17	1	1054	120.9	5.94	61.73	0	High
A8MTT3	CEBPZOS	Protein CEBPZOS	1.22899	1.44228	1.42917	1.26249	1.05748	0.653712	0.599154	0.501504	2.77923e+06	3.41564e+06	4.00842e+06	3.972e+06	3.50876e+06	2.93897e+06	1.81682e+06	1.66519e+06	1.3938e+06	0.03	1.794	9	1	1	1	1	80	9.3	9.7	2.71	0	Medium
Q92879	CELF1	CUGBP Elav-like family member 1	1.44972	1.22725	1.16233	1.10896	1.01623	0.808858	0.87364	0.991244	1.24863e+06	1.81017e+06	1.53238e+06	1.45132e+06	1.38468e+06	1.2689e+06	1.00997e+06	1.09085e+06	1.2377e+06	0	27.391	11	6	7	6	1	486	52	8.46	24.87	0	High
Q9UHN6	CEMIP2	Cell surface hyaluronidase	1.10139	1.31211	1.24729	1.07332	1.00281	1.0961	1.28755	1.38759	613094	675255	804445	764709	658045	614818	672013	789388	850726	0	38.713	10	11	12	11	1	1383	154.3	8.15	38.32	0	High
P07199	CENPB	Major centromere autoantigen B	1.011	0.660742	0.829354	0.891419	1.13504	0.664326	0.913068	1.04379	1.504e+06	1.52055e+06	993758	1.24735e+06	1.3407e+06	1.70711e+06	999148	1.37326e+06	1.56986e+06	0.001	5.751	3	2	2	2	1	599	65.1	4.55	5.99	0	High
Q03188	CENPC	Centromere protein C	0.859552	0.906032	0.995032	0.921496	0.985223	1.03087	1.38546	0.727967	65666.6	56443.8	59496	65340.3	60511.5	64696.2	67693.5	90978.3	47803.1	0.001	5.123	2	1	1	1	1	943	106.8	9.39	4.28	0	High
P49454	CENPF	Centromere protein F	1.23912	1.00642	1.23817	1.13808	1.10398	0.68314	0.637106	0.730484	1.39918e+06	1.73376e+06	1.40817e+06	1.73243e+06	1.59239e+06	1.54468e+06	955838	891428	1.02208e+06	0	68.226	7	22	22	21	1	3114	357.3	5.1	65.44	1	High
Q9UPN4	CEP131	Centrosomal protein of 131 kDa	1.03643	1.26467	1.19004	1.1109	0.994703	1.13633	1.12184	1.00848	872088	903855	1.1029e+06	1.03782e+06	968800	867469	990982	978342	879486	0	31.321	9	11	11	11	1	1083	122.1	8.69	29.94	0	High
Q5SW79	CEP170	Centrosomal protein of 170 kDa	1.09318	1.04925	0.940803	0.952043	1.08477	0.901877	0.940915	1.03709	1.99558e+06	2.18152e+06	2.09386e+06	1.87745e+06	1.89988e+06	2.16475e+06	1.79977e+06	1.87767e+06	2.0696e+06	0	93.111	16	21	29	20	1	1584	175.2	7.11	85.45	1	High
Q5VT06	CEP350	Centrosome-associated protein 350	2.49831	1.45925	1.42649	1.10023	1.01436	0.92976	1.535	0.902924	8506.77	21252.6	12413.5	12134.8	9359.42	8628.95	7909.26	13057.9	7680.97	0	7.122	1	2	2	2	1	3117	350.7	6.33	5.99	0	High
Q9C0F1	CEP44	Centrosomal protein of 44 kDa	1.23722	0.918721	1.16698	0.956079	1.0984	0.943989	0.942064	1.18739	323807	400620	297489	377876	309586	355668	305670	305047	384484	0	9.033	4	1	2	1	1	390	44.1	5.21	6.61	0	High
Q53EZ4	CEP55	Centrosomal protein of 55 kDa	1.26786	0.833903	0.93933	1.00094	0.890398	0.359168	0.493925	0.563212	793417	1.00594e+06	661632	745280	794163	706457	284970	391888	446862	0	7.268	5	2	2	2	1	464	54.1	7.01	7.16	0	High
Q9Y592	CEP83	Centrosomal protein of 83 kDa	0.949425	0.780807	0.727387	0.895331	0.908632	0.879166	0.688999	0.98925	53968.1	51238.7	42138.6	39255.7	48319.3	49037.1	47446.9	37184	53387.9	0.002	4.648	2	1	1	1	1	701	82.9	6.2	3.87	0	High
Q6P2H3	CEP85	Centrosomal protein of 85 kDa	1.18422	0.802354	0.977727	0.933218	0.897698	1.17908	1.02595	1.00368	538176	637321	431808	526190	502236	483120	634554	552142	540159	0	8.266	5	2	2	2	1	762	85.6	6	7.35	0	High
Q96GE4	CEP95	Centrosomal protein of 95 kDa	0.838809	1.18992	0.928971	1.02664	1.29769	1.05098	1.34477	1.29805	74782.5	62728.2	88985.5	69470.8	76775	97044.2	78594.6	100565	97071.8	0.009	2.978	1	1	1	1	1	821	95.2	8.59	3.01	0	High
Q8IW35	CEP97	Centrosomal protein of 97 kDa	0.992338	1.1377	1.10572	1.19134	0.94669	1.11772	1.05463	1.28955	122534	121595	139408	135489	145980	116002	136959	129228	158014	0	7.15	3	2	2	2	1	865	96.9	5.02	6.02	0	High
Q96G23	CERS2	Ceramide synthase 2	0.75811	0.962486	0.884212	1.05095	1.02213	0.990153	1.04108	0.991732	182815	138594	175957	161647	192129	186860	181015	190324	181304	0	14.902	10	2	3	2	1	380	44.8	8.98	12.32	0	High
P41208	CETN2	Centrin-2	0.835618	0.770672	0.836154	0.859203	0.427915	0.391162	0.711172	0.480805	2.84058e+06	2.37364e+06	2.18915e+06	2.37516e+06	2.44063e+06	1.21553e+06	1.11113e+06	2.02014e+06	1.36576e+06	0	21.6	45	5	6	5	1	172	19.7	5	22.8	0	High
O15182	CETN3	Centrin-3	2.56156	1.52137	2.59425	1.33769	0.918827	0.602777	1.19089	0.558869	778450	1.99404e+06	1.18431e+06	2.01949e+06	1.04133e+06	715261	469232	927048	435052	0	6.977	22	3	3	3	1	167	19.5	4.74	7.25	0	High
Q494V2	CFAP100	Cilia- and flagella-associated protein 100	3.73957	1.1822	1.79604	1.4192	1.01592	0.0170603	0.0754308	0.00864519	4.51394e+07	1.68802e+08	5.33636e+07	8.10719e+07	6.40618e+07	4.58579e+07	770089	3.4049e+06	390238	0.005	3.667	1	1	4	1	1	611	71.1	7.11	9.68	0	High
Q9Y6A4	CFAP20	Cilia- and flagella-associated protein 20	0.966077	1.02831	1.10117	1.06832	0.98207	0.982351	1.13499	1.24728	536762	518553	551956	591068	573434	527137	527288	609221	669492	0	14.099	20	4	5	4	1	193	22.8	9.76	15.37	0	High
P57076	CFAP298	Cilia- and flagella-associated protein 298	0.861227	0.653586	0.627375	0.749104	1.01103	0.811606	0.711271	1.23963	268752	231457	175653	168609	201323	271717	218121	191156	333153	0	22.973	28	5	6	5	1	290	33.2	7.44	22.15	0	High
Q96G28	CFAP36	Cilia- and flagella-associated protein 36	1.13804	0.817962	0.86477	1.08615	0.761385	0.417594	0.833359	0.572713	201164	228934	164545	173961	218494	153163	84005	167642	115209	0	7.206	9	2	2	2	1	342	39.4	4.97	7.46	0	High
Q9UEE9	CFDP1	Craniofacial development protein 1	1.41052	0.904308	1.1677	1.30466	1.1259	1.23162	1.02388	0.714495	18292.5	25802	16542	21360.2	23865.4	20595.5	22529.4	18729.3	13069.9	0.008	3.148	4	1	1	1	1	299	33.6	4.81	2.61	0	High
P08603	CFH	Complement factor H	2.25695	0.317466	0.685569	0.654591	1.24682	0.340733	0.176425	0.615894	757021	1.70856e+06	240329	518990	495539	943870	257942	133557	466245	0.002	4.791	4	2	2	2	1	1231	139	6.61	3.41	0	High
P05156	CFI	Complement factor I	2.32573	0.964948	1.32181	1.16945	1.42877	1.07402	0.920827	0.707648	3.28119e+06	7.63117e+06	3.16617e+06	4.33711e+06	3.83719e+06	4.68805e+06	3.52406e+06	3.02141e+06	2.32192e+06	0.007	3.333	1	1	2	1	1	583	65.7	7.5	4.7	0	High
P23528	CFL1	Cofilin-1	1.19241	1.41631	1.24601	1.29775	1.25785	1.79792	2.10484	1.83405	9.83948e+06	1.17327e+07	1.39357e+07	1.22601e+07	1.27692e+07	1.23766e+07	1.76906e+07	2.07105e+07	1.80461e+07	0	130.126	80	20	138	15	1	166	18.5	8.09	401.31	5	High
Q9Y281	CFL2	Cofilin-2	0.669222	1.24572	1.22106	1.27715	0.88005	0.93094	0.72308	0.94031	1.71714e+06	1.14915e+06	2.13908e+06	2.09673e+06	2.19305e+06	1.51117e+06	1.59856e+06	1.24163e+06	1.61465e+06	0	46.091	52	9	36	4	1	166	18.7	7.88	94.56	0	High
Q9UFW8	CGGBP1	CGG triplet repeat-binding protein 1	1.06188	1.23602	1.22886	1.26701	1.07395	1.23229	1.34207	1.0565	1.96658e+06	2.08826e+06	2.43074e+06	2.41665e+06	2.49167e+06	2.11201e+06	2.42339e+06	2.63929e+06	2.07769e+06	0	21.886	29	5	8	5	1	167	18.8	8.95	24.09	0	High
Q13111	CHAF1A	Chromatin assembly factor 1 subunit A	1.19474	0.748767	0.821971	0.781785	0.775239	0.713809	0.701815	0.664776	619102	739669	463563	508884	484005	479952	441921	434495	411564	0	22.354	11	7	7	7	1	956	106.8	5.94	22.37	0	High
Q13112	CHAF1B	Chromatin assembly factor 1 subunit B	1.42035	0.959461	0.824753	1.145	0.993125	0.780713	0.74743	0.871174	369848	525315	354855	305034	423477	367306	288746	276436	322202	0	9.382	6	3	3	3	1	559	61.5	7.5	7.82	0	High
Q96JM3	CHAMP1	Chromosome alignment-maintaining phosphoprotein 1	0.931642	0.698582	0.793026	0.836209	0.812958	0.584941	0.618911	0.754018	1.37436e+06	1.28041e+06	960103	1.0899e+06	1.14925e+06	1.1173e+06	803920	850606	1.03629e+06	0	28.703	12	9	10	9	1	812	89	8.44	28.45	0	High
Q5T1J5	CHCHD2P9	Putative coiled-coil-helix-coiled-coil-helix domain-containing protein CHCHD2P9, mitochondrial	0.73049	0.961122	0.924877	0.876469	1.07797	2.9192	4.48277	5.33499	286384	209200	275250	264870	251006	308712	836011	1.28379e+06	1.52786e+06	0	10.68	19	1	2	1	1	151	15.5	9.89	4.06	0	High
Q9NX63	CHCHD3	MICOS complex subunit MIC19	1.01382	1.10047	1.22833	1.05448	0.920922	1.32574	1.52001	1.30681	1.96909e+06	1.9963e+06	2.16692e+06	2.4187e+06	2.07636e+06	1.81337e+06	2.6105e+06	2.99303e+06	2.57322e+06	0	76.968	52	14	39	14	1	227	26.1	8.28	119.36	0	High
Q8N4Q1	CHCHD4	Mitochondrial intermembrane space import and assembly protein 40	0.858338	0.758047	0.732038	0.806303	0.401843	0.231499	0.459003	0.259469	4.87144e+06	4.18134e+06	3.69278e+06	3.56608e+06	3.92785e+06	1.95755e+06	1.12773e+06	2.23601e+06	1.26399e+06	0	25.877	29	4	6	4	1	142	16	4.31	21.43	0	High
Q9BSY4	CHCHD5	Coiled-coil-helix-coiled-coil-helix domain-containing protein 5	0.959319	1.00026	1.02722	0.888192	0.836903	0.581629	1.0268	0.637361	1.03827e+06	996031	1.03854e+06	1.06653e+06	922183	868930	603887	1.0661e+06	661753	0	9.987	28	2	3	2	1	110	12.4	6.73	6.22	0	High
Q9BRQ6	CHCHD6	MICOS complex subunit MIC25	1.54036	1.52579	1.35731	1.58672	1.53016	2.18901	2.07951	1.23039	118654	182771	181042	161050	188271	181559	259734	246742	145990	0.001	5.996	10	1	1	1	1	235	26.4	8.85	4.55	0	High
O14646	CHD1	Chromodomain-helicase-DNA-binding protein 1	1.32092	0.812383	0.875402	1.00129	1.19061	1.00634	1.86037	2.22448	469834	620615	381685	411294	470439	559387	472812	874065	1.04514e+06	0	28.226	5	9	10	4	1	1710	196.6	7.14	29.35	5	High
Q86WJ1	CHD1L	Chromodomain-helicase-DNA-binding protein 1-like	1.02741	0.857797	0.981989	0.988332	1.05449	0.78518	0.664506	0.964917	732619	752704	628439	719424	724071	772541	575238	486830	706917	0	24.349	11	8	8	8	1	897	100.9	6.9	24.83	0	High
O14647	CHD2	Chromodomain-helicase-DNA-binding protein 2	1.33254	1.10313	1.38917	1.22169	1.51876	1.72554	2.19563	1.47925	71349.3	95075.7	78707.6	99116.4	87167	108362	123116	156657	105543	0	23.576	5	8	8	3	1	1828	211.2	8.1	19.98	0	High
Q12873	CHD3	Chromodomain-helicase-DNA-binding protein 3	0.878052	0.909313	0.9402	1.06177	1.25787	1.41753	1.69703	1.44	680431	597454	618725	639741	722460	855895	964534	1.15471e+06	979823	0	35.072	7	10	13	4	1	2000	226.5	7.3	39.31	3	High
Q14839	CHD4	Chromodomain-helicase-DNA-binding protein 4	1.14608	1.44984	1.44878	1.37201	1.13567	1.09021	1.27954	1.02146	2.22561e+06	2.55073e+06	3.22679e+06	3.22443e+06	3.05356e+06	2.52756e+06	2.4264e+06	2.84776e+06	2.27338e+06	0	162.041	24	34	56	29	1	1912	217.9	5.86	188.56	5	High
Q9P2D1	CHD7	Chromodomain-helicase-DNA-binding protein 7	1.80663	1.11466	1.35305	1.1993	1.19383	1.1461	1.13671	1.20346	581928	1.05133e+06	648651	787379	697904	694723	666948	661481	700325	0	17.254	3	7	7	5	1	2997	335.7	6.34	17.41	2	High
Q9HCK8	CHD8	Chromodomain-helicase-DNA-binding protein 8	0.976768	0.847592	0.936206	0.808575	0.880498	0.569765	0.595502	0.784108	127081	124129	107713	118974	102755	111895	72406.4	75677.2	99645.4	0	10.827	1	3	3	2	1	2581	290.3	6.47	8.68	0	High
Q3L8U1	CHD9	Chromodomain-helicase-DNA-binding protein 9	1.26845	0.958524	1.19298	0.992214	1.27115	0.231587	0.227214	0.0985666	282486	358320	270769	336998	280286	359083	65420.1	64184.7	27843.6	0	8.612	1	3	3	1	1	2897	325.8	7.01	8.08	0	High
O14757	CHEK1	Serine/threonine-protein kinase Chk1	1.50452	1.33134	1.41762	1.27273	1.00173	0.764096	0.734978	0.560281	464738	699210	618725	658822	591488	465542	355105	341572	260384	0.001	6.081	5	2	2	2	1	476	54.4	8.25	5.08	0	High
Q8IWX8	CHERP	Calcium homeostasis endoplasmic reticulum protein	0.990119	0.911674	1.00205	0.992949	0.947244	0.459451	0.587706	0.41772	1.70843e+06	1.69155e+06	1.55753e+06	1.71193e+06	1.69639e+06	1.6183e+06	784941	1.00406e+06	713646	0	52.642	14	10	17	10	1	916	103.6	9.04	54.62	0	High
Q9BWS9	CHID1	Chitinase domain-containing protein 1	1.48103	1.2868	1.46471	1.15178	1.19112	1.72887	1.69871	1.32255	544189	805957	700261	797079	626787	648194	940831	924421	719716	0	14.086	9	3	5	3	1	393	44.9	8.63	14.6	0	High
P35790	CHKA	Choline kinase alpha	1.0943	0.898149	1.15342	1.00818	0.831179	0.759842	0.486744	0.780561	136813	149714	122878	157802	137931	113716	103956	66592.8	106791	0	9.563	7	2	2	2	1	457	52.2	6.55	8.63	0	High
P24386	CHM	Rab proteins geranylgeranyltransferase component A 1	0.986217	1.39865	1.31213	1.2707	1.01207	1.41454	0.962865	0.957026	616455	607958	862202	808868	783330	623897	871999	593562	589963	0	14.999	6	3	4	3	1	653	73.4	4.75	15.11	0	High
P26374	CHML	Rab proteins geranylgeranyltransferase component A 2	1.16864	0.767379	0.757854	0.842358	0.869471	0.819607	0.822825	1.36754	381397	445718	292677	289044	321273	331614	312596	313824	521577	0.002	4.626	2	1	1	1	1	656	74	4.93	4.16	0	High
Q9HD42	CHMP1A	Charged multivesicular body protein 1a	1.32792	1.07755	1.0016	1.03501	1.00109	0.843729	0.976078	0.870579	2.58251e+06	3.42938e+06	2.78279e+06	2.58666e+06	2.67294e+06	2.58532e+06	2.17894e+06	2.52074e+06	2.24828e+06	0	7.974	16	4	4	4	1	196	21.7	8.06	10.63	0	High
Q7LBR1	CHMP1B	Charged multivesicular body protein 1b	1.08909	1.97017	1.47031	1.74004	0.872743	1.15001	1.40727	0.765098	853788	929851	1.68211e+06	1.25534e+06	1.48562e+06	745137	981861	1.20151e+06	653231	0.006	3.43	5	1	2	1	1	199	22.1	8.1	6.25	0	High
O43633	CHMP2A	Charged multivesicular body protein 2a	0.681527	1.30017	1.26893	1.01271	1.02852	1.58175	1.7352	1.85577	522622	356181	679496	663168	529263	537527	826656	906853	969867	0	6.118	9	1	1	1	1	222	25.1	5.97	4.23	0	High
Q9UQN3	CHMP2B	Charged multivesicular body protein 2b	1.24177	1.38298	1.38048	1.30639	1.12612	1.22114	1.11201	0.848904	961404	1.19384e+06	1.3296e+06	1.3272e+06	1.25597e+06	1.08265e+06	1.17401e+06	1.06909e+06	816139	0	6.278	11	3	3	3	1	213	23.9	8.76	8.36	0	High
Q9Y3E7	CHMP3	Charged multivesicular body protein 3	1.20813	0.995633	1.0728	1.00654	1.32157	1.15037	1.27696	1.55161	749826	905889	746551	804417	754730	990949	862578	957498	1.16344e+06	0	7.583	14	4	5	4	1	222	25.1	5.12	14.09	0	High
Q9BY43	CHMP4A	Charged multivesicular body protein 4a	0.983345	1.20595	1.26485	1.17903	0.797499	0.627118	0.939675	0.630616	1.14064e+06	1.12164e+06	1.37555e+06	1.44274e+06	1.34484e+06	909657	715314	1.07183e+06	719303	0	19.583	22	5	5	5	1	222	25.1	4.7	17.81	0	High
Q9H444	CHMP4B	Charged multivesicular body protein 4b	0.898685	0.898789	0.893048	0.847638	0.671196	0.312283	0.576208	0.361218	3.81634e+06	3.42969e+06	3.43009e+06	3.40818e+06	3.23488e+06	2.56151e+06	1.19178e+06	2.19901e+06	1.37853e+06	0	32.203	37	9	12	9	1	224	24.9	4.82	35.28	0	High
Q9NZZ3	CHMP5	Charged multivesicular body protein 5	1.31915	0.926629	0.987284	0.953073	0.974662	0.830704	1.72098	0.619205	66634	87900.5	61745	65786.7	63507.1	64945.7	55353.2	114676	41260.1	0	16.098	30	4	7	4	1	219	24.6	4.83	20.2	0	High
Q96FZ7	CHMP6	Charged multivesicular body protein 6	1.07702	1.09034	1.37972	1.02931	1.21168	1.12362	1.21702	0.912125	1.25005e+06	1.34632e+06	1.36297e+06	1.72472e+06	1.28669e+06	1.51465e+06	1.40458e+06	1.52133e+06	1.1402e+06	0	9.324	7	1	2	1	1	201	23.5	5.31	8.55	0	High
Q8WUX9	CHMP7	Charged multivesicular body protein 7	1.05486	0.877678	1.00187	0.925932	0.995174	0.819047	0.997451	1.11963	1.35759e+06	1.43207e+06	1.19153e+06	1.36013e+06	1.25704e+06	1.35104e+06	1.11193e+06	1.35413e+06	1.51999e+06	0	10.71	9	3	3	3	1	453	50.9	5.35	9.66	0	High
Q9UHD1	CHORDC1	Cysteine and histidine-rich domain-containing protein 1	0.927103	1.28606	1.2341	1.2589	1.06489	1.2772	1.30963	0.975588	3.97475e+06	3.68501e+06	5.11177e+06	4.90525e+06	5.00383e+06	4.23266e+06	5.07657e+06	5.20544e+06	3.87772e+06	0	108.298	53	14	34	14	1	332	37.5	7.87	129.81	0	High
Q99653	CHP1	Calcineurin B homologous protein 1	0.769181	0.997091	1.10193	1.08818	0.4963	0.550704	1.03725	0.508486	1.19488e+06	919080	1.19141e+06	1.31668e+06	1.30024e+06	593020	658026	1.23939e+06	607580	0	27.315	26	3	6	3	1	195	22.4	5.1	19.37	0	High
Q9P2E5	CHPF2	Chondroitin sulfate glucuronyltransferase	1.36431	0.853968	0.920249	0.968119	1.10335	0.924733	0.46338	0.80274	567357	774051	484505	522110	549269	625995	524654	262902	455441	0	15.131	8	4	5	4	1	772	85.9	7.83	16.85	0	High
Q8WUD6	CHPT1	Cholinephosphotransferase 1	2.47968	1.6866	1.80569	1.58756	1.62921	1.6456	1.33447	1.02582	657268	1.62981e+06	1.10855e+06	1.18682e+06	1.04345e+06	1.07083e+06	1.0816e+06	877107	674240	0.005	3.686	3	1	1	1	1	406	45.1	6.92	3.45	0	High
Q9NRG0	CHRAC1	Chromatin accessibility complex protein 1	1.0405	1.16759	1.18916	1.092	0.818511	0.777358	0.890289	0.872466	987118	1.0271e+06	1.15255e+06	1.17384e+06	1.07794e+06	807967	767344	878820	861226	0.016	2.289	6	1	1	1	1	131	14.7	5.1	2.5	0	Medium
Q9NPF2	CHST11	Carbohydrate sulfotransferase 11	1.25211	1.49019	1.49297	1.16825	1.0486	0.519047	1.21201	0.329917	139529	174706	207925	208313	163005	146310	72422.3	169111	46033.1	0.003	4.187	4	1	1	1	1	352	41.5	8.85	4.2	0	High
Q8NCH0	CHST14	Carbohydrate sulfotransferase 14	1.13217	0.816553	0.799818	0.834177	0.895233	0.729289	0.663167	1.11308	557579	631272	455293	445962	465119	499163	406636	369768	620627	0.007	3.227	2	1	1	1	1	376	43	9.48	3.06	0	High
P0CG12	CHTF8	Chromosome transmission fidelity protein 8 homolog isoform 2	1.16046	0.834013	1.11735	0.975599	0.805117	0.810045	0.997163	1.03127	73139.5	84875.5	60999.3	81722.4	71354.8	58885.9	59246.3	72932	75426.6	0.002	4.611	4	1	1	1	1	524	51.4	12.41	3.15	0	High
Q9Y3Y2	CHTOP	Chromatin target of PRMT1 protein	0.825857	0.892047	0.850862	0.973313	0.945865	1.02369	1.31668	1.12857	1.47598e+06	1.21895e+06	1.31664e+06	1.25585e+06	1.43659e+06	1.39608e+06	1.51095e+06	1.94339e+06	1.66575e+06	0	23.16	17	3	5	3	1	248	26.4	12.23	21.27	0	High
O15111	CHUK	Inhibitor of nuclear factor kappa-B kinase subunit alpha	1.4207	1.01962	1.16192	1.17449	1.16875	1.15927	1.20221	1.34222	2.15062e+06	3.05537e+06	2.19282e+06	2.49885e+06	2.52588e+06	2.51353e+06	2.49315e+06	2.58549e+06	2.8866e+06	0	9.726	5	3	3	2	1	745	84.6	6.73	9	0	High
Q8WUH1	CHURC1	Protein Churchill	1.13671	0.92678	0.996534	1.16363	1.2734	1.13833	1.50645	1.24027	546583	621305	506562	544688	636019	696017	622189	823401	677913	0.002	4.588	13	1	1	1	1	139	16.1	5.54	3.57	0	High
O76071	CIAO1	Probable cytosolic iron-sulfur protein assembly protein CIAO1	0.915093	1.64438	1.43097	1.4262	1.10316	2.77364	2.21689	1.86992	566965	518825	932303	811312	808602	625455	1.57255e+06	1.2569e+06	1.06018e+06	0	27.792	22	6	8	6	1	339	37.8	4.97	28.04	0	High
Q9Y3D0	CIAO2B	Cytosolic iron-sulfur assembly component 2B	0.89803	0.739878	0.844439	0.766658	0.652131	0.349038	0.586731	0.421287	4.12309e+06	3.70266e+06	3.05058e+06	3.4817e+06	3.161e+06	2.6888e+06	1.43911e+06	2.41914e+06	1.737e+06	0	11.038	31	3	5	3	1	163	17.7	5.19	16.13	0	High
Q9H6Q4	CIAO3	Cytosolic iron-sulfur assembly component 3	0.595959	0.783827	0.791981	0.972869	1.2924	0.614033	0.609618	0.963417	180591	107625	141552	143025	175691	233395	110889	110091	173984	0	8.401	8	2	2	2	1	476	53	7.23	9.25	0	High
Q6FI81	CIAPIN1	Anamorsin	0.914143	0.915542	0.931051	0.85983	0.992896	0.955847	1.06544	1.67354	874747	799644	800867	814434	752133	868532	836124	931989	1.46392e+06	0	28.279	19	6	9	6	1	312	33.6	5.62	25.39	0	High
Q99828	CIB1	Calcium and integrin-binding protein 1	1.25967	0.6995	0.745448	0.832075	0.706856	0.364557	0.64788	0.516295	284434	358293	198961	212031	236670	201054	103692	184279	146852	0.014	2.392	8	1	1	1	1	191	21.7	4.78	3.09	0	Medium
Q96RK0	CIC	Protein capicua homolog	6.34972	1.37411	3.71569	1.27331	1.36629	2.05956	6.86618	4.61357	2.04271e+06	1.29706e+07	2.8069e+06	7.59006e+06	2.60099e+06	2.79093e+06	4.20707e+06	1.40256e+07	9.42417e+06	0.004	3.857	2	1	1	1	1	1608	163.7	8.56	3.96	0	High
Q9BW66	CINP	Cyclin-dependent kinase 2-interacting protein	1.19855	0.957218	1.14228	1.07103	0.942488	0.488957	0.642436	0.548226	339817	407289	325279	388167	363953	320273	166156	218311	186296	0.007	3.365	7	1	1	1	1	212	24.3	6.28	3.04	0	High
Q8TCG1	CIP2A	Protein CIP2A	0.846225	1.30965	1.26295	1.15108	0.874944	1.05232	0.750792	0.753418	1.96353e+06	1.66159e+06	2.57153e+06	2.47983e+06	2.26017e+06	1.71798e+06	2.06625e+06	1.4742e+06	1.47936e+06	0	34.564	16	14	14	14	1	905	102.1	6.23	39.97	0	High
Q14011	CIRBP	Cold-inducible RNA-binding protein	0.844769	0.693689	0.620452	0.778404	0.817338	0.564374	0.520119	0.881598	1.60977e+06	1.35989e+06	1.11668e+06	998786	1.25305e+06	1.31573e+06	908513	837273	1.41917e+06	0	17.962	27	3	5	3	1	172	18.6	9.51	16.75	0	High
Q9NZ45	CISD1	CDGSH iron-sulfur domain-containing protein 1	1.21206	1.03807	1.31217	1.21569	1.53637	1.65707	1.27483	2.12752	467471	566603	485269	613400	568301	718207	774634	595949	994553	0	10.067	31	3	4	3	1	108	12.2	9.09	11.32	0	High
Q8N5K1	CISD2	CDGSH iron-sulfur domain-containing protein 2	0.94389	0.515558	0.579029	0.645654	1.0706	0.597946	0.5567	0.902044	2.37441e+06	2.24118e+06	1.22415e+06	1.37485e+06	1.53305e+06	2.54205e+06	1.41977e+06	1.32183e+06	2.14182e+06	0	12.206	26	3	5	3	1	135	15.3	9.61	15.28	0	High
P0C7P0	CISD3	CDGSH iron-sulfur domain-containing protein 3, mitochondrial	0.953926	1.16438	1.17672	1.09073	1.10707	1.07234	1.41891	1.05474	267930	255585	311972	315278	292238	296617	287312	380169	282597	0.004	3.949	12	2	2	2	1	127	14.2	10.55	4.86	0	High
O14578	CIT	Citron Rho-interacting kinase	1.46051	0.927734	1.09671	1.05195	0.921056	0.807183	0.812119	1.16015	327375	478135	303717	359037	344383	301531	264252	265868	379805	0	22.238	4	7	7	7	1	2027	231.3	6.57	21.69	0	High
Q9ULV3	CIZ1	Cip1-interacting zinc finger protein	0.743704	0.242017	0.257471	0.348117	0.603123	0.182844	0.120655	0.82674	168757	125506	40842.1	43450.2	58747.3	101782	30856.4	20361.5	139519	0.001	5.711	2	1	1	1	1	898	100	6.11	3.91	0	High
Q8WWK9	CKAP2	Cytoskeleton-associated protein 2	1.17367	1.13434	1.14237	1.24566	0.919352	0.779639	0.820802	0.488493	693804	814300	787007	792583	864241	637850	540917	569475	338918	0	11.113	6	3	3	3	1	683	76.9	9.41	11.09	0	High
Q8IYA6	CKAP2L	Cytoskeleton-associated protein 2-like	1.37171	0.793689	1.06793	0.893228	1.12526	0.893739	0.846269	0.97048	558698	766373	443432	596651	499044	628680	499330	472809	542205	0.003	4.249	2	1	1	1	1	745	83.5	9.83	3.79	0	High
Q07065	CKAP4	Cytoskeleton-associated protein 4	0.74454	1.18732	1.17211	1.11774	1.00069	1.18977	1.31526	1.03702	8.71526e+06	6.48886e+06	1.03478e+07	1.02152e+07	9.74137e+06	8.72124e+06	1.03692e+07	1.14628e+07	9.03791e+06	0	182.575	58	33	70	33	1	602	66	5.92	242.1	0	High
Q14008	CKAP5	Cytoskeleton-associated protein 5	1.05902	0.899601	1.01304	0.911672	1.02603	1.2114	1.16118	0.843486	3.37643e+06	3.5757e+06	3.03744e+06	3.42047e+06	3.07819e+06	3.46433e+06	4.09021e+06	3.92063e+06	2.84797e+06	0	147.021	19	36	46	36	1	2032	225.4	7.8	149.52	0	High
P33552	CKS2	Cyclin-dependent kinases regulatory subunit 2	0.834015	1.15525	0.798847	0.696027	0.881283	0.541759	0.629098	1.1645	91509.3	76320.1	105716	73101.8	63692.9	80645.6	49576	57568.3	106563	0.009	2.821	13	1	1	1	1	79	9.9	8.46	2.53	0	High
Q7Z460	CLASP1	CLIP-associating protein 1	0.779588	0.845258	0.947168	0.964268	1.04179	0.823309	0.905418	0.71824	2.11872e+06	1.65173e+06	1.79086e+06	2.00678e+06	2.04301e+06	2.20725e+06	1.74436e+06	1.91832e+06	1.52175e+06	0	80.126	14	16	23	15	1	1538	169.3	9.03	83.5	1	High
O75122	CLASP2	CLIP-associating protein 2	0.818716	0.91067	0.888648	0.965099	0.977859	0.96852	0.820203	1.08481	793258	649453	722397	704927	765573	775695	768286	650633	860536	0	72.814	15	13	19	12	1	1294	141	8.4	63.47	0	High
Q96S66	CLCC1	Chloride channel CLIC-like protein 1	0.754675	2.21251	1.88863	1.5931	1.04806	2.05707	2.49952	1.22413	639071	482290	1.41395e+06	1.20697e+06	1.0181e+06	669782	1.31461e+06	1.59737e+06	782307	0	13.921	7	4	4	4	1	551	62	5.55	12.9	0	High
P51790	CLCN3	H(+)/Cl(-) exchange transporter 3	0.637408	1.12639	1.03536	1.05915	0.824973	1.37067	1.0896	0.825072	1.70008e+06	1.08364e+06	1.91495e+06	1.7602e+06	1.80064e+06	1.40252e+06	2.33025e+06	1.8524e+06	1.40269e+06	0.018	2.214	1	1	1	1	1	818	90.9	6.28	2.84	0	Medium
P51795	CLCN5	H(+)/Cl(-) exchange transporter 5	1.43811	0.739114	1.1049	0.887692	1.06444	0.741914	0.759534	1.29258	918485	1.32088e+06	678865	1.01484e+06	815332	977673	681437	697620	1.18722e+06	0.022	2.023	1	1	1	1	1	746	83.1	6.81	2.06	0	Medium
P51798	CLCN7	H(+)/Cl(-) exchange transporter 7	0.890415	2.2461	1.6305	1.33446	1.19043	1.34777	1.36063	1.4091	545557	485772	1.22537e+06	889529	728022	649448	735288	742304	768744	0	26.897	10	6	8	6	1	805	88.6	8.43	27.13	0	High
Q9NY35	CLDND1	Claudin domain-containing protein 1	1.14236	1.0445	1.08513	1.11375	1.23727	1.12045	1.22123	1.19891	233235	266438	243613	253091	259766	288574	261329	284833	279627	0	8.711	6	1	2	1	1	253	28.6	5.82	6.74	0	High
P05452	CLEC3B	Tetranectin	2.0753	1.61849	1.46639	1.34738	1.31124	1.70279	1.1016	1.06065	1.26072e+06	2.61637e+06	2.04046e+06	1.84871e+06	1.69866e+06	1.65311e+06	2.14674e+06	1.3888e+06	1.33719e+06	0	25.511	23	3	6	3	1	202	22.5	5.67	24.56	0	High
O00299	CLIC1	Chloride intracellular channel protein 1	0.691944	1.37887	1.37866	1.34967	0.932341	0.856156	1.10308	0.795289	3.03043e+06	2.09689e+06	4.17857e+06	4.17795e+06	4.09008e+06	2.82539e+06	2.59452e+06	3.34282e+06	2.41007e+06	0	103.984	71	13	59	13	1	241	26.9	5.17	215.21	0	High
Q9Y696	CLIC4	Chloride intracellular channel protein 4	0.951112	0.864339	0.841513	0.978656	1.00973	0.55987	1.06462	0.679535	4.79677e+06	4.56226e+06	4.14604e+06	4.03654e+06	4.69439e+06	4.84346e+06	2.68557e+06	5.10676e+06	3.25957e+06	0	104.63	51	11	32	11	1	253	28.8	5.59	113.15	0	High
Q96NY7	CLIC6	Chloride intracellular channel protein 6	0.719903	0.928145	0.921868	1.0308	0.966171	1.34471	1.40543	1.59959	9.81163e+06	7.06342e+06	9.10662e+06	9.04503e+06	1.01138e+07	9.47971e+06	1.31938e+07	1.37896e+07	1.56946e+07	0	10.885	3	1	5	1	1	704	73	4.37	16.02	0	High
Q14677	CLINT1	Clathrin interactor 1	0.934918	1.08003	1.60152	1.18638	1.15688	1.02859	1.21468	0.944644	2.24022e+06	2.09442e+06	2.4195e+06	3.58774e+06	2.65775e+06	2.59166e+06	2.30427e+06	2.72115e+06	2.11621e+06	0	60.286	23	12	24	12	1	625	68.2	6.42	59.63	0	High
P30622	CLIP1	CAP-Gly domain-containing linker protein 1	1.14836	0.711189	0.910651	0.900393	1.04581	0.774662	0.884304	0.917331	3.5591e+06	4.08713e+06	2.53119e+06	3.2411e+06	3.20459e+06	3.72214e+06	2.7571e+06	3.14732e+06	3.26487e+06	0	100.202	19	23	29	23	1	1438	162.1	5.36	104.1	0	High
P49761	CLK3	Dual specificity protein kinase CLK3	0.937671	0.937745	1.12912	0.960359	1.28311	1.09468	0.985965	1.04724	488082	457660	457696	551104	468734	626264	534295	481232	511141	0.03	1.79	1	1	1	1	1	638	73.5	9.92	2.98	0	Medium
Q96JQ2	CLMN	Calmin	0.907193	0.940123	0.895671	1.01216	1.0815	0.702587	1.13762	0.980309	206333	187183	193978	184806	208841	223149	144967	234729	202270	0.067	1.274	2	1	1	1	1	1002	111.6	4.94	3.14	0	Low
O75503	CLN5	Ceroid-lipofuscinosis neuronal protein 5	1.1657	1.19551	1.18561	1.12882	0.964109	1.56856	0.828159	1.3727	219849	256278	262832	260656	248170	211959	344848	182070	301787	0.002	4.914	9	2	2	2	1	358	41.5	7.4	6.88	0	High
Q9NWW5	CLN6	Ceroid-lipofuscinosis neuronal protein 6	0.898336	1.04447	1.07625	0.86112	0.981877	0.467103	0.498434	0.715075	24434.5	21950.4	25521.1	26297.6	21041.1	23991.7	11413.5	12179	17472.5	0.006	3.635	4	1	1	1	1	311	35.9	8.87	3.24	0	High
P54105	CLNS1A	Methylosome subunit pICln	0.812244	0.872685	0.86154	0.827824	0.678492	0.293879	0.555136	0.541443	323096	262433	281961	278361	267467	219218	94951.3	179363	174938	0	8.938	16	2	2	2	1	237	26.2	4.11	7.2	0	High
Q92989	CLP1	Polyribonucleotide 5'-hydroxyl-kinase Clp1	0.937649	0.723915	0.807978	0.858909	0.994545	0.922242	0.870459	1.25449	756737	709553	547813	611427	649968	752609	697895	658709	949321	0.001	5.371	4	2	2	2	1	425	47.6	6.62	5.89	0	High
Q9H078	CLPB	Caseinolytic peptidase B protein homolog	1.22323	0.906163	1.00103	0.965759	1.164	0.951772	0.799204	1.29945	938758	1.14832e+06	850668	939728	906614	1.09271e+06	893484	750259	1.21987e+06	0	27.822	15	7	7	7	1	707	78.7	9.01	26.07	0	High
Q16740	CLPP	ATP-dependent Clp protease proteolytic subunit, mitochondrial	0.808728	0.750451	0.74195	0.740302	0.763083	1.12513	1.07012	1.3709	726750	587743	545391	539212	538015	554571	817687	777710	996305	0	29.527	31	6	8	6	1	277	30.2	8.09	26.29	0	High
O96005	CLPTM1	Cleft lip and palate transmembrane protein 1	1.02797	1.06427	1.0715	1.09607	1.06186	0.978172	0.892516	0.853908	1.9886e+06	2.04422e+06	2.11642e+06	2.13079e+06	2.17964e+06	2.11162e+06	1.94519e+06	1.77486e+06	1.69808e+06	0	72.699	25	10	21	10	1	669	76	6.3	66.63	0	High
Q96KA5	CLPTM1L	Cleft lip and palate transmembrane protein 1-like protein	0.992361	0.950996	1.03447	0.979718	1.11659	0.869463	0.520937	0.933712	925209	918142	879870	957097	906444	1.03308e+06	804435	481975	863879	0	26.856	12	6	7	6	1	538	62.2	8.56	26.06	0	High
O76031	CLPX	ATP-dependent Clp protease ATP-binding subunit clpX-like, mitochondrial	0.936012	0.991413	1.05734	0.995841	1.04276	1.23448	1.03354	1.2651	4.25781e+06	3.98536e+06	4.22124e+06	4.50194e+06	4.2401e+06	4.43985e+06	5.25619e+06	4.40061e+06	5.38655e+06	0	73.92	27	14	24	14	1	633	69.2	7.58	87.46	0	High
Q9HAW4	CLSPN	Claspin	0.860127	0.838029	0.810074	0.758234	0.844543	0.610018	0.500047	0.89296	143274	123234	120068	116063	108635	121001	87399.9	71643.8	127938	0.009	2.967	2	1	1	1	1	1339	151	4.82	2.69	0	High
O94985	CLSTN1	Calsyntenin-1	1.15301	0.636485	0.85936	0.687472	0.781953	0.64247	0.795952	0.995964	968446	1.11663e+06	616401	832243	665779	757279	622197	770836	964537	0.003	4.296	2	2	2	2	1	981	109.7	4.91	4.78	0	High
P09496	CLTA	Clathrin light chain A	1.09913	1.03072	1.14087	1.00282	0.538478	0.390136	2.13637	0.407703	3.58622e+06	3.94172e+06	3.6964e+06	4.09143e+06	3.59633e+06	1.9311e+06	1.39911e+06	7.66149e+06	1.46212e+06	0	13.286	19	6	12	6	1	248	27.1	4.51	30.71	0	High
P09497	CLTB	Clathrin light chain B	1.15859	1.09159	1.20605	0.951409	0.425295	0.290929	0.613229	0.21037	2.06121e+06	2.3881e+06	2.25e+06	2.48593e+06	1.96105e+06	876622	599665	1.26399e+06	433618	0	14.31	18	4	6	4	1	229	25.2	4.64	18.6	0	High
Q00610	CLTC	Clathrin heavy chain 1	1.01393	0.88217	0.89578	0.921841	1.10027	0.943367	0.983838	1.14194	4.58195e+07	4.64576e+07	4.04206e+07	4.10442e+07	4.22383e+07	5.04139e+07	4.32246e+07	4.5079e+07	5.23234e+07	0	583.466	55	75	315	75	1	1675	191.5	5.69	1042.06	0	High
O75153	CLUH	Clustered mitochondria protein homolog	1.25342	0.922455	0.916925	0.800216	0.816785	0.917912	1.83584	0.859773	2.01995e+06	2.53185e+06	1.86331e+06	1.85214e+06	1.6164e+06	1.64987e+06	1.85414e+06	3.70831e+06	1.7367e+06	0	137.482	28	27	43	27	1	1309	146.6	6.13	146.06	0	High
Q8N0X4	CLYBL	Citramalyl-CoA lyase, mitochondrial	0.81285	1.11594	1.11122	0.95372	1.00902	1.11614	1.18814	1.23837	199046	161795	222123	221184	189834	200842	222164	236494	246493	0.017	2.224	2	1	1	1	1	340	37.3	8.73	2.31	0	Medium
Q8NFW8	CMAS	N-acylneuraminate cytidylyltransferase	0.945296	0.842639	0.854574	0.898902	1.11148	1.01072	1.11997	1.87857	1.27045e+06	1.20095e+06	1.07053e+06	1.08569e+06	1.14201e+06	1.41207e+06	1.28406e+06	1.42286e+06	2.38663e+06	0	36.241	26	10	14	10	1	434	48.3	7.93	40.98	0	High
Q96DG6	CMBL	Carboxymethylenebutenolidase homolog	0.834188	0.793573	0.93274	0.846135	1.09578	0.826772	0.799216	1.06602	2.55199e+06	2.12884e+06	2.02519e+06	2.38034e+06	2.15933e+06	2.79643e+06	2.10991e+06	2.03959e+06	2.72047e+06	0	24.262	30	8	9	8	1	245	28	7.18	22.73	0	High
Q7Z7K0	CMC1	COX assembly mitochondrial protein homolog	0.819338	1.2033	1.1179	0.977184	1.01628	0.760946	1.09922	0.778362	508371	416528	611723	568309	496773	516649	386843	558814	395697	0	10.878	16	1	2	1	1	106	12.5	8.63	10.22	0	High
P56277	CMC4	Cx9C motif-containing protein 4	0.955357	0.337625	0.464839	0.492774	0.686454	0.30566	0.656292	0.870667	482266	460736	162825	224176	237648	331053	147409	316507	419893	0.013	2.518	25	1	1	1	1	68	7.7	8.18	2.48	0	Medium
P30085	CMPK1	UMP-CMP kinase	0.658233	0.722022	0.64493	0.783875	0.913178	0.896438	0.90256	1.10139	2.96724e+06	1.95314e+06	2.14241e+06	1.91366e+06	2.32594e+06	2.70962e+06	2.65995e+06	2.67811e+06	3.26808e+06	0	44.623	43	7	17	7	1	196	22.2	5.57	56.51	0	High
Q9BQ75	CMSS1	Protein CMSS1	1.07367	1.29886	1.30998	1.29334	1.03017	1.30771	1.33975	1.16304	381007	409077	494876	499113	492773	392500	498245	510453	443124	0.001	5.454	8	2	2	2	1	279	31.9	9.19	5.43	0	High
Q8N1G2	CMTR1	Cap-specific mRNA (nucleoside-2'-O-)-methyltransferase 1	1.48354	0.98574	1.21569	0.947652	1.08546	1.17707	1.15635	1.44579	508045	753704	500801	617627	481450	551462	598006	587477	734528	0	15.279	7	5	5	5	1	835	95.3	7.05	13.63	0	High
P62633	CNBP	Cellular nucleic acid-binding protein	0.816058	0.744459	0.805713	0.746355	0.67957	0.515021	0.647196	0.586701	2.37251e+06	1.9361e+06	1.76623e+06	1.91156e+06	1.77073e+06	1.61228e+06	1.22189e+06	1.53548e+06	1.39195e+06	0	30.78	31	5	10	5	1	177	19.5	7.71	33.51	0	High
Q96KP4	CNDP2	Cytosolic non-specific dipeptidase	0.701972	0.607406	0.545386	0.664816	0.926397	0.72269	0.738504	0.938178	3.94943e+06	2.77239e+06	2.39891e+06	2.15397e+06	2.62564e+06	3.65874e+06	2.85421e+06	2.91667e+06	3.70527e+06	0	105.787	46	16	36	16	1	475	52.8	5.97	126.28	0	High
Q9P003	CNIH4	Protein cornichon homolog 4	0.587032	1.0148	0.739128	1.12035	1.10227	0.743754	0.522413	0.651199	1.82983e+06	1.07417e+06	1.85692e+06	1.35248e+06	2.05005e+06	2.01696e+06	1.36094e+06	955927	1.19158e+06	0.001	5.179	14	1	1	1	1	139	16.1	6.65	5.19	0	High
Q99439	CNN2	Calponin-2	1.12035	1.7841	1.4809	1.4309	1.05122	0.818362	1.0167	0.552046	3.98889e+06	4.46894e+06	7.11659e+06	5.90717e+06	5.7077e+06	4.19322e+06	3.26436e+06	4.05549e+06	2.20205e+06	0	50.361	28	7	21	6	1	309	33.7	7.33	70.41	0	High
Q15417	CNN3	Calponin-3	0.921491	0.592775	0.629897	0.738999	0.909542	0.598288	0.693088	0.779483	8.23329e+06	7.5869e+06	4.88049e+06	5.18613e+06	6.0844e+06	7.48852e+06	4.92588e+06	5.70639e+06	6.41771e+06	0	123.727	53	14	49	13	1	329	36.4	6.05	167.83	1	High
Q8NE01	CNNM3	Metal transporter CNNM3	1.40225	0.882081	1.1656	0.907879	1.25013	1.13656	0.893321	1.13739	503088	705458	443765	586398	456744	628924	571792	449420	572206	0.021	2.06	1	1	1	1	1	707	76.1	6.09	2.15	0	Medium
A5YKK6	CNOT1	CCR4-NOT transcription complex subunit 1	0.945917	0.816961	0.805453	0.815455	0.949727	0.779605	0.716079	0.749815	2.38118e+06	2.2524e+06	1.94533e+06	1.91793e+06	1.94174e+06	2.26147e+06	1.85638e+06	1.70511e+06	1.78544e+06	0	89.888	11	22	27	22	1	2376	266.8	7.11	83.88	0	High
Q9H9A5	CNOT10	CCR4-NOT transcription complex subunit 10	0.930197	1.12654	0.962019	1.22081	1.10362	0.461092	0.517511	0.626821	635916	591527	716384	611763	776332	701810	293216	329094	398605	0	17.406	7	4	5	4	1	744	82.3	7.78	15.49	0	High
Q9UKZ1	CNOT11	CCR4-NOT transcription complex subunit 11	1.03931	1.02884	1.11168	1.06695	0.971055	1.05162	0.906746	0.853621	632861	657739	651113	703539	675230	614543	665529	573844	540224	0	10.416	11	3	3	3	1	510	55.2	6.4	8.04	0	High
Q9NZN8	CNOT2	CCR4-NOT transcription complex subunit 2	0.984396	0.514703	0.528909	0.600721	0.728042	0.397854	0.468837	1.09436	1.8501e+06	1.82123e+06	952252	978534	1.11139e+06	1.34695e+06	736069	867395	2.02467e+06	0.023	1.974	2	1	1	1	1	540	59.7	7.66	2.37	0	Medium
O75175	CNOT3	CCR4-NOT transcription complex subunit 3	1.8174	1.73341	1.65743	1.70401	1.59253	1.93747	1.16904	0.999974	548696	997202	951113	909424	934983	873816	1.06308e+06	641449	548682	0	15.63	7	4	4	4	1	753	81.8	6.2	12.29	0	High
O95628	CNOT4	CCR4-NOT transcription complex subunit 4	1.28847	1.07246	1.14087	1.1843	1.05074	1.1702	1.07732	0.768107	872954	1.12478e+06	936209	995929	1.03384e+06	917249	1.02153e+06	940452	670521	0	11.66	10	5	5	5	1	575	63.5	7.03	11.1	0	High
Q9UIV1	CNOT7	CCR4-NOT transcription complex subunit 7	0.875591	0.475713	0.696002	0.756174	0.930061	0.559698	0.4147	1.25983	610347	534414	290350	424802	461528	567660	341610	253111	768930	0	14.137	12	2	3	2	1	285	32.7	4.84	12.18	0	High
Q92600	CNOT9	CCR4-NOT transcription complex subunit 9	0.840519	1.7406	1.50451	1.32663	0.782876	0.719523	1.00595	0.515281	354155	297674	616443	532829	469834	277260	254823	356263	182490	0	18.174	17	4	5	4	1	299	33.6	8.03	17.94	0	High
P09543	CNP	2',3'-cyclic-nucleotide 3'-phosphodiesterase	1.0921	0.947843	1.02441	0.962263	1.05178	0.465159	0.715141	0.520871	3.81503e+06	4.16638e+06	3.61605e+06	3.90815e+06	3.67107e+06	4.01257e+06	1.7746e+06	2.72828e+06	1.98714e+06	0	60.902	37	15	22	15	1	421	47.5	9.07	62.56	0	High
Q9Y2B0	CNPY2	Protein canopy homolog 2	1.01155	0.825902	0.916331	0.960277	0.623266	0.54307	0.688884	0.581241	1.70003e+06	1.71967e+06	1.40406e+06	1.55779e+06	1.6325e+06	1.05957e+06	923238	1.17113e+06	988129	0	35.706	42	7	11	7	1	182	20.6	4.92	36.23	0	High
Q9BT09	CNPY3	Protein canopy homolog 3	1.91107	1.35971	2.47316	1.48689	1.73856	2.09216	3.85092	3.7281	672478	1.28515e+06	914377	1.66315e+06	999903	1.16914e+06	1.40694e+06	2.58966e+06	2.50707e+06	0	19.179	22	5	5	5	1	278	30.7	5.49	17.76	0	High
Q96F85	CNRIP1	CB1 cannabinoid receptor-interacting protein 1	1.09979	1.06638	1.14569	1.14191	1.1115	1.32936	1.2877	1.19602	554095	609388	590875	634823	632726	615875	736591	713509	662711	0	7.096	12	2	2	2	1	164	18.6	7.94	5.27	0	High
Q9Y2R0	COA3	Cytochrome c oxidase assembly factor 3 homolog, mitochondrial	0.870333	1.13672	1.11575	1.12931	1.00638	0.825122	0.940561	0.601637	4.84233e+06	4.21444e+06	5.50437e+06	5.40281e+06	5.4685e+06	4.87321e+06	3.99551e+06	4.55451e+06	2.91333e+06	0	12.256	19	2	4	2	1	106	11.7	9.6	12.27	0	High
Q9NYJ1	COA4	Cytochrome c oxidase assembly factor 4 homolog, mitochondrial	1.00735	0.828375	1.03355	0.598323	0.369045	0.196532	0.317883	0.214289	1.82569e+06	1.8391e+06	1.51235e+06	1.88694e+06	1.09235e+06	673760	358806	580354	391225	0.002	4.841	17	1	1	1	1	87	10.1	6.04	2.98	0	High
Q86WW8	COA5	Cytochrome c oxidase assembly factor 5	0.810393	1.23297	1.42349	1.38254	1.30437	1.17916	1.58059	1.5252	288209	233563	355353	410262	398460	375931	339845	455540	439576	0.001	5.674	24	1	1	1	1	74	8.4	8.68	4	0	High
Q5JTJ3	COA6	Cytochrome c oxidase assembly factor 6 homolog	1.14345	0.895169	0.892036	0.929715	0.49245	0.288934	0.468753	0.328484	1.63153e+06	1.86557e+06	1.46049e+06	1.45538e+06	1.51685e+06	803444	471402	764783	535931	0	14.831	13	2	5	2	1	125	14.1	8.25	19.87	0	High
Q96BR5	COA7	Cytochrome c oxidase assembly factor 7	1.00791	1.01219	1.01401	1.01579	0.806821	0.789404	0.759289	0.651042	1.60249e+06	1.61517e+06	1.62203e+06	1.62494e+06	1.6278e+06	1.29292e+06	1.26501e+06	1.21675e+06	1.04329e+06	0	17.599	30	5	5	5	1	231	25.7	6.02	16.85	0	High
Q13057	COASY	Bifunctional coenzyme A synthase	1.18189	0.991613	1.23762	1.12255	1.10869	1.42062	1.08824	2.06123	1.0641e+06	1.25764e+06	1.05517e+06	1.31695e+06	1.19451e+06	1.17975e+06	1.51167e+06	1.158e+06	2.19335e+06	0	20.633	16	6	8	5	1	564	62.3	6.99	23.49	0	High
Q8WTW3	COG1	Conserved oligomeric Golgi complex subunit 1	0.965784	0.843948	0.896616	0.807207	0.990613	0.753529	0.656952	1.10113	677282	654108	571591	607262	546707	670924	510351	444941	745775	0	45.249	13	10	12	10	1	980	108.9	7.31	38.68	0	High
Q14746	COG2	Conserved oligomeric Golgi complex subunit 2	1.07487	0.602741	0.892233	0.830907	0.939503	0.579248	0.497754	0.708953	840713	903658	506732	750112	698554	789852	486982	418468	596026	0	23.538	12	7	8	7	1	738	83.2	6.62	26.26	0	High
Q96JB2	COG3	Conserved oligomeric Golgi complex subunit 3	1.18615	1.3652	1.39995	1.21962	1.14635	1.16782	1.31104	1.02397	436523	517780	595941	611110	532394	500408	509782	572300	446988	0	10.847	7	4	4	4	1	828	94	5.57	13.87	0	High
Q9H9E3	COG4	Conserved oligomeric Golgi complex subunit 4	0.73532	0.748265	0.76494	0.65751	0.707777	0.64021	0.549566	1.09299	1.29053e+06	948953	965659	987179	848538	913408	826211	709232	1.41054e+06	0	49.557	18	11	14	11	1	785	89	5.19	45.06	0	High
Q9UP83	COG5	Conserved oligomeric Golgi complex subunit 5	1.32491	0.889696	1.24401	0.702142	0.753047	0.938859	0.698854	0.811716	348546	461791	310100	433593	244728	262471	327236	243583	282920	0	20.879	9	6	7	6	1	839	92.7	6.6	19	0	High
Q9Y2V7	COG6	Conserved oligomeric Golgi complex subunit 6	1.19018	1.26449	1.28505	0.899719	1.01601	0.822534	0.739073	0.898967	583945	694998	738392	750396	525387	593293	480315	431578	524948	0	36.582	18	6	10	6	1	657	73.2	5.76	35.5	0	High
P83436	COG7	Conserved oligomeric Golgi complex subunit 7	0.983511	0.858721	0.78068	0.958808	0.893846	0.798799	0.820788	1.08195	2.01272e+06	1.97953e+06	1.72837e+06	1.57129e+06	1.92981e+06	1.79906e+06	1.60776e+06	1.65202e+06	2.17766e+06	0	31.018	15	8	9	8	1	770	86.3	5.47	28.75	0	High
Q96MW5	COG8	Conserved oligomeric Golgi complex subunit 8	1.35898	1.20185	1.32831	1.06619	1.02903	1.05444	1.09032	1.18144	283125	384760	340274	376078	301865	291345	298538	308698	334495	0	16.59	12	6	10	6	1	612	68.4	5.2	23.83	0	High
P38432	COIL	Coilin	1.07506	1.04696	1.00068	0.881535	0.95292	0.738129	1.07326	0.59706	291970	313884	305680	292169	257381	278224	215511	313360	174323	0	29.404	21	8	9	8	1	576	62.6	9.07	26.98	0	High
Q05707	COL14A1	Collagen alpha-1(XIV) chain	0.633543	0.205679	0.290336	0.415933	0.70655	0.229552	0.171762	1.28694	686697	435052	141239	199373	285620	485186	157633	117948	883740	0.066	1.279	1	1	1	1	1	1796	193.4	5.3	0	0	Low
P39060	COL18A1	Collagen alpha-1(XVIII) chain	0.87107	0.691373	0.783022	0.779139	1.187	0.270142	0.378908	0.379853	805942	702032	557207	631070	627941	956650	217719	305378	306140	0	31.202	5	5	9	5	1	1754	178.1	6.01	31.19	0	High
Q14993	COL19A1	Collagen alpha-1(XIX) chain	1.66805	1.15507	1.65857	1.14292	1.17078	0.72622	0.733605	0.726174	268516	447899	310155	445353	306892	314373	195002	196985	194989	0.003	4.265	2	2	2	2	1	1142	115.1	8.32	5.13	0	High
P02452	COL1A1	Collagen alpha-1(I) chain	3.3587	1.67539	2.33024	1.80806	1.64488	2.00228	1.1196	0.772696	236699	795001	396564	551566	427966	389340	473939	265008	182896	0	10.425	2	2	3	2	1	1464	138.9	5.8	10.95	0	High
P08123	COL1A2	Collagen alpha-2(I) chain	2.00339	0.995332	1.20435	1.38064	1.27443	1.37342	1.17167	1.28417	61444.8	123098	61158	74000.8	84833.2	78306.8	84389.2	71993.1	78905.6	0.018	2.207	1	1	1	1	1	1366	129.2	8.95	2.58	0	Medium
P02461	COL3A1	Collagen alpha-1(III) chain	3.49095	1.35649	2.12572	1.54109	1.59728	1.41367	1.21016	0.911538	710275	2.47954e+06	963478	1.50985e+06	1.0946e+06	1.13451e+06	1.00409e+06	859548	647443	0.002	4.726	1	1	2	1	1	1466	138.5	6.61	5.27	0	High
P02462	COL4A1	Collagen alpha-1(IV) chain	1.51995	0.891028	1.34001	1.3392	1.26574	1.30086	1.08935	1.31972	302434	459685	269477	405265	405020	382802	393423	329456	399128	0.001	5.714	1	1	2	1	1	1669	160.5	8.28	3.55	0	High
P08572	COL4A2	Collagen alpha-2(IV) chain	1.11211	2.01739	1.59417	1.80229	1.53411	1.89574	2.34522	2.17387	162951	181219	328734	259771	293684	249984	308912	382156	354233	0	22.567	3	3	5	3	1	1712	167.4	8.66	17.5	0	High
Q9Y5P4	COL4A3BP	Collagen type IV alpha-3-binding protein	0.914844	1.51486	1.42599	1.45138	1.27356	2.33529	1.77029	1.49387	265474	242867	402155	378562	385303	338098	619958	469966	396584	0	9.239	5	2	2	2	1	624	70.8	5.48	7.66	0	High
P12109	COL6A1	Collagen alpha-1(VI) chain	1.49031	0.75691	0.793197	0.917917	1.14694	0.69606	0.603595	0.968958	483035	719870	365614	383142	443386	554014	336221	291558	468041	0	33.254	8	6	8	6	1	1028	108.5	5.43	28.3	0	High
Q14050	COL9A3	Collagen alpha-3(IX) chain	0.74267	1.05775	0.979511	1.0236	0.468398	0.397531	0.561266	0.388992	529646	393352	560233	518794	542143	248085	210551	297272	206028	0.001	5.89	3	1	1	1	1	684	63.6	7.68	4.78	0	High
Q8NBJ5	COLGALT1	Procollagen galactosyltransferase 1	0.805557	0.696013	0.672199	0.817531	1.12019	0.491467	0.805854	0.535435	5.57577e+06	4.4916e+06	3.88081e+06	3.74803e+06	4.55836e+06	6.24593e+06	2.74031e+06	4.49326e+06	2.98546e+06	0	70.221	28	15	29	15	1	622	71.6	7.31	88.81	0	High
Q8IYK4	COLGALT2	Procollagen galactosyltransferase 2	0.721555	0.731426	0.570831	0.869695	1.07098	1.25099	0.839409	1.71431	1.25248e+06	903731	916093	714952	1.08927e+06	1.34138e+06	1.56683e+06	1.05134e+06	2.14713e+06	0.014	2.416	3	1	1	1	1	626	72.9	6.2	0	0	Medium
Q9Y6G5	COMMD10	COMM domain-containing protein 10	0.814123	0.917631	0.934939	1.07666	0.863093	0.883622	1.07371	1.14489	580649	472720	532822	542872	625164	501154	513075	623449	664780	0.059	1.37	4	1	1	1	1	202	23	6.54	2.6	0	Low
Q86X83	COMMD2	COMM domain-containing protein 2	1.52862	1.16354	1.55283	1.15663	1.04837	1.14896	1.07556	1.01466	735892	1.1249e+06	856239	1.14272e+06	851155	771490	845511	791498	746681	0	8.351	20	3	3	3	1	199	22.7	6.73	10.02	0	High
Q9UBI1	COMMD3	COMM domain-containing protein 3	1.34405	1.87619	1.93565	1.32886	0.95779	1.25398	1.35631	1.16388	305004	409942	572246	590381	405308	292130	382471	413681	354988	0	8.272	6	1	2	1	1	195	22.1	5.99	6.43	0	High
Q9H0A8	COMMD4	COMM domain-containing protein 4	1.13843	1.02374	1.05678	1.04131	1.01543	0.633631	0.731608	0.591106	1.04156e+06	1.18574e+06	1.06628e+06	1.1007e+06	1.08458e+06	1.05763e+06	659963	762011	615670	0	6.74	10	2	2	2	1	199	21.8	7.31	6.23	0	High
Q9GZQ3	COMMD5	COMM domain-containing protein 5	1.17683	1.19857	1.14131	1.09702	0.855721	0.174328	0.361201	0.471722	382820	450516	458837	436918	419962	327588	66736.5	138275	180585	0	15.907	18	3	4	3	1	224	24.7	7.02	12.45	0	High
Q7Z4G1	COMMD6	COMM domain-containing protein 6	0.935335	1.42615	1.38467	1.24071	0.819409	0.775139	1.06756	0.690183	1.44454e+06	1.35113e+06	2.06014e+06	2.00022e+06	1.79226e+06	1.18367e+06	1.11972e+06	1.54214e+06	996999	0.005	3.793	15	1	1	1	1	85	9.6	6	3.53	0	High
Q9NX08	COMMD8	COMM domain-containing protein 8	0.992099	0.955274	0.937936	0.994843	0.667247	0.156992	0.35201	0.208862	1.74602e+06	1.73223e+06	1.66793e+06	1.63765e+06	1.73702e+06	1.16503e+06	274110	614617	364678	0	8.431	15	2	2	2	1	183	21.1	5.43	8.47	0	High
Q9P000	COMMD9	COMM domain-containing protein 9	0.898196	0.989887	1.03593	0.705209	0.728601	0.276241	0.243913	0.26351	1.66725e+06	1.49752e+06	1.65039e+06	1.72715e+06	1.17576e+06	1.21476e+06	460563	406663	439338	0	17.84	21	3	4	3	1	198	21.8	5.88	11.37	0	High
P49747	COMP	Cartilage oligomeric matrix protein	3.34377	1.01562	1.79339	1.53159	1.59727	0.590751	0.545852	0.285062	453682	1.51701e+06	460767	813628	694856	724653	268013	247643	129327	0	6.768	4	2	2	1	1	757	82.8	4.6	6.64	0	High
P21964	COMT	Catechol O-methyltransferase	0.733499	1.07628	0.987332	1.12296	1.0995	1.05427	0.998142	0.667896	2.51969e+06	1.84819e+06	2.71189e+06	2.48777e+06	2.82951e+06	2.77038e+06	2.65644e+06	2.51501e+06	1.68289e+06	0	46.451	36	7	18	7	1	271	30	5.47	59.26	0	High
Q86VU5	COMTD1	Catechol O-methyltransferase domain-containing protein 1	1.49104	0.561494	0.765519	0.722597	0.83778	0.603098	1.05162	0.773633	39397.7	58743.4	22121.6	30159.7	28468.6	33006.6	23760.6	41431.4	30479.3	0.009	2.907	10	1	1	1	1	262	28.8	8.38	3.33	0	High
P53621	COPA	Coatomer subunit alpha	0.952575	0.910982	0.911232	0.875434	0.952604	0.829765	0.692468	0.691504	2.36019e+07	2.24826e+07	2.15009e+07	2.15068e+07	2.06619e+07	2.24833e+07	1.95841e+07	1.63436e+07	1.63208e+07	0	238.778	42	42	84	42	1	1224	138.3	7.66	255.05	0	High
P53618	COPB1	Coatomer subunit beta	1.04728	1.19521	1.15053	1.09754	1.12015	1.6413	1.24427	1.38847	5.02704e+06	5.26474e+06	6.00838e+06	5.78378e+06	5.51738e+06	5.63102e+06	8.25086e+06	6.25501e+06	6.97991e+06	0	203.138	39	28	63	28	1	953	107.1	6.05	216.84	0	High
P35606	COPB2	Coatomer subunit beta'	0.863421	0.931365	1.01337	1.02875	0.895603	1.54742	1.27035	1.21593	3.57718e+06	3.08861e+06	3.33166e+06	3.62501e+06	3.68001e+06	3.20373e+06	5.53538e+06	4.54427e+06	4.34962e+06	0	125.413	35	26	48	26	1	906	102.4	5.27	156.71	0	High
O14579	COPE	Coatomer subunit epsilon	5.52284	0.888759	2.07459	0.982284	0.734488	2.43364	1.5932	2.37484	574715	3.17406e+06	510784	1.1923e+06	564534	422122	1.39865e+06	915635	1.36486e+06	0	48.765	46	9	15	9	1	308	34.5	5.12	52.67	0	High
Q9Y678	COPG1	Coatomer subunit gamma-1	0.793815	0.92579	0.914135	1.02872	0.964786	0.959248	1.01707	0.852483	5.95578e+06	4.72779e+06	5.5138e+06	5.44439e+06	6.12683e+06	5.74605e+06	5.71307e+06	6.05746e+06	5.0772e+06	0	148.668	47	28	44	26	1	874	97.7	5.47	164.72	2	High
Q9UBF2	COPG2	Coatomer subunit gamma-2	1.27283	1.12329	1.16469	1.11311	1.15958	0.676777	0.70094	0.845377	1.32e+06	1.68013e+06	1.48274e+06	1.53739e+06	1.4693e+06	1.53064e+06	893343	925238	1.1159e+06	0	30.717	14	9	10	7	1	871	97.6	5.81	32.27	0	High
Q9NQ92	COPRS	Coordinator of PRMT5 and differentiation stimulator	1.51041	1.03134	1.28031	1.11715	0.356731	0.197914	0.283147	0.204491	929667	1.40418e+06	958801	1.19026e+06	1.03858e+06	331641	183994	263233	190108	0	8.146	9	1	2	1	1	184	20.1	4.18	7.02	0	High
P61201	COPS2	COP9 signalosome complex subunit 2	1.04378	0.864771	0.912589	0.901767	0.995781	0.793627	0.77838	0.857184	5.06862e+06	5.29053e+06	4.3832e+06	4.62557e+06	4.57071e+06	5.04724e+06	4.02259e+06	3.94532e+06	4.34474e+06	0	43.143	22	8	14	8	1	443	51.6	5.53	47.93	0	High
Q9UNS2	COPS3	COP9 signalosome complex subunit 3	0.717796	0.730571	0.68898	0.694294	0.738548	0.553179	0.579986	0.78197	2.53315e+06	1.81828e+06	1.85065e+06	1.74529e+06	1.75875e+06	1.87085e+06	1.40129e+06	1.46919e+06	1.98085e+06	0	24.688	14	4	6	4	1	423	47.8	6.65	25.16	0	High
Q9BT78	COPS4	COP9 signalosome complex subunit 4	0.859069	0.926957	0.780631	0.81055	0.815607	0.961045	0.872986	0.916276	2.58953e+06	2.22459e+06	2.40038e+06	2.02147e+06	2.09894e+06	2.11204e+06	2.48865e+06	2.26062e+06	2.37272e+06	0	51.236	28	10	15	10	1	406	46.2	5.83	51.71	0	High
Q92905	COPS5	COP9 signalosome complex subunit 5	1.37434	1.18503	1.02721	1.06587	1.17791	1.40162	1.17827	1.51103	455825	626460	540168	468228	485848	536922	638894	537083	688766	0	43.149	34	6	10	6	1	334	37.6	6.54	39.85	0	High
Q7L5N1	COPS6	COP9 signalosome complex subunit 6	1.09242	2.10499	1.80398	1.59611	1.17322	2.98416	3.68716	3.60964	1.05038e+06	1.14746e+06	2.21105e+06	1.89488e+06	1.67652e+06	1.23233e+06	3.13452e+06	3.87294e+06	3.7915e+06	0	33.254	24	7	9	7	1	327	36.1	5.73	27.36	0	High
Q9UBW8	COPS7A	COP9 signalosome complex subunit 7a	0.90911	1.06516	0.932837	0.938465	0.9178	1.27366	1.02334	1.27503	814514	740483	867585	759809	764393	747561	1.03742e+06	833526	1.03853e+06	0	13.711	16	4	5	4	1	275	30.3	8.22	13.37	0	High
Q9H9Q2	COPS7B	COP9 signalosome complex subunit 7b	1.04873	0.794531	0.831611	0.845821	0.98744	0.784769	0.764815	0.860619	321248	336903	255241	267153	271718	317213	252105	245695	276472	0	27.443	20	3	5	3	1	264	29.6	6.15	22.64	0	High
Q99627	COPS8	COP9 signalosome complex subunit 8	0.942493	0.897705	1.0156	1.00376	0.836405	0.841208	1.21687	0.74547	609123	574094	546813	618623	611411	509474	512399	741222	454083	0	32.411	35	4	12	4	1	209	23.2	5.38	47.05	0	High
P61923	COPZ1	Coatomer subunit zeta-1	0.836525	0.656358	0.702075	0.68745	0.818454	0.79621	0.977969	1.19143	1.1722e+06	980578	769385	822976	805833	959395	933321	1.14638e+06	1.39659e+06	0	31.211	25	4	9	4	1	177	20.2	4.81	34.03	0	High
Q9NZJ6	COQ3	Ubiquinone biosynthesis O-methyltransferase, mitochondrial	1.26701	0.92767	1.08947	1.04823	0.980094	1.03554	0.944716	1.20678	397569	503724	368812	433141	416741	389655	411700	375589	479777	0	7.512	5	1	2	1	1	369	41	7.42	5.82	0	High
Q5HYK3	COQ5	2-methoxy-6-polyprenyl-1,4-benzoquinol methylase, mitochondrial	1.51927	1.22765	1.51943	1.40089	1.40337	0.422416	0.547835	0.379296	403178	612536	494962	612601	564809	565809	170309	220875	152924	0.003	4.31	4	2	2	2	1	327	37.1	6.95	5.27	0	High
Q99807	COQ7	5-demethoxyubiquinone hydroxylase, mitochondrial	1.52899	2.19299	1.92184	2.18049	1.53382	1.72383	1.93388	0.801797	391467	598550	858486	752338	853591	600440	674825	757051	313877	0	7.333	8	1	2	1	1	217	24.3	8.59	4.29	0	High
O75208	COQ9	Ubiquinone biosynthesis protein COQ9, mitochondrial	0.783681	1.22457	1.19688	1.08247	0.766099	0.669098	0.905125	0.656774	1.87105e+06	1.46631e+06	2.29123e+06	2.23942e+06	2.02535e+06	1.43341e+06	1.25192e+06	1.69354e+06	1.22886e+06	0	19.277	23	6	8	6	1	318	35.5	5.94	25.45	0	High
Q9BR76	CORO1B	Coronin-1B	1.08972	1.1994	1.1545	1.16873	1.16118	1.29012	1.27106	1.1905	6.28827e+06	6.85244e+06	7.54216e+06	7.25983e+06	7.34932e+06	7.30183e+06	8.11265e+06	7.99278e+06	7.48622e+06	0	66.199	30	14	27	14	1	489	54.2	5.88	84.65	0	High
Q9ULV4	CORO1C	Coronin-1C	1.01035	1.29746	1.25426	1.26502	1.24749	1.79463	1.62806	1.11183	5.42226e+06	5.47841e+06	7.03517e+06	6.80091e+06	6.8593e+06	6.76424e+06	9.73095e+06	8.82778e+06	6.02865e+06	0	82.757	39	17	36	17	1	474	53.2	7.08	112.63	0	High
P57737	CORO7	Coronin-7	0.885104	0.766519	0.898265	0.79765	1.09774	0.841127	0.803978	1.06102	2.18311e+06	1.93228e+06	1.67339e+06	1.96101e+06	1.74135e+06	2.39649e+06	1.83627e+06	1.75517e+06	2.31632e+06	0	86.143	27	14	25	14	1	925	100.5	5.8	94.2	0	High
Q14019	COTL1	Coactosin-like protein	1.25448	1.25414	1.43396	1.32832	1.35442	1.19464	1.4856	1.02622	4.65542e+06	5.84011e+06	5.83855e+06	6.6757e+06	6.18387e+06	6.30537e+06	5.56152e+06	6.9161e+06	4.77748e+06	0	47.546	75	10	45	10	1	142	15.9	5.67	129.42	0	High
Q9Y6N1	COX11	Cytochrome c oxidase assembly protein COX11, mitochondrial	1.0567	1.44523	1.35696	1.36792	1.2431	1.24835	1.53813	1.06422	346321	365955	500513	469942	473738	430512	432331	532685	368562	0	7.333	9	1	2	1	1	276	31.4	9.06	7.16	0	High
Q7KZN9	COX15	Cytochrome c oxidase assembly protein COX15 homolog	0.888617	0.995265	0.955678	1.05991	1.17767	1.02123	0.871936	0.964303	419351	372643	417366	400765	444474	493858	428254	365647	404382	0	9.96	8	2	2	2	1	410	46	9.82	7.85	0	High
Q14061	COX17	Cytochrome c oxidase copper chaperone	0.894363	0.512159	0.573895	0.323925	0.328228	0.274257	0.408956	0.45486	1.3487e+06	1.20623e+06	690748	774011	436877	442680	369891	551559	613469	0	15.906	32	2	8	2	1	63	6.9	7.24	20.33	0	High
Q49B96	COX19	Cytochrome c oxidase assembly protein COX19	0.842898	0.805068	0.858705	0.90211	0.655702	0.322345	0.411914	0.330337	538541	453935	433563	462448	485823	353123	173596	221833	177900	0	7.052	21	2	2	2	1	90	10.4	8.72	5.71	0	High
Q5RI15	COX20	Cytochrome c oxidase assembly protein COX20, mitochondrial	0.855333	0.749869	0.912536	0.805214	0.888843	0.765221	0.838248	1.06152	5.01547e+06	4.28989e+06	3.76094e+06	4.57679e+06	4.03853e+06	4.45796e+06	3.83794e+06	4.20421e+06	5.32403e+06	0	12.78	22	2	3	2	1	118	13.3	8.76	10	0	High
P13073	COX4I1	Cytochrome c oxidase subunit 4 isoform 1, mitochondrial	0.538235	1.16491	0.995845	1.00952	0.826304	0.669728	0.941632	0.622132	4.93323e+06	2.65523e+06	5.74679e+06	4.91273e+06	4.9802e+06	4.07635e+06	3.30392e+06	4.64529e+06	3.06912e+06	0	40.584	38	7	17	7	1	169	19.6	9.51	42.73	0	High
P20674	COX5A	Cytochrome c oxidase subunit 5A, mitochondrial	0.862634	1.10956	1.05267	0.886088	0.430483	0.354054	0.781006	0.428587	3.34008e+06	2.88127e+06	3.70603e+06	3.51599e+06	2.9596e+06	1.43785e+06	1.18257e+06	2.60862e+06	1.43152e+06	0	49.022	38	7	14	7	1	150	16.8	6.79	44.92	0	High
P10606	COX5B	Cytochrome c oxidase subunit 5B, mitochondrial	0.762776	0.843093	0.780993	0.752362	0.708136	0.644217	0.745253	0.835336	5.62764e+06	4.29263e+06	4.74463e+06	4.39515e+06	4.23402e+06	3.98514e+06	3.62542e+06	4.19401e+06	4.70097e+06	0	31.84	46	6	23	6	1	129	13.7	8.81	66.45	0	High
P12074	COX6A1	Cytochrome c oxidase subunit 6A1, mitochondrial	0.788071	1.21253	0.865347	0.888711	0.788867	0.744149	0.711125	0.713564	1.67044e+06	1.31642e+06	2.02545e+06	1.44551e+06	1.48454e+06	1.31775e+06	1.24306e+06	1.18789e+06	1.19196e+06	0.003	4.119	27	1	1	1	1	109	12.1	9.32	0	0	High
P14854	COX6B1	Cytochrome c oxidase subunit 6B1	1.0657	0.742247	0.810763	0.739569	0.579183	0.351932	0.385489	0.542927	1.14447e+06	1.21966e+06	849480	927895	846415	662858	402776	441181	621364	0	9.298	23	2	5	2	1	86	10.2	7.05	11.45	0	High
P09669	COX6C	Cytochrome c oxidase subunit 6C	0.790801	0.73809	0.756606	0.785081	0.8106	0.943056	0.59405	0.715096	4.29414e+06	3.39581e+06	3.16946e+06	3.24897e+06	3.37125e+06	3.48083e+06	4.04962e+06	2.55094e+06	3.07072e+06	0	12.383	49	4	7	4	1	75	8.8	10.39	17.09	0	High
P14406	COX7A2	Cytochrome c oxidase subunit 7A2, mitochondrial	1.03901	1.03802	0.960605	0.991601	1.08973	0.822467	1.30352	0.771575	2.22767e+06	2.31458e+06	2.31237e+06	2.13991e+06	2.20896e+06	2.42756e+06	1.83218e+06	2.90381e+06	1.71881e+06	0.021	2.046	12	1	2	1	1	83	9.4	9.76	4.64	0	Medium
O14548	COX7A2L	Cytochrome c oxidase subunit 7A-related protein, mitochondrial	1.05973	1.34128	1.04875	1.10129	1.05449	1.15923	1.17264	0.994091	3.08724e+06	3.27165e+06	4.14085e+06	3.23776e+06	3.39996e+06	3.25548e+06	3.57883e+06	3.62024e+06	3.069e+06	0	28.957	69	6	9	6	1	114	12.6	9.42	27.66	0	High
P24311	COX7B	Cytochrome c oxidase subunit 7B, mitochondrial	0.87614	0.650328	0.59129	0.733698	1.0732	0.516525	0.488778	0.501848	7.35244e+06	6.44177e+06	4.7815e+06	4.34742e+06	5.39447e+06	7.89066e+06	3.79772e+06	3.59371e+06	3.68981e+06	0.066	1.279	9	1	1	1	1	80	9.2	10.27	0	0	Low
P15954	COX7C	Cytochrome c oxidase subunit 7C, mitochondrial	0.700521	1.9195	1.00372	0.473268	0.472936	0.143499	0.209309	0.105683	2.81046e+06	1.96879e+06	5.3947e+06	2.82092e+06	1.3301e+06	1.32917e+06	403298	588255	297019	0.001	5.419	14	1	2	1	1	63	7.2	10.27	6.02	0	High
O75976	CPD	Carboxypeptidase D	0.782744	1.03833	0.987633	1.02324	0.824526	0.764212	0.535689	0.539186	252887	197946	262579	249760	258764	208512	193260	135469	136353	0	6.629	2	2	2	2	1	1380	152.8	6.05	3.3	0	High
Q7Z5Q1	CPEB2	Cytoplasmic polyadenylation element-binding protein 2	0.917689	1.24715	1.08753	1.168	1.0252	1.00847	1.01118	0.737846	898029	824111	1.11998e+06	976634	1.0489e+06	920661	905635	908070	662608	0	13.41	8	4	4	4	1	589	64.9	7.21	10.74	0	High
Q99829	CPNE1	Copine-1	1.04529	1.77312	1.2548	1.10269	1.01998	1.93534	1.67362	1.51086	1.21691e+06	1.27203e+06	2.15773e+06	1.52698e+06	1.34187e+06	1.24123e+06	2.35514e+06	2.03665e+06	1.83859e+06	0	42.309	23	9	14	9	1	537	59	5.83	41.81	0	High
Q96FN4	CPNE2	Copine-2	0.702801	0.721914	0.779549	0.754028	0.860513	0.904976	0.810055	0.856905	1.50771e+06	1.05962e+06	1.08844e+06	1.17533e+06	1.13686e+06	1.2974e+06	1.36444e+06	1.22133e+06	1.29196e+06	0	15.252	8	3	6	2	1	548	61.2	6.07	14.87	0	High
O75131	CPNE3	Copine-3	0.805379	1.63479	1.35517	1.1296	0.932626	1.68598	1.35786	1.0123	2.42403e+06	1.95226e+06	3.96278e+06	3.28496e+06	2.73818e+06	2.26071e+06	4.08686e+06	3.29148e+06	2.45385e+06	0	88.472	41	17	28	16	1	537	60.1	5.85	97.65	1	High
Q86YQ8	CPNE8	Copine-8	1.06014	0.892551	0.805026	0.76542	0.815776	0.468419	0.659784	0.788209	255993	271388	228487	206081	195943	208833	119912	168900	201776	0	11.234	4	2	4	1	1	564	63.1	5.96	12.77	0	High
P36551	CPOX	Oxygen-dependent coproporphyrinogen-III oxidase, mitochondrial	0.987927	0.785406	0.911889	0.874634	1.11843	1.01329	0.842554	1.37411	4.36459e+06	4.3119e+06	3.42798e+06	3.98003e+06	3.81742e+06	4.88151e+06	4.4226e+06	3.67741e+06	5.99743e+06	0	62.231	23	9	17	9	1	454	50.1	8.25	61.14	0	High
Q9BRF8	CPPED1	Serine/threonine-protein phosphatase CPPED1	0.740195	0.552448	0.628224	0.684807	0.745822	0.629311	0.613786	1.07143	2.26648e+06	1.67764e+06	1.25211e+06	1.42386e+06	1.5521e+06	1.69039e+06	1.42632e+06	1.39113e+06	2.42838e+06	0	20.573	18	4	6	4	1	314	35.5	6.2	18.08	0	High
P31327	CPS1	Carbamoyl-phosphate synthase [ammonia], mitochondrial	0.792551	1.18441	1.37605	1.26256	1.28745	1.59056	1.33858	1.22435	288207	228419	341354	396588	363878	371052	458412	385788	352865	0	30.307	7	9	10	6	1	1500	164.8	6.74	30.93	0	High
Q10570	CPSF1	Cleavage and polyadenylation specificity factor subunit 1	1.20105	1.12841	1.03964	0.986663	0.898959	1.21141	0.95093	1.41665	388468	466571	438350	403867	383287	349217	470594	369406	550323	0	32.359	8	8	9	8	1	1443	160.8	6.4	28.88	0	High
Q9P2I0	CPSF2	Cleavage and polyadenylation specificity factor subunit 2	1.04992	1.04925	1.17767	1.06512	1.046	0.563064	6.85987	0.595535	327235	343572	343352	385374	348543	342287	184254	2.24479e+06	194880	0	9.902	6	3	3	3	1	782	88.4	5.11	9.83	0	High
Q9UKF6	CPSF3	Cleavage and polyadenylation specificity factor subunit 3	0.756389	0.377978	0.283157	0.430736	0.853499	0.568397	0.495923	1.1013	357597	270482	135164	101256	154030	305208	203257	177341	393822	0	14.018	10	3	3	3	1	684	77.4	5.6	14.51	0	High
O95639	CPSF4	Cleavage and polyadenylation specificity factor subunit 4	1.10766	1.14819	1.1307	0.992961	0.830574	1.37611	1.17747	1.31121	928093	1.02801e+06	1.06563e+06	1.04939e+06	921560	770850	1.27715e+06	1.0928e+06	1.21693e+06	0	14.156	19	4	5	4	1	269	30.2	8.31	15.21	0	High
Q16630	CPSF6	Cleavage and polyadenylation specificity factor subunit 6	0.995525	0.644487	0.697217	0.707917	0.798935	1.52835	1.2888	1.55229	2.33101e+06	2.32058e+06	1.50231e+06	1.62522e+06	1.65016e+06	1.86233e+06	3.56261e+06	3.00422e+06	3.6184e+06	0	53.186	24	10	16	10	1	551	59.2	7.15	49.78	0	High
Q8N684	CPSF7	Cleavage and polyadenylation specificity factor subunit 7	1.14315	0.849992	0.993417	0.880174	0.980181	2.22639	2.78416	2.97055	941909	1.07675e+06	800616	935709	829045	923241	2.09705e+06	2.62242e+06	2.79799e+06	0	18.531	17	6	7	6	1	471	52	8	19.23	0	High
P23786	CPT2	Carnitine O-palmitoyltransferase 2, mitochondrial	0.864755	0.826062	0.776067	0.8454	1.02384	0.831581	0.776753	0.708357	1.1126e+06	962123	919074	863450	940589	1.13912e+06	925215	864213	788116	0	51.077	28	12	14	12	1	658	73.7	8.18	47.95	0	High
Q5TA50	CPTP	Ceramide-1-phosphate transfer protein	1.13951	1.70615	1.63321	1.4311	0.91918	1.39783	1.59344	0.928477	527307	600873	899665	861202	754629	484690	737087	840230	489592	0.043	1.569	3	1	1	1	1	214	24.4	7.21	2.51	0	Medium
P43155	CRAT	Carnitine O-acetyltransferase	0.910503	0.783205	0.782081	0.853836	1.08333	0.79565	0.944543	0.831379	743810	677242	582556	581719	635092	805791	591813	702561	618388	0	9.6	6	4	4	4	1	626	70.8	8.44	11.14	0	High
Q96SW2	CRBN	Protein cereblon	0.798106	0.858779	0.907058	0.978199	0.970132	1.2459	1.07227	1.37945	100189	79961.4	86040.1	90877.3	98004.7	97196.5	124826	107429	138206	0.006	3.451	5	1	1	1	1	442	50.5	5.63	4.07	0	High
O75575	CRCP	DNA-directed RNA polymerase III subunit RPC9	1.29004	1.16349	1.13281	1.20687	0.703227	0.676028	0.932453	0.379982	1.18619e+06	1.53024e+06	1.38011e+06	1.34372e+06	1.43157e+06	834161	801897	1.10607e+06	450730	0.029	1.83	5	1	1	1	1	148	16.9	5.39	2.15	0	Medium
P16220	CREB1	Cyclic AMP-responsive element-binding protein 1	0.909237	0.965237	1.1321	0.883578	0.811976	0.730171	0.76594	1.27253	531273	483053	512804	601454	469421	431381	387920	406923	676060	0.007	3.278	3	1	1	1	1	341	36.7	5.57	2.68	0	High
Q92793	CREBBP	CREB-binding protein	1.06332	1.35162	1.24055	1.26722	0.971533	0.704825	0.814533	0.615679	371014	394508	501471	460262	470155	360453	261500	302204	228426	0	12.126	2	5	5	2	1	2442	265.2	8.53	14.14	3	High
Q6UXH1	CRELD2	Cysteine-rich with EGF-like domain protein 2	1.1926	1.0941	1.25113	1.37761	1.10465	0.883656	1.19672	0.788111	712407	849616	779445	891315	981416	786960	629523	852555	561456	0	13.708	10	3	4	3	1	353	38.2	4.59	12.24	0	High
P52943	CRIP2	Cysteine-rich protein 2	1.03253	0.859651	0.834792	1.01357	1.04941	1.14565	2.09981	1.31384	1.90941e+06	1.97151e+06	1.64143e+06	1.59396e+06	1.93532e+06	2.00375e+06	2.18752e+06	4.00939e+06	2.50866e+06	0	27.044	42	6	9	6	1	208	22.5	8.72	34.98	0	High
Q9P021	CRIPT	Cysteine-rich PDZ-binding protein	0.871706	0.278893	0.381548	0.581146	0.973582	0.33529	0.23256	1.09913	353309	307982	98535.2	134804	205324	343975	118461	82165.5	388333	0	6.22	25	2	3	2	1	101	11.2	9.47	9.1	0	High
P46108	CRK	Adapter molecule crk	1.00505	1.36375	1.20073	1.13997	0.86516	1.57223	1.10541	0.819547	339416	341130	462880	407549	386922	293649	533638	375195	278167	0	23.463	25	6	7	6	1	304	33.8	5.55	21.98	0	High
P46109	CRKL	Crk-like protein	0.995667	1.12775	1.05317	1.09239	0.828509	1.02287	0.698108	2.1311	2.1887e+06	2.17922e+06	2.46832e+06	2.30507e+06	2.39093e+06	1.81336e+06	2.23877e+06	1.52795e+06	4.66435e+06	0	52.289	42	11	19	11	1	303	33.8	6.74	58.16	0	High
Q9BZJ0	CRNKL1	Crooked neck-like protein 1	1.37828	1.01624	1.8857	1.07194	1.07049	0.916121	1.02461	0.917557	1.50941e+06	2.08039e+06	1.53393e+06	2.8463e+06	1.618e+06	1.61581e+06	1.3828e+06	1.54656e+06	1.38497e+06	0	25.807	13	9	11	9	1	848	100.4	8	26.63	0	High
Q5TZA2	CROCC	Rootletin	0.760804	0.65367	0.65261	0.677726	0.844235	0.5795	0.577835	0.686801	999489	760415	653336	652276	677379	843803	579204	577540	686450	0	14.492	3	5	6	5	1	2017	228.4	5.5	14.24	0	High
Q9UKG9	CROT	Peroxisomal carnitine O-octanoyltransferase	1.53419	0.864057	1.08644	1.01273	1.19941	0.687551	0.863777	0.499294	488416	749324	422019	530634	494633	585814	335811	421883	243864	0.001	5.561	3	1	3	1	1	612	70.1	7.08	8.61	0	High
O75718	CRTAP	Cartilage-associated protein	0.790818	0.969325	0.974072	0.931835	0.920709	0.720719	0.722163	0.844802	3.77812e+06	2.98781e+06	3.66223e+06	3.68016e+06	3.52059e+06	3.47855e+06	2.72297e+06	2.72842e+06	3.19176e+06	0	37.143	21	8	12	8	1	401	46.5	5.73	35.17	0	High
Q6UUV9	CRTC1	CREB-regulated transcription coactivator 1	1.10968	0.940778	0.943373	0.885926	0.337622	0.184561	0.322447	0.288644	66720.1	74037.9	62768.8	62942	59109.1	22526.2	12313.9	21513.7	19258.3	0.002	4.9	5	1	1	1	1	634	67.3	6.05	3.39	0	High
Q53ET0	CRTC2	CREB-regulated transcription coactivator 2	1.35489	1.03568	1.30106	1.03421	1.22562	1.16684	1.22982	1.44359	91748.9	124310	95022.8	119371	94888	112449	107056	112835	132447	0.012	2.559	2	1	1	1	1	693	73.3	7.11	2.68	0	Medium
Q6UUV7	CRTC3	CREB-regulated transcription coactivator 3	0.91718	1.29259	1.22304	1.01969	1.18664	0.979014	1.13092	1.02365	111341	102120	143918	136174	113534	132121	109004	125918	113974	0.065	1.306	2	1	1	1	1	619	66.9	6.84	3.01	0	Low
P02511	CRYAB	Alpha-crystallin B chain	1.08227	1.30867	1.33559	1.29848	1.00964	1.22129	1.08801	1.09913	1.98338e+06	2.14656e+06	2.5956e+06	2.64898e+06	2.57538e+06	2.00249e+06	2.42228e+06	2.15793e+06	2.17999e+06	0	25.677	32	6	9	6	1	175	20.1	7.33	20.53	0	High
Q68DQ2	CRYBG3	Very large A-kinase anchor protein	1.60845	1.08288	1.26034	1.18978	1.36423	1.08543	1.22955	1.49472	155325	249833	168199	195763	184803	211899	168595	190980	232168	0	10.933	2	3	3	3	1	2970	330.4	5.2	9.53	0	High
Q9Y2S2	CRYL1	Lambda-crystallin homolog	1.00384	0.734194	0.802781	0.657015	0.731106	0.600498	0.744736	0.844616	255733	256714	187757	205297	168020	186968	153567	190453	215996	0	14.313	17	4	4	4	1	319	35.4	6.18	11.87	0	High
Q08257	CRYZ	Quinone oxidoreductase	0.700737	0.932895	0.975024	0.962218	1.02833	1.27424	1.26983	1.30459	4.91647e+06	3.44515e+06	4.58655e+06	4.79368e+06	4.73071e+06	5.05578e+06	6.26476e+06	6.24308e+06	6.414e+06	0	27.644	27	7	10	7	1	329	35.2	8.44	30.78	0	High
O95825	CRYZL1	Quinone oxidoreductase-like protein 1	0.633504	0.626255	0.807889	0.631843	0.796793	0.630094	0.551175	0.641403	311743	197491	195231	251854	196973	248395	196428	171825	199953	0	20.264	20	4	4	4	1	349	38.7	5.78	16.45	0	High
O75390	CS	Citrate synthase, mitochondrial	0.853853	0.957585	0.969769	0.989522	1.04837	1.06156	0.91334	1.36211	6.77074e+06	5.78121e+06	6.48356e+06	6.56605e+06	6.69979e+06	7.09825e+06	7.18754e+06	6.18399e+06	9.2225e+06	0	60.833	27	10	28	10	1	466	51.7	8.32	86.32	0	High
O75534	CSDE1	Cold shock domain-containing protein E1	1.02985	0.902476	0.888566	0.952884	0.895684	0.518975	0.569001	0.673154	5.10374e+06	5.25611e+06	4.60601e+06	4.53501e+06	4.86328e+06	4.57134e+06	2.64872e+06	2.90403e+06	3.43561e+06	0	109.286	29	21	36	21	1	798	88.8	6.25	113.4	0	High
P55060	CSE1L	Exportin-2	1.23177	1.51347	1.44485	1.34326	1.1647	0.9856	0.941517	0.782743	3.55457e+06	4.3784e+06	5.37975e+06	5.13583e+06	4.7747e+06	4.14002e+06	3.50338e+06	3.34669e+06	2.78231e+06	0	103.15	26	21	49	21	1	971	110.3	5.77	155.74	0	High
P41240	CSK	Tyrosine-protein kinase CSK	0.851785	0.784977	0.865081	0.820101	1.00778	0.946686	0.762726	0.897993	3.52433e+06	3.00197e+06	2.76652e+06	3.04883e+06	2.8903e+06	3.55175e+06	3.33643e+06	2.6881e+06	3.16482e+06	0	57.684	33	13	21	13	1	450	50.7	7.06	63.69	0	High
P48729	CSNK1A1	Casein kinase I isoform alpha	1.04458	0.98627	0.933127	1.04015	0.942298	1.2199	1.05748	0.730614	6.69029e+06	6.98851e+06	6.59843e+06	6.24288e+06	6.95893e+06	6.30425e+06	8.1615e+06	7.07484e+06	4.88801e+06	0	52.734	36	10	16	10	1	337	38.9	9.57	49.01	0	High
P48730	CSNK1D	Casein kinase I isoform delta	0.692442	0.797517	0.666578	0.874654	1.02685	1.03258	1.00824	1.32926	1.40097e+06	970093	1.1173e+06	933858	1.22537e+06	1.43859e+06	1.44662e+06	1.41252e+06	1.86226e+06	0	19.936	15	5	6	5	1	415	47.3	9.74	15.97	0	High
Q9Y6M4	CSNK1G3	Casein kinase I isoform gamma-3	0.850915	0.979481	0.927398	0.907834	0.956783	1.11236	1.28526	0.656211	942627	802096	923286	874191	855750	901890	1.04855e+06	1.21152e+06	618563	0	11.351	10	4	4	4	1	447	51.4	9.22	8.78	0	High
P68400	CSNK2A1	Casein kinase II subunit alpha	0.872724	0.979078	0.882826	1.22559	0.956528	1.35183	0.771221	1.10888	677302	591098	663132	597940	830098	647858	915600	522349	751047	0	45.553	31	10	16	9	1	391	45.1	7.74	51.04	1	High
P19784	CSNK2A2	Casein kinase II subunit alpha'	1.65068	1.5562	1.74801	1.25141	1.18087	1.23011	1.03266	0.948618	1.51445e+06	2.49988e+06	2.35679e+06	2.64727e+06	1.8952e+06	1.78837e+06	1.86295e+06	1.56391e+06	1.43664e+06	0	40.332	32	8	13	7	1	350	41.2	8.56	39.5	0	High
P67870	CSNK2B	Casein kinase II subunit beta	0.810191	0.739512	0.680244	0.807979	0.825579	0.602861	0.656946	0.986812	1.68258e+06	1.36321e+06	1.24429e+06	1.14456e+06	1.35949e+06	1.3891e+06	1.01436e+06	1.10536e+06	1.66039e+06	0	49.171	33	6	10	6	1	215	24.9	5.55	42.93	0	High
Q6UVK1	CSPG4	Chondroitin sulfate proteoglycan 4	0.726998	0.643347	0.744469	0.702889	0.894548	1.00688	1.2688	1.42138	390229	283695	251052	290513	274287	349078	392915	495121	554663	0	11.198	2	3	3	3	1	2322	250.4	5.47	10.18	0	High
Q1MSJ5	CSPP1	Centrosome and spindle pole-associated protein 1	0.757796	1.38463	1.06835	0.903492	0.994013	1.24629	0.551938	0.808589	16554.2	12544.7	22921.3	17685.7	14956.6	16455.1	20631.2	9136.87	13385.5	0.004	3.858	1	1	1	1	1	1256	145.4	6.8	2.63	0	High
P21291	CSRP1	Cysteine and glycine-rich protein 1	1.05002	0.760149	0.795547	0.80899	0.76653	1.16099	0.839129	1.106	1.47782e+06	1.55175e+06	1.12337e+06	1.17568e+06	1.19554e+06	1.1328e+06	1.71573e+06	1.24009e+06	1.63448e+06	0	49.535	42	6	14	6	1	193	20.6	8.57	53.19	0	High
Q16527	CSRP2	Cysteine and glycine-rich protein 2	1.00553	1.11721	1.08909	1.08831	1.10803	1.22856	1.65477	1.03869	316534	318285	353634	344734	344488	350729	388881	523792	328782	0.003	4.189	5	1	1	1	1	193	20.9	8.62	3.7	0	High
P01034	CST3	Cystatin-C	0.721321	0.647957	0.597829	0.702827	1.02812	0.562852	0.435445	1.04312	466415	336435	302217	278836	327809	479528	262523	203098	486528	0	6.96	18	2	2	2	1	146	15.8	8.75	7.11	0	High
P04080	CSTB	Cystatin-B	0.64126	1.11856	0.884959	0.962679	0.811494	1.52671	1.69688	1.50126	8.9992e+06	5.77082e+06	1.00662e+07	7.96392e+06	8.66334e+06	7.3028e+06	1.37392e+07	1.52705e+07	1.35101e+07	0	36.423	61	5	42	5	1	98	11.1	7.56	147.96	0	High
Q05048	CSTF1	Cleavage stimulation factor subunit 1	1.19654	0.978311	1.09104	1.02637	1.07233	1.07021	0.973884	1.39365	1.32454e+06	1.58486e+06	1.29581e+06	1.44512e+06	1.35946e+06	1.42035e+06	1.41753e+06	1.28995e+06	1.84595e+06	0	7.792	8	3	3	3	1	431	48.3	6.58	8.6	0	High
P33240	CSTF2	Cleavage stimulation factor subunit 2	0.986222	0.772817	0.700641	0.347028	0.2553	0.150026	0.262664	0.250358	1.2374e+06	1.22035e+06	956284	866975	429413	315908	185642	325021	309793	0	28.591	11	5	10	5	1	577	60.9	6.83	27.19	0	High
Q12996	CSTF3	Cleavage stimulation factor subunit 3	0.972771	1.05953	0.966952	0.997047	1.01342	0.583246	0.588889	0.657424	1.86965e+06	1.81874e+06	1.98095e+06	1.80786e+06	1.86413e+06	1.89474e+06	1.09046e+06	1.10101e+06	1.22915e+06	0	35.056	15	8	11	8	1	717	82.9	8.12	34.53	0	High
Q13363	CTBP1	C-terminal-binding protein 1	0.983948	0.693814	0.811761	0.811863	0.956596	0.730476	0.597383	0.815832	1.22473e+06	1.20507e+06	849738	994192	994316	1.17158e+06	894639	731635	999177	0	21.181	16	7	8	3	1	440	47.5	6.77	25.97	4	High
P56545	CTBP2	C-terminal-binding protein 2	0.989454	1.02323	1.04101	1.05226	1.13489	1.35921	1.05357	1.18403	2.11065e+06	2.08839e+06	2.15968e+06	2.19721e+06	2.22095e+06	2.39535e+06	2.8688e+06	2.22371e+06	2.49906e+06	0	26.769	14	6	9	2	1	445	48.9	6.95	28.55	0	High
P49711	CTCF	Transcriptional repressor CTCF	1.24111	1.68369	1.38085	1.22715	1.14707	2.31572	1.52017	2.33524	541846	672488	912303	748209	664926	621534	1.25477e+06	823699	1.26534e+06	0	15.567	6	5	7	5	1	727	82.7	6.96	20.77	0	High
Q9Y5B0	CTDP1	RNA polymerase II subunit A C-terminal domain phosphatase	0.913328	0.945825	0.805517	1.02359	1.07295	1.08905	1.15504	0.967179	139251	127181	131707	112169	142535	149408	151651	160839	134680	0	10.689	5	3	3	3	1	961	104.3	5.27	10.38	0	High
O15194	CTDSPL	CTD small phosphatase-like protein	1.5674	0.968159	1.33733	1.05636	1.18149	0.900911	0.779756	0.496152	156437	245198	151456	209207	165253	184828	140935	121982	77616.4	0.024	1.936	5	1	1	1	1	276	31.1	5.54	2.56	0	Medium
Q05D32	CTDSPL2	CTD small phosphatase-like protein 2	0.936314	1.17275	1.30296	1.30541	1.1263	1.1277	1.25018	0.743475	450387	421704	528193	586835	587941	507270	507902	563064	334851	0.006	3.5	3	1	1	1	1	466	53	6.4	3.41	0	High
P35221	CTNNA1	Catenin alpha-1	1.14804	1.39555	1.2882	1.33693	1.09015	0.83015	1.00905	0.675285	5.4446e+06	6.25062e+06	7.5982e+06	7.01375e+06	7.27907e+06	5.93542e+06	4.51983e+06	5.49385e+06	3.67666e+06	0	136.387	37	27	38	27	1	906	100	6.29	138.13	0	High
P35222	CTNNB1	Catenin beta-1	1.06035	1.51059	1.33089	1.34475	1.01474	0.723235	0.609126	0.572075	1.52696e+06	1.61911e+06	2.30662e+06	2.03222e+06	2.05339e+06	1.54948e+06	1.10435e+06	930114	873537	0	36.606	17	9	10	6	1	781	85.4	5.86	33.59	3	High
Q8WYA6	CTNNBL1	Beta-catenin-like protein 1	1.02349	1.19089	1.34127	1.17507	0.948925	1.08812	1.27686	0.981446	1.48176e+06	1.51657e+06	1.76462e+06	1.98745e+06	1.74117e+06	1.40608e+06	1.61233e+06	1.892e+06	1.45427e+06	0	40.467	23	11	12	11	1	563	65.1	5.05	38.03	0	High
O60716	CTNND1	Catenin delta-1	0.980025	1.03561	1.30522	1.18703	1.03602	0.86264	0.667037	0.980808	3.30889e+06	3.24279e+06	3.42673e+06	4.31882e+06	3.92776e+06	3.42806e+06	2.85438e+06	2.20715e+06	3.24539e+06	0	53.209	16	12	17	12	1	968	108.1	6.23	54.03	0	High
P17812	CTPS1	CTP synthase 1	1.04451	1.07218	1.04977	0.980044	1.05264	0.83343	0.834719	0.926307	3.01775e+06	3.15208e+06	3.23557e+06	3.16796e+06	2.95753e+06	3.1766e+06	2.51508e+06	2.51897e+06	2.79536e+06	0	42.197	26	14	17	13	1	591	66.6	6.46	44.63	1	High
Q9NRF8	CTPS2	CTP synthase 2	1.03517	0.883312	0.879668	0.733586	1.20122	0.762596	0.82739	0.87104	524873	543332	463627	461714	385040	630489	400266	434275	457186	0	20.679	9	5	7	4	1	586	65.6	6.9	19.64	0	High
Q6PD62	CTR9	RNA polymerase-associated protein CTR9 homolog	1.01689	1.06562	1.05317	0.951335	0.985916	0.890606	0.856946	0.804338	1.60614e+06	1.63326e+06	1.71152e+06	1.69154e+06	1.52797e+06	1.58351e+06	1.43043e+06	1.37637e+06	1.29188e+06	0	44.757	13	15	18	15	1	1173	133.4	6.77	49.13	0	High
P10619	CTSA	Lysosomal protective protein	1.12773	1.07268	0.950353	1.03769	0.890074	0.671391	0.774122	0.619664	1.58876e+06	1.79169e+06	1.70423e+06	1.50988e+06	1.64865e+06	1.41411e+06	1.06668e+06	1.22989e+06	984497	0	32.449	18	6	11	6	1	480	54.4	6.61	36.09	0	High
P07858	CTSB	Cathepsin B	0.997288	0.791938	1.03097	0.822153	0.826473	0.850219	0.824248	0.92602	1.54789e+06	1.54369e+06	1.22583e+06	1.59583e+06	1.2726e+06	1.27929e+06	1.31604e+06	1.27584e+06	1.43338e+06	0	22.246	20	5	12	5	1	339	37.8	6.3	33.7	0	High
P53634	CTSC	Dipeptidyl peptidase 1	0.994278	0.975718	0.964662	1.0546	1.15782	0.62233	0.831287	0.624606	3.24746e+06	3.22888e+06	3.1686e+06	3.1327e+06	3.42477e+06	3.75998e+06	2.02099e+06	2.69957e+06	2.02838e+06	0	52.207	24	9	15	9	1	463	51.8	6.99	59.67	0	High
P07339	CTSD	Cathepsin D	1.03408	0.974577	0.979958	1.04099	1.05331	1.00073	0.983722	0.780915	6.56209e+06	6.78571e+06	6.39526e+06	6.43058e+06	6.83104e+06	6.91189e+06	6.56687e+06	6.45528e+06	5.12444e+06	0	107.959	43	15	48	15	1	412	44.5	6.54	159.6	0	High
P09668	CTSH	Pro-cathepsin H	0.807788	0.697044	0.706403	0.755689	0.99024	0.90776	0.916937	1.47894	1.0487e+06	847128	730991	740806	792492	1.03847e+06	951968	961593	1.55096e+06	0	8.322	8	3	4	3	1	335	37.4	8.07	11.26	0	High
Q9UBR2	CTSZ	Cathepsin Z	0.740944	1.53755	1.12757	1.21727	1.03353	7.11844	7.37966	5.5218	1.09957e+06	814718	1.69064e+06	1.23984e+06	1.33847e+06	1.13644e+06	7.82721e+06	8.11444e+06	6.07159e+06	0	25.26	21	6	10	6	1	303	33.8	7.11	24.69	0	High
Q14247	CTTN	Src substrate cortactin	0.929219	1.32102	1.29285	1.2403	0.968323	1.27643	1.30201	0.807016	3.94517e+06	3.66592e+06	5.21165e+06	5.10052e+06	4.89318e+06	3.8202e+06	5.03572e+06	5.13667e+06	3.18381e+06	0	105.885	44	22	38	22	1	550	61.5	5.4	122.17	0	High
Q9P2B4	CTTNBP2NL	CTTNBP2 N-terminal-like protein	1.193	0.773116	0.884383	0.838001	0.810894	0.803276	0.742943	1.09778	331929	395992	256619	293552	278157	269159	266630	246604	364383	0.022	2.02	3	1	1	1	1	639	70.1	8.06	0	0	Medium
Q7Z7A3	CTU1	Cytoplasmic tRNA 2-thiolation protein 1	1.23672	1.12264	1.08565	1.21628	1.25135	1.55558	1.36571	1.82932	300254	371330	337077	325971	365193	375724	467070	410060	549260	0.005	3.684	6	1	1	1	1	348	36.4	9.2	3.75	0	High
Q2VPK5	CTU2	Cytoplasmic tRNA 2-thiolation protein 2	0.768913	0.419452	0.521846	0.413753	1.02171	0.237041	0.350731	0.604561	852352	655384	357520	444796	352663	870857	202043	298946	515299	0.016	2.338	2	1	1	1	1	515	56.1	6.32	2.09	0	Medium
Q13616	CUL1	Cullin-1	0.695089	0.742065	0.760681	0.756487	0.935587	0.478168	0.712151	0.558407	3.15451e+06	2.19266e+06	2.34085e+06	2.39957e+06	2.38634e+06	2.95131e+06	1.50838e+06	2.24649e+06	1.7615e+06	0	56.583	19	15	20	15	1	776	89.6	8	57.35	0	High
Q13617	CUL2	Cullin-2	1.03796	0.989003	1.10958	1.18199	1.1361	2.08413	2.94042	1.7732	325945	338318	322360	361661	385264	370307	679310	958413	577966	0	23.209	10	7	8	7	1	745	86.9	6.92	23.82	0	High
Q13618	CUL3	Cullin-3	1.15293	1.32845	1.39554	1.17037	1.10787	1.71356	1.38054	1.1633	1.84927e+06	2.13209e+06	2.45667e+06	2.58075e+06	2.16433e+06	2.04876e+06	3.16885e+06	2.553e+06	2.15126e+06	0	70.765	25	18	23	18	1	768	88.9	8.48	72.46	0	High
Q13619	CUL4A	Cullin-4A	0.727518	1.13436	0.911926	0.887013	0.967858	1.52847	1.13832	1.22848	643954	468488	730474	587238	571196	623256	984266	733026	791081	0	68.648	27	18	23	10	1	759	87.6	8.13	69.77	0	High
Q13620	CUL4B	Cullin-4B	0.791347	0.822915	0.875253	0.97769	1.08587	0.688262	0.948028	0.566878	2.65141e+06	2.09819e+06	2.18189e+06	2.32066e+06	2.59226e+06	2.87909e+06	1.82486e+06	2.51361e+06	1.50303e+06	0	68.834	22	21	23	13	1	913	103.9	7.37	66.46	8	High
Q93034	CUL5	Cullin-5	0.959849	0.938431	0.927469	0.847092	0.870901	1.09051	1.01767	1.08366	809846	777330	759985	751107	686014	705296	883147	824155	877597	0	35.698	12	8	11	8	1	780	90.9	7.94	34.53	0	High
Q14999	CUL7	Cullin-7	1.10044	0.472891	0.914316	0.591849	0.897813	0.320627	0.470633	0.716673	480706	528986	227321	439517	284505	431584	154127	226236	344509	0.003	4.055	1	1	1	1	1	1698	191	5.87	3.83	0	High
O60888	CUTA	Protein CutA	1.66813	0.637887	0.792654	0.951547	0.654711	0.409573	0.247817	0.558892	860297	1.43509e+06	548773	681918	818613	563246	352354	213196	480813	0	19.337	23	2	7	2	1	179	19.1	5.5	26.67	0	High
P39880	CUX1	Homeobox protein cut-like 1	0.882821	1.08342	0.985901	1.14605	0.888476	0.888617	1.10049	0.792069	1.05889e+06	934807	1.14721e+06	1.04396e+06	1.21354e+06	940795	940944	1.16529e+06	838711	0	55.577	9	9	15	9	1	1505	164.1	5.9	50.43	0	High
Q9P013	CWC15	Spliceosome-associated protein CWC15 homolog	0.907195	0.706256	0.771699	0.710277	0.717521	0.385422	0.59862	0.657015	3.02656e+06	2.74568e+06	2.13752e+06	2.33559e+06	2.14969e+06	2.17162e+06	1.1665e+06	1.81176e+06	1.98849e+06	0	12.872	12	3	4	3	1	229	26.6	5.71	10.73	0	High
Q9HCG8	CWC22	Pre-mRNA-splicing factor CWC22 homolog	1.12543	1.10665	1.10605	1.05171	1.06477	0.984446	1.12925	0.840143	329948	371333	365138	364940	347009	351318	324816	372593	277203	0	9.081	3	2	2	2	1	908	105.4	7.03	7.5	0	High
Q6UX04	CWC27	Spliceosome-associated protein CWC27 homolog	1.01008	1.04294	1.13372	1.10739	1.07756	1.04764	1.24125	1.08809	1.49498e+06	1.51005e+06	1.55918e+06	1.69488e+06	1.65552e+06	1.61093e+06	1.5662e+06	1.85564e+06	1.62667e+06	0	12.317	15	4	4	4	1	472	53.8	5.8	12.3	0	High
Q69YN2	CWF19L1	CWF19-like protein 1	1.46627	0.990638	1.28008	1.17312	1.19147	0.825855	1.37313	1.05608	223343	327482	221252	285897	262008	266107	184449	306678	235868	0	8.239	7	2	2	2	1	538	60.6	7.24	8.66	0	High
Q8TB03	CXorf38	Uncharacterized protein CXorf38	0.841702	1.01268	0.911596	0.837538	0.901063	0.410776	0.34735	0.220622	292375	246093	296081	266528	244876	263449	120101	101556	64504.3	0	9.793	12	3	3	3	1	319	36.6	6.3	9.41	0	High
Q9P0U4	CXXC1	CXXC-type zinc finger protein 1	1.97598	0.725273	1.04822	0.949177	1.19028	0.887772	0.604189	0.939044	93142.4	184047	67553.6	97633.6	88408.6	110866	82689.2	56275.6	87464.8	0.019	2.14	1	1	1	1	1	656	75.7	8.24	3.07	0	Medium
P00167	CYB5A	Cytochrome b5	0.575354	0.979878	0.965766	1.18967	0.714439	0.704814	0.396363	0.572176	2.34273e+06	1.3479e+06	2.29559e+06	2.26253e+06	2.78708e+06	1.67374e+06	1.65119e+06	928573	1.34045e+06	0	11.829	36	3	4	3	1	134	15.3	4.96	13.91	0	High
Q9UHQ9	CYB5R1	NADH-cytochrome b5 reductase 1	0.799795	0.851674	0.758474	0.853449	1.07183	0.302999	0.436766	0.40549	3.43628e+06	2.74832e+06	2.92659e+06	2.60632e+06	2.93269e+06	3.68309e+06	1.04119e+06	1.50085e+06	1.39338e+06	0	35.785	29	7	13	7	1	305	34.1	9.38	42.33	0	High
P00387	CYB5R3	NADH-cytochrome b5 reductase 3	0.758776	0.594662	0.556935	0.68557	0.968199	0.773981	0.958517	0.557848	1.19403e+07	9.06e+06	7.10042e+06	6.64995e+06	8.18589e+06	1.15606e+07	9.24155e+06	1.1445e+07	6.66086e+06	0	76.007	42	10	23	10	1	301	34.2	7.59	80.05	0	High
Q9BQA9	CYBC1	Cytochrome b-245 chaperone 1	0.643686	1.59394	1.25373	1.31206	1.15749	2.09591	1.89997	1.47361	566446	364613	902879	710172	743209	655657	1.18722e+06	1.07623e+06	834722	0.008	3.115	4	1	1	1	1	187	20.8	6.8	3.2	0	High
P08574	CYC1	Cytochrome c1, heme protein, mitochondrial	0.738711	0.675204	0.669739	0.671563	1.03318	0.968835	0.672594	1.61188	1.19164e+06	880277	804600	798087	800260	1.23117e+06	1.1545e+06	801490	1.92078e+06	0	19.867	15	4	7	4	1	325	35.4	9	24.8	0	High
P99999	CYCS	Cytochrome c	0.89723	0.600543	0.640005	0.754836	1.08212	1.8351	1.28358	2.67352	4.07487e+06	3.65609e+06	2.44713e+06	2.60793e+06	3.07586e+06	4.40951e+06	7.4778e+06	5.23041e+06	1.08942e+07	0	56.408	56	7	22	7	1	105	11.7	9.57	78.27	0	High
Q7L576	CYFIP1	Cytoplasmic FMR1-interacting protein 1	0.688855	1.19025	1.0961	1.03222	0.947404	0.897293	1.04231	0.481368	3.85607e+06	2.65627e+06	4.58969e+06	4.22664e+06	3.98031e+06	3.65325e+06	3.46002e+06	4.01924e+06	1.85619e+06	0	99.209	21	22	30	22	1	1253	145.1	6.9	100.39	0	High
Q6ZMK1	CYHR1	Cysteine and histidine-rich protein 1	1.39098	1.2338	1.53368	0.942139	1.26436	0.980372	1.3137	1.70474	91962	127917	113462	141040	86641	116273	90156.9	120811	156771	0.007	3.267	4	1	1	1	1	362	40.7	7.23	2.44	0	High
Q6UW02	CYP20A1	Cytochrome P450 20A1	1.06375	1.45792	1.67407	1.34412	1.24592	1.37331	1.74181	1.06482	133575	142091	194742	223614	179542	166423	183440	232663	142234	0	7.261	6	2	2	2	1	462	52.4	6.21	6.84	0	High
Q02318	CYP27A1	Sterol 26-hydroxylase, mitochondrial	0.895546	1.10625	0.93828	0.924256	1.00721	1.50806	1.50078	1.12643	651040	583036	720210	610858	601728	655734	981808	977071	733354	0	41.604	23	12	19	12	1	531	60.2	8.9	47.93	0	High
Q6ZSU1	CYP2G1P	Putative inactive cytochrome P450 2G1	0.792346	0.142216	0.226087	0.179744	0.738583	0.136442	0.208288	1.8685	58823.8	46608.8	8365.67	13299.3	10573.2	43446.2	8026.04	12252.3	109912	0.06	1.363	6	1	1	1	1	146	16.7	6.77	2.64	0	Low
Q16850	CYP51A1	Lanosterol 14-alpha demethylase	0.995106	1.16543	1.29433	1.08411	1.54321	1.43041	1.50786	0.90415	889406	885053	1.03654e+06	1.15119e+06	964218	1.37254e+06	1.27222e+06	1.3411e+06	804156	0	30.496	20	9	10	9	1	503	56.8	8.53	29.9	0	High
O75881	CYP7B1	25-hydroxycholesterol 7-alpha-hydroxylase	1.0909	1.7764	1.60935	1.62428	1.39004	1.21242	0.930866	0.746252	177971	194148	316148	286418	289075	247387	215775	165667	132811	0.001	5.251	5	1	1	1	1	506	58.2	8.02	4.09	0	High
O00622	CYR61	Protein CYR61	1.90893	2.85041	2.22283	1.99058	1.12022	1.32582	0.888778	0.886816	276491	527802	788112	614592	550377	309732	366577	245739	245197	0	12.008	10	3	3	3	1	381	42	8.21	10.94	0	High
Q9H1C7	CYSTM1	Cysteine-rich and transmembrane domain-containing protein 1	0.922612	1.44298	1.19927	1.03244	0.850053	1.17856	1.27147	0.774641	1.37269e+06	1.26646e+06	1.98076e+06	1.64622e+06	1.41722e+06	1.16686e+06	1.6178e+06	1.74533e+06	1.06334e+06	0.001	5.882	10	1	2	1	1	97	10.6	4.32	5.72	0	High
Q15438	CYTH1	Cytohesin-1	0.78157	0.830669	0.800588	0.766202	0.824696	0.973933	0.742651	1.18258	1.46801e+06	1.14735e+06	1.21943e+06	1.17527e+06	1.12479e+06	1.21066e+06	1.42974e+06	1.09022e+06	1.73604e+06	0.003	4.333	5	2	2	2	1	398	46.4	5.54	5.51	0	High
Q9NWV4	CZIB	CXXC motif containing zinc binding protein	0.634624	1.1281	0.98111	1.06251	0.937349	1.17626	1.00047	1.0753	3.06252e+06	1.94355e+06	3.45481e+06	3.00467e+06	3.25397e+06	2.87065e+06	3.60232e+06	3.06395e+06	3.29312e+06	0	6.97	15	3	3	3	1	160	18	5.01	8.81	0	High
Q9Y4D1	DAAM1	Disheveled-associated activator of morphogenesis 1	1.15391	1.1003	1.30485	1.25473	1.36112	1.46256	1.31512	1.43793	463474	534809	509962	604762	581534	630842	677856	609525	666445	0.009	2.853	2	2	2	2	1	1078	123.4	7.23	4.41	0	High
P98082	DAB2	Disabled homolog 2	0.980022	1.19431	1.18146	1.03884	0.724446	0.539125	1.03059	0.503647	1.89974e+06	1.86179e+06	2.26888e+06	2.24446e+06	1.97352e+06	1.37626e+06	1.0242e+06	1.95786e+06	956799	0	58.641	25	13	16	13	1	770	82.4	5.53	58.94	0	High
P61803	DAD1	Dolichyl-diphosphooligosaccharide--protein glycosyltransferase subunit DAD1	1.00262	0.76251	0.975588	0.812537	1.00481	0.859829	0.895466	1.16719	1.34404e+06	1.34757e+06	1.02485e+06	1.31123e+06	1.09209e+06	1.3505e+06	1.15565e+06	1.20355e+06	1.56875e+06	0.001	5.636	16	2	4	2	1	113	12.5	7.08	9.91	0	High
Q14118	DAG1	Dystroglycan	1.11139	1.18387	1.19236	1.23139	1.25225	0.95959	1.14394	1.16874	952716	1.05884e+06	1.12789e+06	1.13598e+06	1.17316e+06	1.19304e+06	914216	1.08985e+06	1.11347e+06	0	19.481	8	5	7	5	1	895	97.4	8.56	17.53	0	High
Q8NCG7	DAGLB	Sn1-specific diacylglycerol lipase beta	1.18735	0.977745	1.0438	1.04714	1.04788	0.575595	0.514538	0.610024	245735	291774	240266	256498	257319	257500	141444	126440	149904	0.004	4.014	2	1	1	1	1	672	73.7	6.55	3.82	0	High
P51397	DAP	Death-associated protein 1	1.41432	0.90493	0.957122	1.10408	0.890903	0.313197	0.808549	0.38851	385689	545487	349022	369152	425833	343612	120797	311849	149844	0.001	5.797	32	2	3	2	1	102	11.2	9.32	9.72	0	High
P51398	DAP3	28S ribosomal protein S29, mitochondrial	1.20184	1.99841	1.46815	1.26391	0.868034	0.943269	0.977888	0.732335	1.26024e+06	1.5146e+06	2.51847e+06	1.85022e+06	1.59283e+06	1.09393e+06	1.18874e+06	1.23237e+06	922915	0	56.373	26	9	15	9	1	398	45.5	8.88	53.86	0	High
O43293	DAPK3	Death-associated protein kinase 3	1.05154	0.788068	0.905854	0.877546	0.984318	0.668479	0.558891	0.934373	4.00006e+06	4.20622e+06	3.15232e+06	3.62347e+06	3.51023e+06	3.93733e+06	2.67395e+06	2.2356e+06	3.73754e+06	0	11.886	10	4	4	4	1	454	52.5	6.89	11.31	0	High
P14868	DARS	Aspartate--tRNA ligase, cytoplasmic	0.878186	1.0503	1.02546	1.08656	1.06465	0.934413	0.884498	0.789375	3.77733e+06	3.3172e+06	3.96731e+06	3.8735e+06	4.10429e+06	4.02152e+06	3.52958e+06	3.34104e+06	2.98173e+06	0	73.406	41	18	28	18	1	501	57.1	6.55	89.74	0	High
Q6PI48	DARS2	Aspartate--tRNA ligase, mitochondrial	0.666614	0.810207	0.872889	0.745142	0.858624	0.761377	0.85003	0.840953	1.51114e+06	1.00734e+06	1.22433e+06	1.31905e+06	1.12601e+06	1.2975e+06	1.15054e+06	1.28451e+06	1.2708e+06	0	26.151	13	7	9	7	1	645	73.5	8.02	28.87	0	High
Q9UER7	DAXX	Death domain-associated protein 6	0.813766	1.12283	1.2079	1.13302	0.857551	0.632221	1.00961	0.57569	897946	730717	1.00824e+06	1.08463e+06	1.01739e+06	770034	567700	906572	516938	0	16.178	6	3	4	3	1	740	81.3	4.87	14.63	0	High
Q96EP5	DAZAP1	DAZ-associated protein 1	1.22381	0.826454	1.02975	0.940141	1.01914	0.970189	1.06693	1.04401	931005	1.13937e+06	769433	958705	875276	948825	903251	993317	971977	0	18.547	12	3	8	3	1	407	43.4	8.56	26.21	0	High
P07108	DBI	Acyl-CoA-binding protein	0.877001	1.19833	1.20505	1.49537	0.624876	1.00209	1.64758	0.918637	3.03875e+06	2.66499e+06	3.64142e+06	3.66185e+06	4.54405e+06	1.89884e+06	3.04511e+06	5.00659e+06	2.79151e+06	0	32.498	64	5	13	5	1	87	10	6.57	35.27	0	High
Q16643	DBN1	Drebrin	0.801335	0.9571	1.11687	1.13293	0.753439	0.815282	0.952576	0.793286	3.4669e+06	2.77815e+06	3.31817e+06	3.87209e+06	3.92774e+06	2.6121e+06	2.8265e+06	3.30248e+06	2.75024e+06	0	107.97	33	14	53	14	1	649	71.4	4.45	187.42	0	High
Q9UJU6	DBNL	Drebrin-like protein	0.78877	0.793516	0.793109	0.777867	0.60237	0.988414	1.62839	0.884229	1.27755e+06	1.00769e+06	1.01375e+06	1.01323e+06	993761	769555	1.26274e+06	2.08034e+06	1.12964e+06	0	47.928	29	10	14	10	1	430	48.2	5.05	44.78	0	High
Q9UK59	DBR1	Lariat debranching enzyme	1.03177	1.03361	1.03575	0.992605	1.04769	1.18963	0.892513	1.12074	719237	742084	743410	744950	713918	753538	855624	641928	806075	0	15.126	13	4	4	4	1	544	61.5	5.47	14.53	0	High
P11182	DBT	Lipoamide acyltransferase component of branched-chain alpha-keto acid dehydrogenase complex, mitochondrial	0.700658	0.714799	0.731741	0.69313	0.776935	0.810646	0.761875	0.964226	162497	113855	116153	118906	112631	126249	131727	123802	156684	0	10.24	9	3	3	3	1	482	53.5	8.51	9.74	0	High
Q9Y4B6	DCAF1	DDB1- and CUL4-associated factor 1	1.4166	1.51625	1.35693	1.52886	1.25859	1.39056	1.42397	1.09375	606853	859670	920138	823455	927793	763782	843868	864138	663748	0	27.173	5	7	8	7	1	1507	168.9	5.06	23.72	0	High
Q9NV06	DCAF13	DDB1- and CUL4-associated factor 13	0.996045	1.04807	1.1965	0.97424	0.946082	1.3521	1.49481	1.48734	734398	731494	769697	878710	715480	694801	992982	1.09778e+06	1.0923e+06	0	44.749	27	10	14	10	1	445	51.4	9.19	42.88	0	High
P61962	DCAF7	DDB1- and CUL4-associated factor 7	3.22746	1.38824	1.96621	1.31565	1.47811	0.726395	0.630709	0.650851	1.22496e+06	3.95351e+06	1.70054e+06	2.40853e+06	1.61162e+06	1.81063e+06	889806	772594	797268	0.019	2.129	2	1	1	1	1	342	38.9	5.52	2.24	0	Medium
Q5TAQ9	DCAF8	DDB1- and CUL4-associated factor 8	0.709788	0.825904	0.878469	0.821631	1.08002	1.24393	1.34417	1.80233	390110	276896	322194	342700	320527	421327	485270	524374	703107	0	7.041	6	2	2	2	1	597	66.8	5.39	7.09	0	High
P81605	DCD	Dermcidin	0.701546	0.455834	0.650828	0.631986	0.38861	0.261968	0.701288	0.478239	1.30899e+06	918318	596683	851928	827264	508688	342914	917980	626011	0.009	2.884	16	2	2	2	1	110	11.3	6.54	3.87	0	High
P27707	DCK	Deoxycytidine kinase	0.927975	0.966494	0.885781	1.05275	1.01618	1.33869	1.29227	1.11314	640192	594083	618742	567070	673963	650552	857019	827301	712622	0	17.5	27	5	7	5	1	260	30.5	5.21	19.39	0	High
O15075	DCLK1	Serine/threonine-protein kinase DCLK1	0.583751	0.999944	1.00296	0.988203	0.908979	1.43289	1.36976	1.17124	203765	118948	203754	204368	201362	185218	291973	279110	238659	0	11.107	3	2	4	2	1	740	82.2	8.66	12.73	0	High
P07585	DCN	Decorin	0.961047	1.12171	0.931786	1.25203	1.34843	2.09993	1.35385	3.31667	464179	446098	520673	432515	581164	625911	974744	628426	1.53953e+06	0.088	1.108	7	1	1	1	1	359	39.7	8.54	0	0	Low
Q9NPI6	DCP1A	mRNA-decapping enzyme 1A	0.734103	0.703585	0.75051	0.756533	0.66372	0.222845	0.589719	0.663332	1.47242e+06	1.0809e+06	1.03597e+06	1.10506e+06	1.11393e+06	977271	328120	868312	976700	0	18.953	10	3	5	3	1	582	63.2	6.25	20.15	0	High
Q96C86	DCPS	m7GpppX diphosphatase	0.874494	1.18883	0.998645	0.982705	1.20581	1.23636	0.985513	1.43601	1.95701e+06	1.71139e+06	2.32654e+06	1.95435e+06	1.92316e+06	2.35977e+06	2.41956e+06	1.92865e+06	2.81029e+06	0	50.013	30	7	12	7	1	337	38.6	6.38	45.24	0	High
P40126	DCT	L-dopachrome tautomerase	1.57403	0.870039	1.03207	1.00238	1.32775	0.810703	0.659135	1.36171	3.50338e+06	5.51444e+06	3.04808e+06	3.61574e+06	3.5117e+06	4.6516e+06	2.8402e+06	2.3092e+06	4.77058e+06	0	59.955	25	11	20	11	1	519	59.1	7.14	70.03	0	High
P32321	DCTD	Deoxycytidylate deaminase	0.635135	0.806853	0.705611	0.851863	0.878193	0.784306	0.736948	0.817343	1.4852e+06	943305	1.19834e+06	1.04798e+06	1.26519e+06	1.3043e+06	1.16485e+06	1.09452e+06	1.21392e+06	0.002	4.587	8	1	1	1	1	178	20	7.56	3.65	0	High
Q14203	DCTN1	Dynactin subunit 1	1.09757	0.842626	0.940622	1.01292	1.02211	0.714739	0.789673	0.880832	3.33284e+06	3.65803e+06	2.80833e+06	3.13494e+06	3.37588e+06	3.40652e+06	2.38211e+06	2.63185e+06	2.93567e+06	0	188.428	33	32	53	32	1	1278	141.6	5.81	194.95	0	High
Q13561	DCTN2	Dynactin subunit 2	0.941633	1.13347	1.14019	0.995633	0.676842	0.379112	0.524543	0.480218	2.29267e+06	2.15886e+06	2.59868e+06	2.61409e+06	2.28266e+06	1.55178e+06	869179	1.20261e+06	1.10098e+06	0	54.617	28	9	16	9	1	401	44.2	5.21	54.91	0	High
O75935	DCTN3	Dynactin subunit 3	1.01867	0.909326	0.917034	0.929375	0.824121	0.342932	0.391469	0.305546	4.73174e+06	4.82008e+06	4.3027e+06	4.33917e+06	4.39756e+06	3.89953e+06	1.62266e+06	1.85233e+06	1.44576e+06	0	9.477	22	5	5	5	1	186	21.1	5.47	9.87	0	High
Q9UJW0	DCTN4	Dynactin subunit 4	1.01526	1.04809	1.12878	1.11667	1.12314	1.1796	1.14359	1.08615	3.29765e+06	3.34797e+06	3.45624e+06	3.72233e+06	3.68238e+06	3.70374e+06	3.88992e+06	3.77115e+06	3.58175e+06	0	32.922	31	9	11	9	1	460	52.3	7.34	34.52	0	High
Q9BTE1	DCTN5	Dynactin subunit 5	1.28779	0.824397	1.16185	1.45081	1.23653	0.726078	0.915313	0.282711	762970	982544	628990	886454	1.10692e+06	943435	553975	698356	215700	0.001	5.857	12	2	2	2	1	182	20.1	8.02	6.62	0	High
O00399	DCTN6	Dynactin subunit 6	0.769673	1.27248	1.18237	1.19949	1.00053	1.0936	0.943084	0.81438	768911	591810	978420	909138	922297	769321	840880	725147	626185	0	8.598	14	2	2	2	1	190	20.7	6.32	8.47	0	High
Q9H773	DCTPP1	dCTP pyrophosphatase 1	0.841425	1.11108	1.07382	1.01936	0.543037	0.232537	0.493214	0.252665	5.68645e+06	4.78472e+06	6.31812e+06	6.1062e+06	5.79657e+06	3.08796e+06	1.32231e+06	2.80464e+06	1.43677e+06	0	41.413	41	6	10	6	1	170	18.7	5.03	38.19	0	High
Q96GG9	DCUN1D1	DCN1-like protein 1	0.96627	0.86288	0.875696	0.917389	0.947879	0.712196	0.847285	1.14764	3.0945e+06	2.99012e+06	2.67019e+06	2.70984e+06	2.83886e+06	2.93322e+06	2.20389e+06	2.62193e+06	3.55137e+06	0	25.06	25	6	8	6	1	259	30.1	5.34	22.33	0	High
Q9BTE7	DCUN1D5	DCN1-like protein 5	0.855952	0.944264	0.969299	1.09318	1.02853	1.07801	1.22148	0.978281	677331	579763	639579	656536	740443	696652	730168	827349	662620	0	15.184	12	3	3	3	1	237	27.5	5.58	12.64	0	High
Q7Z4W1	DCXR	L-xylulose reductase	0.896197	1.01276	0.922369	1.02269	0.968681	0.928804	0.878995	0.911685	1.77588e+06	1.59153e+06	1.79854e+06	1.63801e+06	1.81617e+06	1.72026e+06	1.64944e+06	1.56098e+06	1.61904e+06	0	16.827	19	5	6	5	1	244	25.9	8.1	17.12	0	High
Q9BW61	DDA1	DET1- and DDB1-associated protein 1	1.08348	0.746692	0.938736	0.884272	0.747235	0.686514	0.87432	0.741603	97780.7	105943	73012.1	91790.3	86464.8	73065.1	67127.8	85491.7	72514.5	0.002	4.795	12	1	1	1	1	102	11.8	8.68	4.14	0	High
O94760	DDAH1	N(G),N(G)-dimethylarginine dimethylaminohydrolase 1	0.99501	1.2055	1.10002	1.08891	1.15017	2.54963	2.48224	2.44231	353797	352031	426500	389184	385254	406928	902050	878208	864082	0	21.985	38	7	8	6	1	285	31.1	5.81	23.91	1	High
O95865	DDAH2	N(G),N(G)-dimethylarginine dimethylaminohydrolase 2	0.921318	0.679823	0.963381	0.935197	0.913321	0.54637	0.749881	0.824612	284771	262364	193594	274343	266317	260087	155590	213544	234825	0	19.04	19	4	5	3	1	285	29.6	6.01	16.18	0	High
Q16531	DDB1	DNA damage-binding protein 1	1.10091	1.05389	1.09626	1.07474	1.08843	0.542545	0.708286	0.770489	6.51896e+06	7.17682e+06	6.8703e+06	7.14646e+06	7.00616e+06	7.09542e+06	3.53683e+06	4.61729e+06	5.02279e+06	0	120.928	26	26	36	26	1	1140	126.9	5.26	126.99	0	High
Q92466	DDB2	DNA damage-binding protein 2	1.87014	1.06551	1.66282	0.916971	0.802012	0.740704	0.572615	0.948403	245966	459991	262080	408997	225543	197268	182188	140844	233275	0.001	4.96	3	1	1	1	1	427	47.8	9.47	4.02	0	High
Q8NEL9	DDHD1	Phospholipase DDHD1	0.794707	1.40455	1.26937	1.20858	1.04967	2.17803	1.98232	2.23074	265030	210621	372248	336421	320309	278194	577242	525373	591213	0.047	1.499	2	1	3	1	1	900	100.4	5.67	8.69	0	Medium
O94830	DDHD2	Phospholipase DDHD2	0.626032	0.56974	0.518073	0.573181	0.815288	0.728538	0.657447	1.42594	808931	506417	460880	419086	463664	659512	589337	531829	1.15348e+06	0.003	4.294	4	2	2	2	1	711	81	5.39	6.83	0	High
Q5TDH0	DDI2	Protein DDI1 homolog 2	1.08539	1.24633	1.19399	1.24317	1.27904	1.6815	1.35511	1.81993	1.17058e+06	1.27054e+06	1.45893e+06	1.39767e+06	1.45524e+06	1.49722e+06	1.96833e+06	1.58627e+06	2.13038e+06	0	34.749	31	7	10	7	1	399	44.5	5.05	33.27	0	High
P39656	DDOST	Dolichyl-diphosphooligosaccharide--protein glycosyltransferase 48 kDa subunit	0.804971	0.948102	0.790826	1.05209	1.06873	1.36559	1.26151	1.12539	3.83751e+06	3.08909e+06	3.63835e+06	3.0348e+06	4.03742e+06	4.10126e+06	5.24045e+06	4.84106e+06	4.31868e+06	0	46.365	22	8	22	8	1	456	50.8	6.55	60.88	0	High
Q96HY6	DDRGK1	DDRGK domain-containing protein 1	1.07333	0.645545	0.744371	0.778958	1.03697	0.624141	0.68948	0.713818	1.20216e+06	1.29033e+06	776051	894857	936436	1.24661e+06	750321	828869	858127	0	37.083	31	5	8	5	1	314	35.6	5.12	33	0	High
A6NHG4	DDTL	D-dopachrome decarboxylase-like protein	0.670763	0.381474	0.427037	0.397904	0.867959	0.277278	0.342333	0.929637	3.02623e+06	2.02989e+06	1.15443e+06	1.29231e+06	1.20415e+06	2.62665e+06	839107	1.03598e+06	2.8133e+06	0	13.666	25	3	7	3	1	134	14.2	6.29	16.11	0	High
Q92499	DDX1	ATP-dependent RNA helicase DDX1	1.02455	1.06267	1.04806	1.03834	1.07635	0.805733	0.911534	0.888387	4.33802e+06	4.44452e+06	4.6099e+06	4.54651e+06	4.50432e+06	4.66922e+06	3.49529e+06	3.95426e+06	3.85384e+06	0	115.06	37	21	41	21	1	740	82.4	7.23	125.39	0	High
Q13206	DDX10	Probable ATP-dependent RNA helicase DDX10	1.01021	0.97844	1.09996	1.03268	1.05066	1.19691	1.03913	1.66021	1.77323e+06	1.79134e+06	1.735e+06	1.95048e+06	1.83118e+06	1.86307e+06	2.12241e+06	1.84261e+06	2.94395e+06	0	8.464	4	3	4	3	1	875	100.8	8.63	7.76	0	High
Q92841	DDX17	Probable ATP-dependent RNA helicase DDX17	0.895604	1.05845	1.01572	1.01928	1.03444	1.39899	1.40795	1.46167	2.87047e+06	2.5708e+06	3.03824e+06	2.9156e+06	2.92582e+06	2.96932e+06	4.01574e+06	4.04147e+06	4.19567e+06	0	118.791	31	22	50	14	1	729	80.2	8.27	150.42	0	High
Q9NVP1	DDX18	ATP-dependent RNA helicase DDX18	0.953957	0.984734	0.956501	0.974133	1.09764	0.872954	0.963691	0.753414	1.61639e+06	1.54197e+06	1.59172e+06	1.54608e+06	1.57458e+06	1.77422e+06	1.41104e+06	1.5577e+06	1.21781e+06	0	73.498	20	12	24	12	1	670	75.4	9.5	79.61	0	High
Q9NUU7	DDX19A	ATP-dependent RNA helicase DDX19A	0.887673	1.16512	1.00329	1.14728	1.05472	1.64936	1.20114	1.59756	4.22366e+06	3.74922e+06	4.92106e+06	4.23755e+06	4.84571e+06	4.45476e+06	6.96633e+06	5.07319e+06	6.74752e+06	0	70.971	34	13	22	3	1	478	53.9	6.58	82.73	10	High
Q9UMR2	DDX19B	ATP-dependent RNA helicase DDX19B	0.669544	1.14951	1.04133	1.13403	1.15107	1.20746	1.50156	0.686821	1.03006e+06	689672	1.18407e+06	1.07263e+06	1.16812e+06	1.18567e+06	1.24376e+06	1.54671e+06	707468	0	71.984	32	11	21	1	1	479	53.9	6.3	82.17	0	High
Q9UHI6	DDX20	Probable ATP-dependent RNA helicase DDX20	0.942892	0.526145	0.612396	0.4611	0.545246	1.0228	0.485818	0.376442	1.87431e+06	1.76727e+06	986159	1.14782e+06	864245	1.02196e+06	1.91705e+06	910575	705569	0	20.814	8	6	9	6	1	824	92.2	6.95	24.84	0	High
Q9NR30	DDX21	Nucleolar RNA helicase 2	1.36154	0.919868	0.953873	1.01826	1.01224	0.932765	0.880058	0.865715	9.31048e+06	1.26766e+07	8.56442e+06	8.88102e+06	9.48047e+06	9.42442e+06	8.68449e+06	8.19376e+06	8.06022e+06	0	206.113	40	31	70	29	1	783	87.3	9.28	227.87	2	High
Q9BUQ8	DDX23	Probable ATP-dependent RNA helicase DDX23	0.879114	1.03063	0.889403	0.971494	1.17209	1.66173	1.68376	1.10883	2.83181e+06	2.48948e+06	2.91854e+06	2.51862e+06	2.75108e+06	3.31913e+06	4.7057e+06	4.76808e+06	3.13999e+06	0	57.86	19	15	16	15	1	820	95.5	9.55	50.48	0	High
Q9GZR7	DDX24	ATP-dependent RNA helicase DDX24	1.03444	1.10578	1.22081	1.11608	0.996653	0.952909	0.771037	0.729499	971926	1.0054e+06	1.07474e+06	1.18653e+06	1.08475e+06	968673	926157	749391	709019	0	53.749	19	13	14	13	1	859	96.3	9.06	53.18	0	High
Q96GQ7	DDX27	Probable ATP-dependent RNA helicase DDX27	1.18599	1.02309	1.35141	1.15214	1.12753	1.16273	1.24723	1.14168	2.1488e+06	2.54844e+06	2.19842e+06	2.90391e+06	2.47571e+06	2.42284e+06	2.49846e+06	2.68005e+06	2.45324e+06	0	78.341	26	19	30	19	1	796	89.8	9.28	90.56	0	High
Q9NUL7	DDX28	Probable ATP-dependent RNA helicase DDX28	0.968902	0.752461	0.788352	0.789541	0.754167	0.588672	0.349498	0.736789	482444	467441	363021	380336	380909	363843	284002	168613	355460	0	9.757	8	4	4	4	1	540	59.5	10.42	8.41	0	High
Q9H8H2	DDX31	Probable ATP-dependent RNA helicase DDX31	1.01566	1.13732	1.19789	1.20345	1.17785	1.20769	1.5589	0.972271	547129	555697	622262	655399	658444	644437	660760	852919	531957	0	20.789	8	6	6	6	1	851	94	9.99	15.14	0	High
O00148	DDX39A	ATP-dependent RNA helicase DDX39A	0.939732	1.16771	0.975358	1.09674	1.03624	1.97689	1.66574	1.35221	704467	662010	822616	687107	772620	729997	1.39266e+06	1.17346e+06	952588	0	90.852	43	17	51	5	1	427	49.1	5.68	154.66	0	High
Q13838	DDX39B	Spliceosome RNA helicase DDX39B	0.876614	0.769592	0.807237	0.801136	0.897714	0.878717	0.846785	0.999698	8.96945e+06	7.86275e+06	6.90282e+06	7.24048e+06	7.18575e+06	8.052e+06	7.88161e+06	7.5952e+06	8.96675e+06	0	119.675	52	20	65	8	1	428	49	5.67	202.97	11	High
O00571	DDX3X	ATP-dependent RNA helicase DDX3X	1.09213	1.15416	1.04577	1.05508	0.996643	1.18561	1.01856	1.15765	9.86973e+06	1.0779e+07	1.13912e+07	1.03215e+07	1.04134e+07	9.8366e+06	1.17017e+07	1.00529e+07	1.14257e+07	0	139.29	46	28	70	28	1	662	73.2	7.18	204.24	0	High
Q9UJV9	DDX41	Probable ATP-dependent RNA helicase DDX41	1.08559	0.765822	0.92022	0.963921	1.40986	1.18835	0.957634	1.62548	1.45505e+06	1.57959e+06	1.11431e+06	1.33897e+06	1.40256e+06	2.05142e+06	1.72912e+06	1.39341e+06	2.36516e+06	0	33.152	18	10	11	10	1	622	69.8	6.84	35.04	0	High
Q86XP3	DDX42	ATP-dependent RNA helicase DDX42	0.717285	0.576193	0.638082	0.662325	0.774743	0.619565	1.22001	1.03346	1.42215e+06	1.02009e+06	819432	907447	941925	1.1018e+06	881113	1.73504e+06	1.46973e+06	0	73.047	24	17	21	17	1	938	102.9	7.02	71.59	0	High
Q7L014	DDX46	Probable ATP-dependent RNA helicase DDX46	0.849136	0.983606	0.988169	1.01548	1.0552	1.28758	2.22282	1.04507	6.43481e+06	5.46402e+06	6.32932e+06	6.35868e+06	6.53441e+06	6.79e+06	8.28532e+06	1.43034e+07	6.7248e+06	0	154.572	36	32	52	32	1	1031	117.3	9.29	167.77	0	High
Q9H0S4	DDX47	Probable ATP-dependent RNA helicase DDX47	0.822511	0.710973	0.722986	0.724594	0.857941	0.897883	0.779033	1.29091	2.59248e+06	2.13235e+06	1.84319e+06	1.87433e+06	1.8785e+06	2.2242e+06	2.32775e+06	2.01963e+06	3.34666e+06	0	37.638	20	7	15	7	1	455	50.6	9.1	47.91	0	High
Q9Y6V7	DDX49	Probable ATP-dependent RNA helicase DDX49	1.29717	1.0601	1.1374	1.10444	1.05583	0.896211	0.977805	1.221	1.44903e+06	1.87964e+06	1.53611e+06	1.64813e+06	1.60037e+06	1.52992e+06	1.29864e+06	1.41687e+06	1.76926e+06	0	12.168	9	4	4	4	1	483	54.2	9.06	10.63	0	High
P17844	DDX5	Probable ATP-dependent RNA helicase DDX5	0.982753	1.13883	1.04045	1.04096	0.993805	1.21966	1.04309	1.1763	1.10177e+07	1.08276e+07	1.25473e+07	1.14633e+07	1.14689e+07	1.09494e+07	1.34378e+07	1.14925e+07	1.296e+07	0	148.387	44	32	69	24	1	614	69.1	8.92	202.38	8	High
Q9BQ39	DDX50	ATP-dependent RNA helicase DDX50	0.880021	0.746361	0.801496	0.837644	1.18301	0.926454	0.840389	1.29497	484122	426038	361330	388022	405522	572720	448517	406851	626926	0	29.629	10	6	8	4	1	737	82.5	9.17	26.13	0	High
Q8N8A6	DDX51	ATP-dependent RNA helicase DDX51	1.05806	1.16406	1.03038	1.18807	0.895496	1.25474	1.24977	0.870303	463756	490682	539841	477844	550974	415291	581895	579589	403608	0	7.619	6	2	3	2	1	666	72.4	8.16	11.34	0	High
Q9Y2R4	DDX52	Probable ATP-dependent RNA helicase DDX52	1.02183	1.443	1.28055	1.22902	1.11188	1.56287	1.39565	1.07086	544608	556494	785872	697398	669332	605540	851151	760084	583200	0	31.271	17	7	9	6	1	599	67.5	9.67	30.93	0	High
Q8TDD1	DDX54	ATP-dependent RNA helicase DDX54	1.04636	0.827007	1.22272	0.912984	1.17539	0.809272	1.02751	1.55786	738502	772739	610746	902983	674240	868029	597649	758816	1.15048e+06	0	43.612	18	14	16	13	1	881	98.5	10.02	47.33	1	High
Q8NHQ9	DDX55	ATP-dependent RNA helicase DDX55	1.20372	0.850935	1.0427	0.868795	1.04566	0.808323	0.9982	1.10896	739782	890488	629506	771372	642719	773557	597983	738450	820389	0.005	3.668	3	2	2	2	1	600	68.5	9.25	4.59	0	High
Q9NY93	DDX56	Probable ATP-dependent RNA helicase DDX56	1.08862	0.798682	0.940545	0.966819	0.963427	0.614552	0.653284	0.808479	1.14195e+06	1.24315e+06	912058	1.07406e+06	1.10406e+06	1.10019e+06	701789	746020	923245	0	23.7	14	7	7	7	1	547	61.6	9.26	21.02	0	High
Q5T1V6	DDX59	Probable ATP-dependent RNA helicase DDX59	0.755949	0.856865	0.869057	1.00734	0.894642	0.902993	0.905223	0.99439	365854	276567	313488	317948	368539	327309	330364	331180	363802	0.001	5.303	4	2	2	2	1	619	68.8	7.44	6.02	0	High
P26196	DDX6	Probable ATP-dependent RNA helicase DDX6	1.22515	1.23485	1.13503	1.13709	1.02758	1.2673	1.48638	0.825602	1.27655e+06	1.56397e+06	1.57635e+06	1.44893e+06	1.45155e+06	1.31176e+06	1.61778e+06	1.89744e+06	1.05392e+06	0	67.835	34	13	20	13	1	483	54.4	8.66	62.53	0	High
Q8IY21	DDX60	Probable ATP-dependent RNA helicase DDX60	0.774624	0.121933	0.319685	0.39081	0.843275	0.157176	0.250494	1.17984	5.21114e+06	4.03668e+06	635409	1.66592e+06	2.03657e+06	4.39443e+06	819068	1.30536e+06	6.1483e+06	0.085	1.123	1	1	1	1	1	1712	197.7	7.59	2.13	0	Low
Q16698	DECR1	2,4-dienoyl-CoA reductase, mitochondrial	0.850779	1.48197	1.50858	1.20222	1.13458	1.6719	1.69222	1.1447	4.43745e+06	3.77529e+06	6.57617e+06	6.69423e+06	5.33478e+06	5.03462e+06	7.41899e+06	7.50914e+06	5.07953e+06	0	45.941	27	9	13	9	1	335	36	9.28	43.5	0	High
Q9NUI1	DECR2	Peroxisomal 2,4-dienoyl-CoA reductase	0.745788	0.791413	0.799279	0.816873	0.880097	0.763297	0.90171	0.611915	1.19599e+06	891954	946522	955929	976971	1.05259e+06	912895	1.07844e+06	731844	0	16.405	15	4	5	4	1	292	30.8	9.22	14.74	0	High
Q9H4E7	DEF6	Differentially expressed in FDCP 6 homolog	1.50072	1.03048	1.1441	1.15132	1.09928	1.2889	1.55893	1.57619	312322	468709	321841	357328	359583	343329	402551	486889	492279	0	8.144	5	3	3	2	1	631	73.9	6.05	8.47	0	High
P35659	DEK	Protein DEK	0.883733	1.27724	1.13231	1.17147	1.11663	1.66383	1.63738	1.25101	3.32794e+06	2.94101e+06	4.25056e+06	3.76825e+06	3.89858e+06	3.71608e+06	5.53711e+06	5.44908e+06	4.16328e+06	0	55.796	31	12	19	12	1	375	42.6	8.56	51.76	0	High
O75064	DENND4B	DENN domain-containing protein 4B	0.79478	1.0532	1.28258	0.733634	0.826163	0.863719	1.13161	1.04121	85938.3	68302	90510.6	110223	63047.2	70999	74226.5	97248.3	89479.9	0.007	3.217	1	1	1	1	1	1496	163.7	7.21	3.11	0	High
Q5VZ89	DENND4C	DENN domain-containing protein 4C	0.769021	0.864387	0.889749	0.816373	0.80878	0.721106	0.747066	0.668009	323420	248717	279560	287762	264031	261575	233220	241616	216047	0	19.63	4	6	6	6	1	1909	212.6	6.83	18.61	0	High
O43583	DENR	Density-regulated protein	1.00445	0.868257	0.903386	0.88523	0.992313	0.349627	0.494614	0.365602	2.30295e+06	2.3132e+06	1.99956e+06	2.08046e+06	2.03864e+06	2.28525e+06	805175	1.13907e+06	841964	0	27.634	28	3	8	3	1	198	22.1	5.3	29.69	0	High
Q9Y315	DERA	Deoxyribose-phosphate aldolase	0.799071	0.955875	0.851163	1.03801	0.965229	0.597602	0.641015	0.627505	695175	555494	664500	591707	721598	671003	415438	445618	436226	0	12.213	10	2	3	2	1	318	35.2	8.94	11.02	0	High
Q9BUN8	DERL1	Derlin-1	0.961447	1.33595	1.21865	1.06029	1.04826	1.11819	1.35128	0.914447	696827	669962	930924	849186	738841	730454	779188	941606	637212	0	7.814	10	2	4	2	1	251	28.8	9.51	12.89	0	High
Q9GZP9	DERL2	Derlin-2	0.673137	0.879646	0.919458	0.855517	1.02444	2.41244	2.46834	4.13798	299893	201869	263799	275739	256563	307222	723472	740238	1.24095e+06	0.001	5.692	13	1	2	1	1	239	27.5	7.28	7.35	0	High
Q6ICB0	DESI1	Desumoylating isopeptidase 1	0.923511	0.846898	0.921938	0.840856	0.790037	0.65356	0.66824	0.71952	998227	921874	845396	920303	839365	788637	652402	667055	718244	0.011	2.68	5	1	1	1	1	168	18.3	4.94	2.57	0	Medium
Q9BSY9	DESI2	Deubiquitinase DESI2	0.857828	0.933133	0.833166	0.926569	0.852358	0.518262	0.594199	0.565479	731067	627130	682182	609100	677383	623130	378884	434399	413403	0.037	1.629	4	1	1	1	1	194	21.4	4.92	2.67	0	Medium
O00273	DFFA	DNA fragmentation factor subunit alpha	1.09066	0.621449	0.779506	0.819608	0.911947	0.678653	0.863683	1.15179	1.56291e+06	1.70461e+06	971268	1.2183e+06	1.28097e+06	1.42529e+06	1.06067e+06	1.34986e+06	1.80014e+06	0	45.749	35	8	16	8	1	331	36.5	4.79	54.82	0	High
O75907	DGAT1	Diacylglycerol O-acyltransferase 1	0.855602	0.315508	0.47988	0.588135	1.04736	0.416399	0.79198	0.869056	1.07604e+06	920659	339498	516368	632854	1.127e+06	448060	852199	935136	0.002	4.719	4	1	1	1	1	488	55.2	9.32	4.01	0	High
Q8WYQ5	DGCR8	Microprocessor complex subunit DGCR8	1.20935	0.708322	0.904271	0.759139	1.0624	0.787474	0.691308	0.960861	374409	452792	265202	338567	284228	397773	294838	258832	359755	0.025	1.903	2	1	1	1	1	773	86	5.95	0	0	Medium
Q9Y6T7	DGKB	Diacylglycerol kinase beta	4.79714	2.09683	3.11245	3.05569	1.84342	2.32083	1.21711	0.599463	855669	4.10476e+06	1.79419e+06	2.66323e+06	2.61466e+06	1.57736e+06	1.98587e+06	1.04145e+06	512942	0.065	1.297	2	1	1	1	1	804	90.5	7.85	0	0	Low
Q7Z3D6	DGLUCY	D-glutamate cyclase, mitochondrial	0.877645	1.13353	0.99094	1.09075	1.02371	1.38881	1.17771	1.14713	215686	189296	244486	213732	235259	220799	299547	254016	247421	0.01	2.8	2	1	1	1	1	616	66.4	6.79	0	0	High
Q16854	DGUOK	Deoxyguanosine kinase, mitochondrial	1.09629	0.836619	0.896307	1.00828	1.16129	1.23012	1.25063	1.86508	707415	775529	591837	634062	713272	821518	870206	884712	1.31939e+06	0.013	2.522	3	1	1	1	1	277	32	8.66	2.56	0	Medium
Q15392	DHCR24	Delta(24)-sterol reductase	0.75949	0.564251	0.560801	0.813918	0.983327	0.541835	0.46631	0.345754	685600	520706	386850	384485	558022	674169	371482	319703	237049	0	13.283	11	4	4	4	1	516	60.1	8.16	13	0	High
Q9UBM7	DHCR7	7-dehydrocholesterol reductase	0.875473	0.721303	0.891921	0.937187	1.08554	1.02417	1.16299	0.975964	887153	776679	639906	791271	831428	963044	908592	1.03175e+06	865829	0	18.8	11	4	8	4	1	475	54.5	8.7	24.54	0	High
Q86SQ9	DHDDS	Dehydrodolichyl diphosphate synthase complex subunit DHDDS	0.997683	0.892667	1.11935	1.08633	1.1265	0.89234	0.773072	0.915321	96271.5	96048.4	85938.4	107762	104583	108449	85906.9	74424.8	88119.3	0.004	3.931	7	1	1	1	1	333	38.6	8.28	3.99	0	High
P00374	DHFR	Dihydrofolate reductase	0.9642	0.825716	0.797476	0.912019	0.793409	0.426033	0.436905	0.482918	999059	963293	824940	796726	911161	792662	425632	436494	482464	0	25.787	30	5	8	5	1	187	21.4	7.42	27.24	0	High
Q02127	DHODH	Dihydroorotate dehydrogenase (quinone), mitochondrial	1.14585	0.718034	0.935803	0.800457	0.927292	0.656417	0.862058	1.42713	555114	636078	398591	519477	444345	514753	364386	478540	792221	0	10.152	10	3	3	3	1	395	42.8	9.67	9.55	0	High
P49366	DHPS	Deoxyhypusine synthase	0.864094	0.740795	0.649704	0.787092	0.927283	0.781809	0.647893	1.20318	2.19561e+06	1.89721e+06	1.6265e+06	1.4265e+06	1.72815e+06	2.03595e+06	1.71655e+06	1.42252e+06	2.64171e+06	0	15.887	15	3	4	3	1	369	40.9	5.36	11.39	0	High
Q96LJ7	DHRS1	Dehydrogenase/reductase SDR family member 1	1.09916	0.984956	1.07158	0.940337	1.02286	0.475495	0.616915	0.545607	502090	551878	494537	538030	472134	513570	238741	309747	273944	0.013	2.551	3	1	1	1	1	313	33.9	7.83	2.46	0	Medium
Q6UWP2	DHRS11	Dehydrogenase/reductase SDR family member 11	1.05179	0.807519	0.817397	0.831676	0.83214	0.724321	0.422425	0.776606	1.02056e+06	1.07341e+06	824117	834199	848771	849245	739209	431108	792569	0.01	2.749	3	1	1	1	1	260	28.3	6.64	3.23	0	Medium
Q6UX07	DHRS13	Dehydrogenase/reductase SDR family member 13	0.782775	1.14764	0.950959	1.05394	0.981039	1.18651	1.40523	0.902069	298178	233407	342203	283555	314261	292524	353791	419011	268977	0.016	2.33	2	1	1	1	1	377	40.8	7.69	2.5	0	Medium
Q9BTZ2	DHRS4	Dehydrogenase/reductase SDR family member 4	1.03197	0.973282	0.988478	1.00808	0.993812	1.21605	1.13011	1.09006	300827	310446	292790	297361	303259	298966	365820	339969	327920	0.078	1.172	3	1	1	1	1	278	29.5	8.56	2.29	0	Low
Q9Y394	DHRS7	Dehydrogenase/reductase SDR family member 7	0.931451	1.39278	1.38231	1.31021	1.2023	1.58073	1.25557	0.864041	323065	300919	449958	446576	423284	388420	510679	405629	279141	0	26.593	20	4	5	4	1	339	38.3	8.32	22.56	0	High
Q6IAN0	DHRS7B	Dehydrogenase/reductase SDR family member 7B	0.863436	0.726885	0.69808	0.800838	1.00804	0.823116	1.04123	1.11926	1.21384e+06	1.04808e+06	882326	847360	972093	1.2236e+06	999134	1.26389e+06	1.35861e+06	0	16.889	13	3	5	3	1	325	35.1	9.55	16.87	0	High
Q96HY7	DHTKD1	Probable 2-oxoglutarate dehydrogenase E1 component DHKTD1, mitochondrial	0.777792	0.872503	0.796705	0.919352	1.00793	1.07767	0.880113	1.06529	1.42557e+06	1.1088e+06	1.24381e+06	1.13576e+06	1.3106e+06	1.43687e+06	1.53629e+06	1.25466e+06	1.51865e+06	0	31.031	13	8	9	8	1	919	103	6.93	24.73	0	High
O43143	DHX15	Pre-mRNA-splicing factor ATP-dependent RNA helicase DHX15	0.914624	1.02615	1.03631	1.17807	1.1339	1.2805	1.22349	1.16018	1.03539e+07	9.46994e+06	1.06247e+07	1.07298e+07	1.21976e+07	1.17403e+07	1.32581e+07	1.26679e+07	1.20124e+07	0	124.693	38	28	53	28	1	795	90.9	7.46	155.2	0	High
O60231	DHX16	Pre-mRNA-splicing factor ATP-dependent RNA helicase DHX16	1.05908	1.14982	1.1505	1.15932	1.05502	1.0896	1.03506	1.003	1.12518e+06	1.19166e+06	1.29375e+06	1.29452e+06	1.30445e+06	1.18709e+06	1.226e+06	1.16463e+06	1.12855e+06	0	66.739	16	12	18	12	1	1041	119.2	6.8	61.96	0	High
Q7Z478	DHX29	ATP-dependent RNA helicase DHX29	0.958342	1.02882	1.07209	1.04699	1.05296	1.35725	1.21201	1.26806	1.06033e+06	1.01616e+06	1.09088e+06	1.13677e+06	1.11015e+06	1.11648e+06	1.43913e+06	1.28513e+06	1.34457e+06	0	71.666	15	17	20	17	1	1369	155.1	8.09	62.69	0	High
Q7L2E3	DHX30	ATP-dependent RNA helicase DHX30	1.04213	1.20299	1.14164	1.03737	0.986627	1.62855	1.30298	1.58475	2.00089e+06	2.08519e+06	2.40704e+06	2.28429e+06	2.07566e+06	1.97413e+06	3.25855e+06	2.60712e+06	3.1709e+06	0	99.395	24	26	34	26	1	1194	133.9	8.78	108.91	0	High
Q7L7V1	DHX32	Putative pre-mRNA-splicing factor ATP-dependent RNA helicase DHX32	1.08351	1.20195	1.29346	0.921788	1.49682	1.77733	1.67144	1.08108	76971.6	83399.5	92516.1	99559.9	70951.5	115212	136804	128653	83212.3	0.071	1.247	2	1	1	1	1	743	84.4	4.97	2.11	0	Low
Q9H6R0	DHX33	ATP-dependent RNA helicase DHX33	1.08726	1.2352	1.17426	1.23091	1.13357	0.954979	0.828886	1.40939	386802	420553	477780	454207	476120	438469	369388	320615	545154	0.001	5.357	2	2	2	2	1	707	78.8	8.91	5.7	0	High
Q14147	DHX34	Probable ATP-dependent RNA helicase DHX34	0.899244	0.957392	1.07836	1.04381	1.18787	0.463627	0.654381	0.49709	253727	228162	242916	273609	264842	301394	117634	166034	126125	0.008	3.075	1	1	1	1	1	1143	128	7.56	3.02	0	High
Q9H2U1	DHX36	ATP-dependent DNA/RNA helicase DHX36	1.00174	1.01056	0.950798	1.0004	1.0609	1.10452	0.957977	1.12245	2.64344e+06	2.64805e+06	2.67136e+06	2.51338e+06	2.64451e+06	2.80444e+06	2.91974e+06	2.53236e+06	2.96712e+06	0	56.273	14	13	18	12	1	1008	114.7	7.68	55.61	1	High
Q8IY37	DHX37	Probable ATP-dependent RNA helicase DHX37	0.799915	0.856442	0.917963	0.933558	0.961956	0.908781	0.673781	1.28837	342912	274301	293685	314781	320129	329867	311632	231048	441798	0	41.547	15	12	13	12	1	1157	129.5	8.1	40	0	High
Q92620	DHX38	Pre-mRNA-splicing factor ATP-dependent RNA helicase PRP16	0.785067	0.907074	0.772028	0.742212	0.860276	1.05431	0.961489	0.918722	777157	610120	704939	599987	576815	668569	819361	747227	713991	0	29.498	9	9	10	9	1	1227	140.4	6.54	32.79	0	High
Q8IX18	DHX40	Probable ATP-dependent RNA helicase DHX40	0.831891	0.874552	0.888348	0.990416	1.03415	0.782297	0.508117	0.607135	413608	344076	361721	367427	409644	427733	323564	210161	251116	0.011	2.733	2	1	1	1	1	779	88.5	8.65	2.1	0	Medium
Q6P158	DHX57	Putative ATP-dependent RNA helicase DHX57	0.895907	1.09775	1.418	0.882863	1.00593	1.0568	0.805542	1.06933	97366.8	87231.5	106884	138066	85961.5	97944.3	102897	78433.1	104117	0	9.057	2	3	3	2	1	1386	155.5	7.71	8.07	0	High
Q14562	DHX8	ATP-dependent RNA helicase DHX8	1.61698	1.49729	1.4514	1.37302	1.24054	1.6481	2.1087	1.62874	489544	791584	732990	710526	672154	607301	806820	1.0323e+06	797341	0	15.072	4	3	4	3	1	1220	139.2	8.32	15.68	0	High
Q08211	DHX9	ATP-dependent RNA helicase A	1.19806	0.94737	1.1741	0.984864	1.118	1.02034	0.947163	0.914969	1.64773e+07	1.97408e+07	1.56101e+07	1.9346e+07	1.62279e+07	1.84217e+07	1.68124e+07	1.56067e+07	1.50762e+07	0	261.334	44	45	112	45	1	1270	140.9	6.84	402.82	0	High
Q9NR28	DIABLO	Diablo homolog, mitochondrial	1.01999	1.01121	1.0723	0.876898	0.502107	0.41469	0.469214	0.359153	1.32718e+06	1.3537e+06	1.34206e+06	1.42314e+06	1.1638e+06	666386	550368	622731	476661	0	34.146	45	8	11	8	1	239	27.1	5.9	31.37	0	High
O60610	DIAPH1	Protein diaphanous homolog 1	1.12038	1.02044	0.991458	1.0463	1.08976	1.02572	1.03002	0.99964	7.24321e+06	8.11515e+06	7.39125e+06	7.18133e+06	7.57856e+06	7.89339e+06	7.42952e+06	7.46065e+06	7.2406e+06	0	142.594	24	28	41	28	1	1272	141.3	5.41	143.02	0	High
O60879	DIAPH2	Protein diaphanous homolog 2	1.03156	1.00486	1.01462	1.10043	1.17253	0.868289	0.862522	0.719638	1.56751e+06	1.61698e+06	1.57513e+06	1.59043e+06	1.72492e+06	1.83796e+06	1.36105e+06	1.35201e+06	1.12804e+06	0	60.972	17	16	18	16	1	1101	125.5	6.58	56.54	0	High
Q9NSV4	DIAPH3	Protein diaphanous homolog 3	1.15521	0.956032	1.11091	0.974129	1.03619	0.772062	0.651069	0.763205	581792	672090	556212	646316	566741	602848	449180	378787	444026	0	18.878	4	4	5	4	1	1193	136.8	7.03	13.4	0	High
Q9UPY3	DICER1	Endoribonuclease Dicer	1.06838	0.704472	0.968981	0.747046	0.972284	0.501608	0.683427	0.594103	493432	527173	347609	478127	368616	479756	247510	337225	293149	0	26.198	4	7	8	7	1	1922	218.5	5.68	24.51	0	High
Q9BTC0	DIDO1	Death-inducer obliterator 1	1.36427	0.848546	1.10956	1.04087	1.03991	1.10438	1.12647	1.20502	1.97953e+06	2.70061e+06	1.67972e+06	2.19641e+06	2.06043e+06	2.05854e+06	2.18615e+06	2.22989e+06	2.38537e+06	0	47.596	9	13	17	13	1	2240	243.7	7.88	51.21	0	High
Q68CQ4	DIEXF	Digestive organ expansion factor homolog	1.14684	1.04439	1.05776	1.00175	1.03516	1.14158	1.14766	1.10253	1.01326e+06	1.16205e+06	1.05824e+06	1.07179e+06	1.01503e+06	1.04889e+06	1.15672e+06	1.16288e+06	1.11715e+06	0	24.578	11	7	8	7	1	756	87	5.88	25.78	0	High
Q9UNQ2	DIMT1	Probable dimethyladenosine transferase	0.918929	0.899316	0.965286	1.0272	0.926828	0.752664	0.907484	0.791547	552854	508033	497191	533662	567890	512401	416113	501706	437610	0.002	4.574	10	3	3	3	1	313	35.2	9.99	6.55	0	High
Q14689	DIP2A	Disco-interacting protein 2 homolog A	0.962958	1.02164	1.01879	0.884506	0.897487	1.08285	1.35024	1.4795	332830	320501	340031	339085	294390	298711	360406	449400	492422	0.003	4.416	1	1	1	1	1	1571	170.3	8.03	3.08	0	High
Q9P265	DIP2B	Disco-interacting protein 2 homolog B	1.17871	0.997422	0.992134	1.02907	1.01885	0.93646	1.01111	0.978386	1.84883e+06	2.17924e+06	1.84407e+06	1.83429e+06	1.90259e+06	1.88369e+06	1.73136e+06	1.86937e+06	1.80887e+06	0	34.487	7	9	13	9	1	1576	171.4	8.09	38.17	0	High
Q8NDZ4	DIPK2A	Divergent protein kinase domain 2A	0.962358	0.529388	0.590275	0.633404	1.16007	0.491544	0.610443	0.84445	438495	421989	232134	258832	277744	508686	215539	267676	370287	0	6.576	5	1	1	1	1	430	49.5	8.53	5.74	0	High
Q9Y2L1	DIS3	Exosome complex exonuclease RRP44	0.916177	0.843707	0.803952	0.912639	1.01854	0.879653	0.914592	0.860994	2.04734e+06	1.87572e+06	1.72735e+06	1.64596e+06	1.86848e+06	2.08529e+06	1.80095e+06	1.87248e+06	1.76274e+06	0	81.627	24	18	25	18	1	958	108.9	7.14	87.27	0	High
Q8IYB7	DIS3L2	DIS3-like exonuclease 2	1.25389	1.12897	1.37869	1.29393	0.784199	0.66413	0.84272	0.909403	1.17441e+06	1.47259e+06	1.32588e+06	1.61914e+06	1.51961e+06	920972	779962	989700	1.06801e+06	0	25.533	8	7	8	7	1	885	99.2	6.1	19.81	0	High
Q9P2K9	DISP3	Protein dispatched homolog 3	1.12143	2.0081	1.68688	1.51893	1.18416	0.293927	0.391712	0.262103	297755	333913	597921	502277	452269	352590	87518.2	116634	78042.6	0.052	1.448	1	1	1	1	1	1392	153	7.55	2.08	0	Low
O60832	DKC1	H/ACA ribonucleoprotein complex subunit DKC1	1.10841	1.04019	0.828588	0.88743	1.02053	0.984965	0.81746	0.798603	1.87867e+06	2.08235e+06	1.95418e+06	1.55665e+06	1.66719e+06	1.91723e+06	1.85043e+06	1.53574e+06	1.50031e+06	0	43.916	23	11	16	11	1	514	57.6	9.42	47.61	0	High
P10515	DLAT	Dihydrolipoyllysine-residue acetyltransferase component of pyruvate dehydrogenase complex, mitochondrial	1.03819	0.750987	0.870913	0.849093	0.957873	0.817332	1.28799	1.08413	4.54719e+06	4.72083e+06	3.41488e+06	3.96021e+06	3.86099e+06	4.35563e+06	3.71657e+06	5.85673e+06	4.92977e+06	0	102.005	34	15	39	15	1	647	69	7.84	133.21	0	High
P09622	DLD	Dihydrolipoyl dehydrogenase, mitochondrial	0.747546	0.53198	0.454654	0.501442	0.959549	1.06977	0.459747	1.1564	7.21053e+06	5.3902e+06	3.83585e+06	3.27829e+06	3.61566e+06	6.91885e+06	7.71362e+06	3.31501e+06	8.33826e+06	0	85.483	36	12	40	12	1	509	54.1	7.85	136.78	0	High
Q9Y2H0	DLGAP4	Disks large-associated protein 4	1.10245	1.35486	1.26135	1.16746	0.798625	0.742701	2.77734	2.31165	558047	615218	756076	703894	651500	445671	414462	1.54989e+06	1.29001e+06	0.006	3.538	2	2	2	2	1	992	107.9	7.08	4.49	0	High
Q15398	DLGAP5	Disks large-associated protein 5	1.28906	1.20429	1.23394	1.07954	1.07277	0.898217	0.580002	0.606877	260084	335264	313216	320927	280771	279010	233612	150849	157839	0	10.709	4	3	4	3	1	846	95.1	9	8.86	0	High
P36957	DLST	Dihydrolipoyllysine-residue succinyltransferase component of 2-oxoglutarate dehydrogenase complex, mitochondrial	0.975495	1.51226	1.08314	1.17972	1.04193	1.71769	1.54138	2.05167	747465	729148	1.13036e+06	809607	881797	778805	1.28391e+06	1.15213e+06	1.53355e+06	0	53.027	29	10	20	10	1	453	48.7	8.95	65.96	0	High
Q9NW81	DMAC2	Distal membrane-arm assembly complex protein 2	0.804432	0.969644	0.955748	0.808885	0.867768	0.655841	0.831286	0.854695	418267	336467	405570	399757	338330	362958	274316	347699	357490	0	12.544	13	3	4	3	1	257	29.2	6.43	12.13	0	High
Q9NPF5	DMAP1	DNA methyltransferase 1-associated protein 1	0.745322	1.37318	1.28007	0.148529	0.952903	1.36393	1.30653	0.213511	172290	128411	236584	220542	25590.1	164175	234992	225102	36785.7	0	6.381	4	2	2	2	1	467	53	9.5	5.79	0	High
Q9Y485	DMXL1	DmX-like protein 1	1.06943	0.844196	0.925879	0.786799	0.978524	0.864547	0.867435	1.31142	357886	382735	302126	331360	281585	350200	309410	310443	469339	0	6.929	0	1	2	1	1	3027	337.6	6.34	6.43	0	High
P51530	DNA2	DNA replication ATP-dependent helicase/nuclease DNA2	0.972147	1.10196	0.96997	1.17822	0.815995	0.81543	0.702579	0.612304	189383	184109	208693	183696	223136	154536	154429	133057	115960	0.006	3.544	2	2	2	1	1	1060	120.3	7.74	5.89	0	High
Q86Y56	DNAAF5	Dynein assembly factor 5, axonemal	1.37677	0.937356	0.92203	0.910858	0.985575	0.834553	0.864528	0.912641	1.53711e+06	2.11624e+06	1.44082e+06	1.41726e+06	1.40009e+06	1.51494e+06	1.2828e+06	1.32887e+06	1.40283e+06	0	62.211	20	12	16	12	1	855	93.5	6.42	57.33	0	High
Q8TE73	DNAH5	Dynein heavy chain 5, axonemal	0.497248	0.103409	0.205917	0.228879	0.663519	0.145531	0.135654	1.80249	284438	141436	29413.3	58570.5	65101.8	188730	41394.5	38585.1	512695	0.034	1.719	0	1	1	1	1	4624	528.7	6.1	2.52	0	Medium
P31689	DNAJA1	DnaJ homolog subfamily A member 1	0.92198	1.28421	1.18282	1.26141	0.958847	0.940821	0.941482	1.20695	6.19595e+06	5.71254e+06	7.95692e+06	7.32871e+06	7.81563e+06	5.94097e+06	5.82928e+06	5.83338e+06	7.47817e+06	0	73.762	37	10	65	10	1	397	44.8	7.08	200.39	0	High
O60884	DNAJA2	DnaJ homolog subfamily A member 2	0.939114	1.21601	1.00444	1.09919	1.09301	1.42429	1.13458	1.17462	2.92101e+06	2.74316e+06	3.55198e+06	2.93397e+06	3.21074e+06	3.1927e+06	4.16037e+06	3.31413e+06	3.43109e+06	0	32.925	19	8	13	8	1	412	45.7	6.48	40.78	0	High
Q96EY1	DNAJA3	DnaJ homolog subfamily A member 3, mitochondrial	0.570255	0.867937	0.695584	0.674733	0.621174	1.15495	1.21624	0.985058	256471	146254	222601	178397	173049	159313	296210	311930	252639	0	30.522	16	7	9	7	1	480	52.5	9.26	30.12	0	High
Q8WW22	DNAJA4	DnaJ homolog subfamily A member 4	1.34388	1.51442	1.52137	1.77746	1.39605	1.01875	1.01327	0.668631	781259	1.04992e+06	1.18315e+06	1.18858e+06	1.38865e+06	1.09068e+06	795904	791629	522373	0.003	4.278	3	1	1	1	1	397	44.8	7.59	3.49	0	High
P25685	DNAJB1	DnaJ homolog subfamily B member 1	1.06525	1.27194	1.22683	1.19187	1.06935	1.45519	1.39999	1.31571	5.16622e+06	5.5033e+06	6.57114e+06	6.33809e+06	6.15747e+06	5.52448e+06	7.51783e+06	7.23268e+06	6.79722e+06	0	65.025	41	14	27	13	1	340	38	8.63	67.2	1	High
Q9UBS4	DNAJB11	DnaJ homolog subfamily B member 11	0.905965	1.01185	0.943605	1.0392	1.00266	1.19486	1.36371	1.12539	1.55168e+06	1.40577e+06	1.57007e+06	1.46418e+06	1.61251e+06	1.55581e+06	1.85405e+06	2.11605e+06	1.74625e+06	0	33.679	20	6	8	6	1	358	40.5	6.18	24.64	0	High
Q9NXW2	DNAJB12	DnaJ homolog subfamily B member 12	0.841333	0.58068	0.569463	0.663759	0.840519	0.491787	0.624016	0.75442	2.90179e+06	2.44137e+06	1.68501e+06	1.65246e+06	1.92609e+06	2.43901e+06	1.42706e+06	1.81076e+06	2.18917e+06	0.001	5.69	6	2	2	2	1	375	41.8	8.69	3.63	0	High
P25686	DNAJB2	DnaJ homolog subfamily B member 2	0.961654	1.04765	1.11656	1.49223	1.42854	1.1623	1.14866	1.32785	674173	648321	706296	752752	1.00602e+06	963085	783591	774395	895199	0	10.307	11	3	3	2	1	324	35.6	5.95	9.75	0	High
Q9UDY4	DNAJB4	DnaJ homolog subfamily B member 4	1.21573	1.17721	1.28192	1.37342	1.10758	1.05204	0.949919	0.841302	2.00227e+06	2.43423e+06	2.3571e+06	2.56674e+06	2.74996e+06	2.21767e+06	2.10647e+06	1.902e+06	1.68452e+06	0	48.164	39	11	18	10	1	337	37.8	8.5	58.15	0	High
O75953	DNAJB5	DnaJ homolog subfamily B member 5	1.54307	1.11797	1.33104	1.1679	1.06378	0.681288	0.619079	0.546656	3.80761e+06	5.87541e+06	4.25681e+06	5.06808e+06	4.4469e+06	4.05045e+06	2.59408e+06	2.35721e+06	2.08145e+06	0.016	2.31	4	1	1	1	1	348	39.1	9.04	2.61	0	Medium
O75190	DNAJB6	DnaJ homolog subfamily B member 6	1.18605	0.980107	1.01932	1.02897	1.17114	0.869969	1.02831	1.04326	727728	863125	713251	741787	748812	852272	633101	748329	759211	0	10.759	15	4	4	3	1	326	36.1	9.16	7.72	1	High
Q96KC8	DNAJC1	DnaJ homolog subfamily C member 1	1.25958	1.49238	1.40469	1.16935	1.07727	1.62389	2.27395	1.02735	148442	186974	221531	208514	173580	159912	241053	337549	152502	0	21.746	10	5	6	5	1	554	63.8	8.63	18.19	0	High
Q8IXB1	DNAJC10	DnaJ homolog subfamily C member 10	1.12307	0.932335	0.970732	0.975724	1.23339	0.954982	1.04059	1.47076	433867	487263	404510	421169	423335	535129	414336	451477	638116	0	43.724	15	9	13	9	1	793	91	7.18	40.86	0	High
Q9NVH1	DNAJC11	DnaJ homolog subfamily C member 11	0.897624	0.735415	0.751036	0.792333	0.91661	0.981217	0.964025	1.32742	2.13341e+06	1.915e+06	1.56894e+06	1.60227e+06	1.69037e+06	1.9555e+06	2.09334e+06	2.05666e+06	2.83192e+06	0	36.093	24	9	12	9	1	559	63.2	8.4	39.72	0	High
O75165	DNAJC13	DnaJ homolog subfamily C member 13	0.974235	0.997261	0.896723	1.00509	1.14205	0.933214	0.909421	0.77298	3.79377e+06	3.69602e+06	3.78338e+06	3.40196e+06	3.81309e+06	4.33267e+06	3.5404e+06	3.45014e+06	2.93251e+06	0	112.808	14	25	34	25	1	2243	254.3	6.74	108.42	0	High
Q9Y5T4	DNAJC15	DnaJ homolog subfamily C member 15	1.13953	0.955733	1.02208	1.06194	0.988989	0.276305	0.31401	0.371729	461730	526154	441291	471926	490328	456646	127578	144988	171638	0.01	2.757	6	1	1	1	1	150	16.4	10.08	2.23	0	Medium
Q9Y2G8	DNAJC16	DnaJ homolog subfamily C member 16	1.22553	1.20088	1.13739	1.38433	1.07332	1.55176	1.27555	1.07488	268378	328907	322290	305251	371524	288055	416458	342330	288475	0.008	3.032	2	1	1	1	1	782	90.5	7.12	3.23	0	High
Q96DA6	DNAJC19	Mitochondrial import inner membrane translocase subunit TIM14	1.15652	1.01922	1.10686	1.02031	0.950358	0.999369	1.30973	1.02257	4.06704e+06	4.7036e+06	4.14522e+06	4.50164e+06	4.14963e+06	3.86514e+06	4.06447e+06	5.32672e+06	4.15885e+06	0.001	6.003	20	2	3	2	1	116	12.5	10.1	8.45	0	High
Q99543	DNAJC2	DnaJ homolog subfamily C member 2	1.00716	0.545852	0.569433	0.501115	0.919788	0.622127	0.569468	1.41496	1.2923e+06	1.30155e+06	705404	735878	647590	1.18864e+06	803974	735923	1.82856e+06	0	34.744	18	9	10	9	1	621	72	8.7	32.81	0	High
Q5F1R6	DNAJC21	DnaJ homolog subfamily C member 21	1.23167	0.923723	1.08576	1.0124	1.04892	1.0068	0.86208	0.898841	642749	791655	593722	697874	650722	674192	647122	554101	577730	0	18.946	13	5	6	5	1	531	62	5.47	17.94	0	High
Q13217	DNAJC3	DnaJ homolog subfamily C member 3	0.886996	1.28392	1.17683	1.24397	1.12458	1.32097	1.19321	1.05289	3.66253e+06	3.24865e+06	4.70238e+06	4.31016e+06	4.55607e+06	4.11879e+06	4.8381e+06	4.37016e+06	3.85624e+06	0	82.681	43	16	24	15	1	504	57.5	6.15	84.58	1	High
Q96LL9	DNAJC30	DnaJ homolog subfamily C member 30, mitochondrial	0.664929	0.596075	0.600695	0.635083	0.775296	0.810081	0.752074	1.29553	896034	595799	534103	538242	569056	694691	725859	673883	1.16084e+06	0.057	1.391	4	1	1	1	1	226	25.9	10.49	2.02	0	Low
Q9H3Z4	DNAJC5	DnaJ homolog subfamily C member 5	1.19859	1.19427	1.23646	1.29079	1.16583	0.404608	0.6585	0.373193	2.40773e+06	2.88587e+06	2.87547e+06	2.97706e+06	3.10787e+06	2.807e+06	974186	1.58549e+06	898548	0	13.434	27	3	4	3	1	198	22.1	5.07	13.29	0	High
Q99615	DNAJC7	DnaJ homolog subfamily C member 7	0.900434	1.11542	1.17726	1.10313	0.898724	0.532282	0.862436	0.642575	2.98344e+06	2.68639e+06	3.32778e+06	3.51227e+06	3.29111e+06	2.68129e+06	1.58803e+06	2.57303e+06	1.91708e+06	0	105.951	44	23	41	23	1	494	56.4	6.96	112.26	0	High
O75937	DNAJC8	DnaJ homolog subfamily C member 8	0.949455	0.895773	0.952491	0.97938	1.01031	0.903978	0.882736	0.899416	4.32677e+06	4.10808e+06	3.87581e+06	4.12121e+06	4.23756e+06	4.37139e+06	3.91131e+06	3.8194e+06	3.89157e+06	0	56.501	40	10	17	10	1	253	29.8	9.06	56.89	0	High
Q8WXX5	DNAJC9	DnaJ homolog subfamily C member 9	1.05999	1.78747	1.60175	1.44483	1.01281	0.650932	0.843177	0.88015	1.86877e+06	1.98086e+06	3.34037e+06	2.99329e+06	2.70005e+06	1.8927e+06	1.21644e+06	1.5757e+06	1.64479e+06	0	58.155	37	7	14	7	1	260	29.9	5.73	51.23	0	High
O00115	DNASE2	Deoxyribonuclease-2-alpha	0.921547	0.764394	0.764548	0.663979	0.751888	0.595731	0.721116	1.01568	1.69031e+06	1.5577e+06	1.29206e+06	1.29232e+06	1.12233e+06	1.27092e+06	1.00697e+06	1.21891e+06	1.71681e+06	0	10.296	11	4	5	4	1	360	39.6	8.05	12.58	0	High
O00429	DNM1L	Dynamin-1-like protein	0.982655	0.755383	0.832477	0.805159	0.843173	0.873691	0.736987	0.705275	3.82531e+06	3.75895e+06	2.88957e+06	3.18448e+06	3.07998e+06	3.22539e+06	3.34214e+06	2.8192e+06	2.69789e+06	0	99.301	45	27	39	27	1	736	81.8	6.81	121.02	0	High
P50570	DNM2	Dynamin-2	1.09209	0.910176	0.849745	0.825806	0.92093	0.835711	0.912013	0.760005	2.97696e+06	3.25111e+06	2.70955e+06	2.52966e+06	2.45839e+06	2.74157e+06	2.48788e+06	2.71503e+06	2.2625e+06	0	74.178	28	19	25	17	1	870	98	7.44	78.48	2	High
Q9UQ16	DNM3	Dynamin-3	0.948518	1.77415	1.36964	1.28715	1.21053	1.82221	1.59273	1.44452	321898	305326	571096	440885	414332	389669	586566	512698	464989	0	12.929	4	3	5	1	1	869	97.7	8.35	14.07	0	High
P26358	DNMT1	DNA (cytosine-5)-methyltransferase 1	1.08195	1.25358	1.19234	1.14173	1.11194	1.14691	1.00008	1.07471	1.72566e+06	1.86709e+06	2.16326e+06	2.05757e+06	1.97024e+06	1.91884e+06	1.97918e+06	1.72581e+06	1.85459e+06	0	89.111	17	22	28	22	1	1616	183.1	7.75	90.89	0	High
Q9Y6K1	DNMT3A	DNA (cytosine-5)-methyltransferase 3A	1.24278	0.793587	0.809103	0.722899	0.874608	1.01643	1.05516	1.25989	4.33475e+06	5.38714e+06	3.44e+06	3.50726e+06	3.13359e+06	3.79121e+06	4.40597e+06	4.57385e+06	5.46132e+06	0.013	2.481	2	1	1	1	1	912	101.8	6.57	2.64	0	Medium
Q9ULA0	DNPEP	Aspartyl aminopeptidase	0.951327	0.97435	0.973545	0.991229	1.09613	1.13801	1.16265	1.04606	3.22009e+06	3.06336e+06	3.1375e+06	3.1349e+06	3.19185e+06	3.52964e+06	3.66449e+06	3.74383e+06	3.36842e+06	0	41.459	31	10	11	10	1	475	52.4	7.42	38.56	0	High
O43598	DNPH1	2'-deoxynucleoside 5'-phosphate N-hydrolase 1	1.05284	1.37674	1.16509	1.05591	0.8208	1.2168	1.0264	0.757743	970935	1.02224e+06	1.33672e+06	1.13123e+06	1.02522e+06	796943	1.18143e+06	996570	735719	0	18.027	34	4	16	4	1	174	19.1	5.05	58.51	0	High
Q9H147	DNTTIP1	Deoxynucleotidyltransferase terminal-interacting protein 1	0.76366	0.444044	0.552019	0.536735	0.840364	0.637551	0.626622	1.52298	1.18757e+06	906896	527332	655559	637409	997987	757134	744155	1.80864e+06	0	6.768	5	1	2	1	1	329	37	8.97	6.45	0	High
Q5QJE6	DNTTIP2	Deoxynucleotidyltransferase terminal-interacting protein 2	1.28365	1.54102	1.42337	1.32169	1.23248	1.36407	1.44265	1.18458	132456	170028	204118	188534	175067	163249	180680	191088	156905	0	15.628	7	4	4	4	1	756	84.4	6.16	14.25	0	High
Q96BY6	DOCK10	Dedicator of cytokinesis protein 10	1.00565	0.970361	0.992695	1.08213	1.25293	1.24588	1.11465	1.54614	442911	445415	429783	439675	479289	554936	551814	493692	684802	0	13.285	3	5	5	5	1	2186	249.4	7.14	14.94	0	High
Q92608	DOCK2	Dedicator of cytokinesis protein 2	0.804902	1.28413	1.14146	1.27646	1.13179	0.908399	1.03835	0.644448	621145	499961	797631	709012	792865	703008	564247	644968	400295	0.015	2.38	0	1	1	1	1	1830	211.8	6.87	2.87	0	Medium
Q8N1I0	DOCK4	Dedicator of cytokinesis protein 4	1.21685	0.961274	1.2363	0.993221	1.25651	0.47833	0.596722	0.458096	188369	229216	181074	232881	187092	236688	90102.6	112404	86291.2	0	6.678	2	2	2	2	1	1966	225.1	7.65	6.08	0	High
Q9H7D0	DOCK5	Dedicator of cytokinesis protein 5	1.01068	0.809959	0.946267	0.933985	1.13565	0.854153	0.696722	0.822077	166602	168380	134940	157650	155603	189200	142303	116075	136959	0	6.346	1	2	2	2	1	1870	215.2	7.96	3.77	0	High
Q96N67	DOCK7	Dedicator of cytokinesis protein 7	0.805102	0.963777	0.910001	0.936643	1.0539	1.0779	1.29268	1.608	3.59813e+06	2.89686e+06	3.46779e+06	3.2743e+06	3.37016e+06	3.79208e+06	3.87842e+06	4.65124e+06	5.78579e+06	0	113.153	13	24	34	24	1	2140	242.4	6.8	109.16	0	High
Q9BZ29	DOCK9	Dedicator of cytokinesis protein 9	1.12707	0.713793	0.862889	0.837646	1.23263	1.27141	1.12996	1.51377	348736	393051	248926	300921	292118	429863	443386	394056	527908	0.005	3.76	1	1	1	1	1	2069	236.3	7.49	3.27	0	High
Q9BU89	DOHH	Deoxyhypusine hydroxylase	1.20182	1.08655	1.07419	0.974181	0.62748	0.417592	0.642191	0.398711	719087	864215	781325	772439	700522	451213	300285	461792	286708	0	13.627	15	3	4	3	1	302	32.9	4.83	11.97	0	High
Q92785	DPF2	Zinc finger protein ubi-d4	1.23286	0.503939	0.675412	0.701668	0.939782	0.592	0.747983	0.659628	678772	836831	342060	458451	476273	637898	401833	507710	447737	0	9.732	10	3	3	3	1	391	44.1	6.33	8.4	0	High
Q9BZG8	DPH1	2-(3-amino-3-carboxypropyl)histidine synthase subunit 1	1.62713	1.0928	1.43121	0.920031	1.16842	0.966303	1.33277	1.15282	107203	174434	117152	153431	98630.4	125259	103591	142877	123586	0	8.264	5	2	2	2	1	443	48.8	8.18	6.26	0	High
Q9BQC3	DPH2	2-(3-amino-3-carboxypropyl)histidine synthase subunit 2	0.980197	1.13603	1.22178	1.19834	1.01146	1.09194	1.19076	1.1196	278366	272854	316231	340104	333578	281557	303959	331468	311660	0	9.604	12	3	3	3	1	489	52.1	5.53	10.58	0	High
Q9H2P9	DPH5	Diphthine methyl ester synthase	0.99152	0.880859	1.15437	0.980972	0.977301	0.970087	0.920426	0.726074	284687	282273	250769	328634	279270	278225	276172	262034	206704	0	13.4	16	3	3	3	1	285	31.6	5.31	11.99	0	High
O60762	DPM1	Dolichol-phosphate mannosyltransferase subunit 1	0.854396	0.863439	0.835148	0.951477	1.10294	0.717384	0.666594	0.56159	2.49427e+06	2.13109e+06	2.15365e+06	2.08309e+06	2.37324e+06	2.75102e+06	1.78935e+06	1.66266e+06	1.40076e+06	0	19.914	19	5	9	5	1	260	29.6	9.57	27.49	0	High
Q9P2X0	DPM3	Dolichol-phosphate mannosyltransferase subunit 3	1.06059	1.00347	1.11642	1.04827	1.01368	1.06998	0.832364	1.1138	1.77926e+06	1.88706e+06	1.78544e+06	1.9864e+06	1.86514e+06	1.80361e+06	1.90377e+06	1.48099e+06	1.98175e+06	0	7.714	13	1	3	1	1	92	10.1	5.94	10.66	0	High
Q9NY33	DPP3	Dipeptidyl peptidase 3	0.811894	0.645042	0.626511	0.705014	0.977404	0.421628	0.442038	0.691647	1.20349e+06	977103	776299	753997	848475	1.17629e+06	507423	531987	832388	0	71.359	33	18	22	18	1	737	82.5	5.1	73.02	0	High
Q9UHL4	DPP7	Dipeptidyl peptidase 2	1.09934	0.778082	0.819598	0.90175	1.0249	1.09288	0.922981	1.74748	575972	633190	448153	472065	519382	590313	629467	531611	1.0065e+06	0	14.298	9	3	3	3	1	492	54.3	6.32	11.46	0	High
Q86TI2	DPP9	Dipeptidyl peptidase 9	0.703326	0.886214	0.956289	1.0012	0.966141	1.27016	1.14772	1.24588	560197	394001	496454	535710	560871	541229	711542	642950	697937	0	20.217	8	5	6	5	1	863	98.2	6.46	18.37	0	High
Q2PZI1	DPY19L1	Probable C-mannosyltransferase DPY19L1	1.10455	1.94684	1.68418	1.54838	1.41757	1.6759	1.92639	1.0103	1.03112e+06	1.13893e+06	2.00744e+06	1.7366e+06	1.59658e+06	1.46169e+06	1.72806e+06	1.98635e+06	1.04175e+06	0	7.848	3	1	2	1	1	675	77.3	8.95	4.82	0	High
Q9C005	DPY30	Protein dpy-30 homolog	1.50816	1.44148	1.6007	0.769483	0.468071	0.24732	0.872922	0.22912	1.60146e+06	2.41525e+06	2.30847e+06	2.56345e+06	1.23229e+06	749595	396072	1.39795e+06	366927	0.002	4.862	11	2	2	2	1	99	11.2	4.88	5.48	0	High
Q16555	DPYSL2	Dihydropyrimidinase-related protein 2	0.843456	0.658419	0.64477	0.742825	0.992304	0.945732	0.76739	0.869773	1.19718e+07	1.00977e+07	7.88247e+06	7.71907e+06	8.89296e+06	1.18797e+07	1.13221e+07	9.18705e+06	1.04128e+07	0	177.188	56	21	86	18	1	572	62.3	6.38	326.85	3	High
Q14195	DPYSL3	Dihydropyrimidinase-related protein 3	0.786138	0.693043	0.697631	0.794249	0.953428	0.833072	0.834151	1.38519	3.02864e+06	2.38092e+06	2.09898e+06	2.11287e+06	2.40549e+06	2.88759e+06	2.52307e+06	2.52634e+06	4.19525e+06	0	62.514	30	11	34	8	1	570	61.9	6.49	117.51	0	High
O14531	DPYSL4	Dihydropyrimidinase-related protein 4	0.879624	0.866909	0.913503	1.00338	1.44811	1.76313	1.61241	2.49429	842353	740953	730243	769492	845198	1.21982e+06	1.48517e+06	1.35822e+06	2.10107e+06	0	26.317	16	6	7	6	1	572	61.8	7.09	25.09	0	High
Q9BPU6	DPYSL5	Dihydropyrimidinase-related protein 5	0.860908	0.82712	0.890882	0.950717	1.09298	1.18772	1.37804	1.23517	3.8354e+06	3.30193e+06	3.17234e+06	3.41689e+06	3.64638e+06	4.19203e+06	4.55539e+06	5.28532e+06	4.73738e+06	0.088	1.105	1	1	1	1	1	564	61.4	7.2	2.21	0	Low
Q01658	DR1	Protein Dr1	1.02217	1.19159	1.39194	1.1063	0.650838	0.859686	0.962399	0.617242	500276	511368	596121	696356	553455	325599	430080	481465	308791	0.001	5.356	7	1	4	1	1	176	19.4	4.75	12.42	0	High
Q14919	DRAP1	Dr1-associated corepressor	0.86894	0.849883	0.894968	0.828256	0.905382	0.40354	0.343624	0.682089	670028	582214	569445	599654	554955	606631	270383	230238	457019	0.001	6.017	10	2	2	2	1	205	22.3	5.17	6.47	0	High
Q9Y295	DRG1	Developmentally-regulated GTP-binding protein 1	1.01926	1.0372	1.12228	0.991532	0.970534	0.680953	0.909071	0.768918	2.34274e+06	2.38786e+06	2.42989e+06	2.62921e+06	2.3229e+06	2.27371e+06	1.5953e+06	2.12972e+06	1.80138e+06	0	48.913	34	10	15	10	1	367	40.5	8.9	51.39	0	High
P55039	DRG2	Developmentally-regulated GTP-binding protein 2	0.969792	0.986567	0.959565	1.00432	1.03348	1.26891	1.07864	1.31441	1.26389e+06	1.22571e+06	1.24692e+06	1.21279e+06	1.26935e+06	1.30621e+06	1.60377e+06	1.36329e+06	1.66127e+06	0	31.639	22	7	10	7	1	364	40.7	8.88	32.01	0	High
Q9BVC3	DSCC1	Sister chromatid cohesion protein DCC1	1.4651	1.22574	1.53364	1.1871	1.21269	0.899803	1.08026	0.911418	249280	365220	305553	382307	295920	302300	224303	269288	227198	0	6.766	11	2	2	2	1	393	44.8	5.17	3.68	0	High
O14972	DSCR3	Down syndrome critical region protein 3	0.853623	1.38201	1.27377	1.1918	0.993734	1.91637	1.84091	0.895657	346007	295359	478186	440731	412371	343839	663075	636966	309903	0	16.347	14	3	5	3	1	297	33	7.68	18.92	0	High
Q14126	DSG2	Desmoglein-2	0.777362	0.788583	0.842006	0.921136	1.16647	1.06156	0.968023	1.80442	346930	269690	273583	292117	319570	404682	368288	335836	626007	0	18.444	6	5	5	5	1	1118	122.2	5.24	17.8	0	High
Q03001	DST	Dystonin	0.978707	0.661856	0.654038	0.653492	0.748468	0.531338	0.624551	0.569226	1.9041e+06	1.86355e+06	1.26024e+06	1.24535e+06	1.24431e+06	1.42516e+06	1.01172e+06	1.18921e+06	1.08386e+06	0	97.042	4	23	29	22	1	7570	860.1	5.25	88.64	0	High
P60981	DSTN	Destrin	0.877504	1.07616	1.11772	1.16689	1.15983	0.796941	0.910325	0.742873	4.791e+06	4.20413e+06	5.15589e+06	5.35498e+06	5.59058e+06	5.55676e+06	3.81815e+06	4.36137e+06	3.55911e+06	0	48.102	48	8	91	7	1	165	18.5	7.85	280.02	0	High
Q6XUX3	DSTYK	Dual serine/threonine and tyrosine protein kinase	0.868294	1.03667	0.998382	1.15926	0.95388	1.12247	1.15667	1.20796	569319	494336	590198	568398	659989	543062	639041	658516	687717	0	8.963	4	3	3	3	1	929	105.1	6.74	10.21	0	High
Q8TEA8	DTD1	D-aminoacyl-tRNA deacylase 1	1.18049	0.986322	1.10237	1.04358	1.12645	0.586427	0.904804	0.720422	759961	897128	749566	837760	793081	856055	445662	687616	547493	0	16.544	22	4	10	4	1	209	23.4	8.24	27.45	0	High
Q9Y4J8	DTNA	Dystrobrevin alpha	0.827206	0.738244	0.79311	0.844464	0.806464	0.575783	0.769641	0.78749	628380	519800	463897	498375	530644	506766	361810	483627	494843	0	8.431	3	2	2	2	1	743	83.8	6.89	7.38	0	High
Q8TDB6	DTX3L	E3 ubiquitin-protein ligase DTX3L	0.926686	0.763986	0.816171	0.836499	0.944683	0.645061	0.634083	0.895158	440252	407975	336346	359320	368270	415898	283989	279156	394095	0	11.591	7	4	4	4	1	740	83.5	8.06	13.05	0	High
P23919	DTYMK	Thymidylate kinase	0.64974	1.43493	1.18119	1.29597	0.98966	0.449173	0.553978	0.436023	3.77036e+06	2.44976e+06	5.41021e+06	4.45352e+06	4.88629e+06	3.73138e+06	1.69355e+06	2.0887e+06	1.64397e+06	0	21.32	20	4	7	4	1	212	23.8	8.27	21.84	0	High
Q9NX74	DUS2	tRNA-dihydrouridine(20) synthase [NAD(P)+]-like	1.30587	1.52416	1.68732	1.51411	1.16586	1.04378	1.07841	0.874431	81555.9	106502	124304	137611	123485	95082.5	85126.1	87951.1	71315	0	8.322	8	3	4	3	1	493	55	7.11	7.57	0	High
Q96G46	DUS3L	tRNA-dihydrouridine(47) synthase [NAD(P)(+)]-like	0.979829	0.563014	0.596096	0.810928	1.05872	0.54766	0.572435	0.894601	277001	271413	155955	165119	224628	293267	151702	158565	247805	0	16.335	8	3	4	3	1	650	72.5	8.05	15.63	0	High
Q9UNI6	DUSP12	Dual specificity protein phosphatase 12	1.27289	1.41459	1.32075	1.27209	1.19087	1.51148	1.07575	1.02279	1.03314e+06	1.31508e+06	1.46148e+06	1.36453e+06	1.31426e+06	1.23034e+06	1.56158e+06	1.11141e+06	1.05669e+06	0	21.932	22	4	6	4	1	340	37.7	6.84	16.53	0	High
Q9BVJ7	DUSP23	Dual specificity protein phosphatase 23	0.9206	0.808263	0.776689	0.914078	0.996847	0.956322	0.852518	1.13995	725683	668064	586543	563630	663331	723395	693987	618658	827241	0	27.341	45	6	10	6	1	150	16.6	8.21	30.88	0	High
P51452	DUSP3	Dual specificity protein phosphatase 3	1.49806	1.156	1.15188	1.16312	1.03568	1.12766	0.843569	0.844836	2.13414e+06	3.19707e+06	2.46707e+06	2.45827e+06	2.48226e+06	2.2103e+06	2.40659e+06	1.8003e+06	1.803e+06	0	39.665	44	6	16	6	1	185	20.5	7.8	56.45	0	High
Q13115	DUSP4	Dual specificity protein phosphatase 4	0.716416	0.620507	0.636228	0.739311	0.740904	0.886707	0.889407	0.963131	549931	393979	341236	349882	406570	407446	487628	489113	529656	0	13.056	9	3	4	3	1	394	42.9	7.36	12.79	0	High
P33316	DUT	Deoxyuridine 5'-triphosphate nucleotidohydrolase, mitochondrial	1.3627	1.26984	1.26449	1.20923	1.00322	1.21381	0.935639	0.995546	1.06058e+06	1.44526e+06	1.34678e+06	1.3411e+06	1.28249e+06	1.06399e+06	1.28735e+06	992324	1.05586e+06	0	29.657	32	6	10	6	1	252	26.5	9.36	37.86	0	High
O14641	DVL2	Segment polarity protein dishevelled homolog DVL-2	0.844369	1.4796	1.12597	1.25589	1.00952	2.22969	2.02716	1.77865	283118	239056	418903	318782	355566	285813	631267	573925	503567	0	6.523	6	3	3	1	1	736	78.9	6.02	8.73	0	High
Q92997	DVL3	Segment polarity protein dishevelled homolog DVL-3	0.691783	0.447085	0.781033	0.826567	0.592528	1.01991	1.06458	1.36508	1.68998e+06	1.1691e+06	755563	1.31993e+06	1.39688e+06	1.00136e+06	1.72362e+06	1.79912e+06	2.30695e+06	0	11.818	9	5	5	3	1	716	78	6.65	14.32	2	High
Q14204	DYNC1H1	Cytoplasmic dynein 1 heavy chain 1	0.888301	1.1013	1.04046	1.0935	1.17085	0.920966	1.02039	1.04169	3.85764e+07	3.42674e+07	4.24843e+07	4.01372e+07	4.21834e+07	4.51673e+07	3.55276e+07	3.93629e+07	4.01845e+07	0	705.617	35	138	256	138	1	4646	532.1	6.4	844.33	0	High
Q13409	DYNC1I2	Cytoplasmic dynein 1 intermediate chain 2	1.30909	0.947681	1.02454	0.992496	0.990484	0.853035	0.902131	0.85855	1.96172e+06	2.56806e+06	1.85908e+06	2.00985e+06	1.94699e+06	1.94305e+06	1.67341e+06	1.76972e+06	1.68423e+06	0	56.417	25	11	21	11	1	638	71.4	5.2	75.2	0	High
Q9Y6G9	DYNC1LI1	Cytoplasmic dynein 1 light intermediate chain 1	0.877671	0.739717	0.870181	0.838603	0.94171	0.686613	0.620721	0.844861	1.89011e+06	1.6589e+06	1.39815e+06	1.64474e+06	1.58506e+06	1.77994e+06	1.29778e+06	1.17323e+06	1.59688e+06	0	55.784	33	13	18	13	1	523	56.5	6.42	58.5	0	High
O43237	DYNC1LI2	Cytoplasmic dynein 1 light intermediate chain 2	0.569432	0.662282	0.753321	0.775045	0.811531	0.885359	0.734735	0.946267	1.95324e+06	1.11224e+06	1.29359e+06	1.47142e+06	1.51385e+06	1.58511e+06	1.72932e+06	1.43511e+06	1.84828e+06	0	59.922	36	11	19	11	1	492	54.1	6.38	71.43	0	High
Q8NCM8	DYNC2H1	Cytoplasmic dynein 2 heavy chain 1	1.3146	1.27056	1.33715	1.18422	1.08784	1.09106	1.21312	0.767796	76466.3	100522	97154.9	102247	90552.6	83183.1	83429.2	92763	58710.5	0	10.721	1	3	3	3	1	4307	492.3	6.54	12.35	0	High
P63167	DYNLL1	Dynein light chain 1, cytoplasmic	4.58281	1.08317	1.13171	1.20062	1.24712	1.94425	1.94656	5.25892	937424	4.29604e+06	1.01539e+06	1.06089e+06	1.12549e+06	1.16908e+06	1.82259e+06	1.82476e+06	4.92984e+06	0	9.588	46	3	3	2	1	89	10.4	7.4	7.41	1	High
Q96FJ2	DYNLL2	Dynein light chain 2, cytoplasmic	0.930525	0.87192	0.840236	0.868137	0.818103	0.643093	0.815471	0.645621	4.86665e+06	4.52854e+06	4.24333e+06	4.08913e+06	4.22492e+06	3.98142e+06	3.12971e+06	3.96861e+06	3.14201e+06	0.001	5.363	21	2	3	1	1	89	10.3	7.37	9.23	0	High
Q9NP97	DYNLRB1	Dynein light chain roadblock-type 1	0.829664	0.774509	0.842581	0.84983	0.881693	0.597319	0.795898	1.00014	2.17011e+06	1.80047e+06	1.68077e+06	1.8285e+06	1.84423e+06	1.91337e+06	1.29625e+06	1.72719e+06	2.17042e+06	0	25.343	74	4	11	4	1	96	10.9	7.25	25.44	0	High
P63172	DYNLT1	Dynein light chain Tctex-type 1	0.746133	0.885784	0.812018	0.856554	0.880758	0.485018	0.133714	0.406403	422740	315420	374456	343272	362100	372331	205036	56526.3	171803	0	14.321	30	2	3	2	1	113	12.4	5.08	12.88	0	High
P51808	DYNLT3	Dynein light chain Tctex-type 3	1.04515	0.123392	0.257144	0.408955	0.944105	0.190325	0.199318	1.37501	105005	109746	12956.8	27001.5	42942.5	99136.1	19985.1	20929.4	144384	0.001	4.971	21	1	1	1	1	116	13.1	5.66	5.1	0	High
Q13627	DYRK1A	Dual specificity tyrosine-phosphorylation-regulated kinase 1A	1.92761	0.998238	1.45195	0.972139	1.27491	2.68163	2.89695	3.73137	207189	399381	206824	300828	201417	264148	555605	600217	773100	0.001	5.567	4	2	2	2	1	763	85.5	8.75	6.83	0	High
O00716	E2F3	Transcription factor E2F3	0.978023	1.48551	1.36669	1.21232	0.923762	0.867534	0.843034	0.540588	376274	368005	558958	514250	456164	347588	326431	317212	203409	0	9.28	7	2	2	2	1	465	49.1	5.44	8.4	0	High
Q16254	E2F4	Transcription factor E2F4	1.26105	0.908563	0.927241	1.00921	0.961138	0.995487	1.03298	0.969569	1.04479e+06	1.31753e+06	949256	968770	1.05441e+06	1.00419e+06	1.04007e+06	1.07925e+06	1.01299e+06	0.014	2.442	2	1	1	1	1	413	43.9	4.75	0	0	Medium
Q96JC9	EAF1	ELL-associated factor 1	0.868211	1.89368	1.57466	1.18672	0.935589	1.49421	1.35029	1.08861	387967	336837	734686	610916	460408	362977	579703	523868	422343	0.025	1.904	3	1	1	1	1	268	29	5.4	2.59	0	Medium
Q5JPH6	EARS2	Probable glutamate--tRNA ligase, mitochondrial	0.928752	0.652743	0.755351	0.717286	0.88095	0.222112	0.290613	0.186256	1.62199e+06	1.50643e+06	1.05874e+06	1.22517e+06	1.16343e+06	1.42889e+06	360264	471372	302106	0	40.702	25	11	12	11	1	523	58.7	8.76	39.14	0	High
Q99848	EBNA1BP2	Probable rRNA-processing protein EBP2	1.13817	0.996114	0.990471	1.01327	1.06308	0.900059	0.89451	0.666148	3.33429e+06	3.79497e+06	3.32133e+06	3.30251e+06	3.37854e+06	3.54462e+06	3.00106e+06	2.98255e+06	2.22113e+06	0	34.699	31	9	13	9	1	306	34.8	10.1	35.77	0	High
Q15125	EBP	3-beta-hydroxysteroid-Delta(8),Delta(7)-isomerase	0.690124	0.592698	0.671092	0.726926	0.924416	0.631522	0.607325	0.901755	356851	246271	211505	239480	259404	329879	225359	216725	321792	0.007	3.261	4	1	1	1	1	230	26.3	7.9	2.96	0	High
O95905	ECD	Protein ecdysoneless homolog	0.825211	1.33504	0.929521	1.20244	0.686975	0.757854	0.844493	0.651264	369351	304793	493098	343320	444122	253735	279914	311915	240545	0	15.631	9	4	5	4	1	644	72.7	4.87	16.94	0	High
P42892	ECE1	Endothelin-converting enzyme 1	1.20265	0.937817	1.14562	1.07391	1.03927	0.8654	0.938801	0.970566	153802	184969	144238	176198	165170	159842	133100	144389	149275	0	9.38	6	3	3	3	1	770	87.1	5.88	6.08	0	High
Q13011	ECH1	Delta(3,5)-Delta(2,4)-dienoyl-CoA isomerase, mitochondrial	1.00477	0.921314	0.872738	0.852098	1.08589	1.02952	1.00161	1.84041	709573	712957	653740	619272	604626	770517	730520	710715	1.3059e+06	0	41.941	31	9	13	9	1	328	35.8	8	40.3	0	High
Q9NTX5	ECHDC1	Ethylmalonyl-CoA decarboxylase	0.807809	1.30167	1.21296	1.09335	1.03654	0.884952	0.864651	0.985743	893245	721571	1.16271e+06	1.08347e+06	976629	925879	790479	772345	880509	0	24.334	29	7	7	7	1	307	33.7	8.21	24.74	0	High
P30084	ECHS1	Enoyl-CoA hydratase, mitochondrial	1.02093	0.995423	1.01625	1.05604	1.14375	1.25484	2.4332	2.94837	1.6154e+06	1.64921e+06	1.60801e+06	1.64165e+06	1.70592e+06	1.84761e+06	2.02707e+06	3.9306e+06	4.76279e+06	0	64.055	38	9	16	9	1	290	31.4	8.07	62.37	0	High
P42126	ECI1	Enoyl-CoA delta isomerase 1, mitochondrial	0.995704	0.5688	0.552404	0.574133	0.621562	0.705018	0.665696	0.652564	3.09719e+06	3.08388e+06	1.76168e+06	1.7109e+06	1.7782e+06	1.9251e+06	2.18357e+06	2.06178e+06	2.02111e+06	0	22.356	21	4	10	4	1	302	32.8	8.54	33.99	0	High
O75521	ECI2	Enoyl-CoA delta isomerase 2, mitochondrial	0.697347	1.12489	1.05957	1.17451	1.01096	1.21565	1.43442	0.80111	1.87035e+06	1.30428e+06	2.10393e+06	1.98177e+06	2.19675e+06	1.89085e+06	2.27368e+06	2.68286e+06	1.49835e+06	0	58.879	32	9	14	9	1	394	43.6	9	51.2	0	High
Q16610	ECM1	Extracellular matrix protein 1	1.48304	0.669296	1.07018	0.846394	1.09703	1.16154	1.36352	1.53417	864366	1.28189e+06	578517	925032	731594	948238	1.00399e+06	1.17858e+06	1.32609e+06	0	48.953	28	10	14	10	1	540	60.6	6.71	42.96	0	High
Q5VYK3	ECPAS	Proteasome adapter and scaffold protein ECM29	0.886831	0.835785	0.862426	0.812328	0.935144	0.555051	0.57196	0.666793	3.79486e+06	3.3654e+06	3.17169e+06	3.27279e+06	3.08267e+06	3.54874e+06	2.10634e+06	2.17051e+06	2.53039e+06	0	117.488	18	26	34	26	1	1845	204.2	7.12	104.63	0	High
Q9BQ95	ECSIT	Evolutionarily conserved signaling intermediate in Toll pathway, mitochondrial	1.05904	0.927462	1.0304	0.914353	0.963485	0.892497	1.06595	1.11665	287686	304671	266818	296430	263046	277181	256758	306657	321245	0	12.539	14	3	3	3	1	431	49.1	6.29	11.12	0	High
Q9H8V3	ECT2	Protein ECT2	1.22313	1.05127	0.988971	1.0181	0.929754	0.689231	0.805876	0.787892	658134	804982	691877	650876	670047	611903	453606	530375	518539	0	9.97	4	3	3	3	1	914	103.4	7.71	10.76	0	High
Q96F86	EDC3	Enhancer of mRNA-decapping protein 3	0.949944	1.09743	1.02296	1.11771	0.97099	0.923378	0.795544	0.916761	958486	910509	1.05187e+06	980491	1.07131e+06	930681	885045	762518	878703	0	20.87	12	4	5	4	1	508	56	7.11	17.97	0	High
Q6P2E9	EDC4	Enhancer of mRNA-decapping protein 4	0.949137	1.32945	1.14652	1.28932	1.049	1.18224	0.795156	0.890874	4.0242e+06	3.81951e+06	5.34998e+06	4.61382e+06	5.18848e+06	4.2214e+06	4.75757e+06	3.19986e+06	3.58505e+06	0	94.124	19	17	26	17	1	1401	151.6	5.86	84.16	0	High
Q92611	EDEM1	ER degradation-enhancing alpha-mannosidase-like protein 1	0.593134	0.794537	0.906045	0.832181	1.01645	1.12521	0.863138	1.19074	418941	248488	332864	379580	348635	425834	471398	361604	498850	0.024	1.92	2	1	1	1	1	657	73.7	6.92	0	0	Medium
Q9BV94	EDEM2	ER degradation-enhancing alpha-mannosidase-like protein 2	1.03312	1.1445	1.35691	1.34226	1.09855	1.16778	1.69161	1.462	172669	178388	197620	234297	231767	189686	201639	292089	252443	0.016	2.29	2	1	1	1	1	578	64.7	5.31	2.49	0	Medium
Q9BZQ6	EDEM3	ER degradation-enhancing alpha-mannosidase-like protein 3	1.50617	0.957075	1.21962	0.937522	1.1069	0.872017	0.918185	0.844473	375020	564845	358922	457382	351589	415108	327024	344337	316694	0	12.016	5	3	3	3	1	932	104.6	4.93	10.94	0	High
O60869	EDF1	Endothelial differentiation-related factor 1	0.806117	1.24028	1.18767	1.14334	1.01774	0.638732	0.798233	0.518838	617279	497600	765600	733125	705758	628227	394276	492733	320268	0	9.65	24	4	5	4	1	148	16.4	9.95	7.19	0	High
P24530	EDNRB	Endothelin receptor type B	1.04168	1.25147	1.1749	1.25215	1.03457	0.69487	0.875913	0.640969	389042	405256	486876	457086	487140	402490	270334	340767	249364	0	7.772	5	2	3	2	1	442	49.6	8.88	8.7	0	High
Q15075	EEA1	Early endosome antigen 1	0.93385	0.889494	1.04624	1.08807	1.09461	0.81467	0.851901	0.734806	4.09665e+06	3.82565e+06	3.64394e+06	4.28609e+06	4.45744e+06	4.48423e+06	3.33742e+06	3.48994e+06	3.01024e+06	0	119.898	24	28	34	28	1	1411	162.4	5.68	116.75	0	High
O75530	EED	Polycomb protein EED	1.46152	1.43381	1.68461	1.41553	1.1426	1.07459	1.10512	0.750154	453506	662809	650242	763982	641951	518176	487335	501176	340199	0	20.893	15	6	6	6	1	441	50.2	7.03	18.98	0	High
P68104	EEF1A1	Elongation factor 1-alpha 1	1.17537	1.26645	1.21071	1.12112	0.986823	1.03675	1.14611	0.817535	7.7294e+07	9.08492e+07	9.78891e+07	9.35806e+07	8.66555e+07	7.62755e+07	8.01349e+07	8.85871e+07	6.31906e+07	0	266.865	78	30	457	18	1	462	50.1	9.01	1342.46	12	High
Q05639	EEF1A2	Elongation factor 1-alpha 2	0.999843	1.76047	1.50234	1.45548	1.21717	2.25861	1.73341	1.43425	1.69435e+06	1.69408e+06	2.98285e+06	2.54549e+06	2.46609e+06	2.06232e+06	3.82688e+06	2.937e+06	2.43012e+06	0	108.754	53	17	151	5	1	463	50.4	9.03	471.28	0	High
P24534	EEF1B2	Elongation factor 1-beta	0.929101	0.937592	0.929139	0.936724	0.580502	0.37173	0.505677	0.446564	5.55283e+06	5.15914e+06	5.20629e+06	5.15935e+06	5.20147e+06	3.22343e+06	2.06415e+06	2.80794e+06	2.47969e+06	0	74.036	53	10	51	7	1	225	24.7	4.67	153.46	0	High
P29692	EEF1D	Elongation factor 1-delta	1.17915	1.26787	1.24712	1.26833	0.899085	0.410279	0.520093	0.439286	3.15133e+06	3.71588e+06	3.99547e+06	3.93008e+06	3.99691e+06	2.83331e+06	1.29292e+06	1.63898e+06	1.38433e+06	0	70.297	36	10	44	7	1	281	31.1	5.01	147.13	3	High
O43324	EEF1E1	Eukaryotic translation elongation factor 1 epsilon-1	1.15666	1.19027	1.22558	1.27033	1.13787	0.486018	0.575291	0.505842	2.80289e+06	3.24198e+06	3.3362e+06	3.43515e+06	3.56058e+06	3.18931e+06	1.36225e+06	1.61247e+06	1.41782e+06	0	14.15	12	2	4	2	1	174	19.8	8.54	11.87	0	High
P26641	EEF1G	Elongation factor 1-gamma	1.0134	0.932518	0.932477	1.01842	1.03137	1.22889	1.02409	1.03995	2.31466e+07	2.34568e+07	2.15846e+07	2.15837e+07	2.3573e+07	2.38727e+07	2.84447e+07	2.37043e+07	2.40714e+07	0	166.407	61	24	102	24	1	437	50.1	6.67	294.18	0	High
P13639	EEF2	Elongation factor 2	1.05624	1.11518	1.04222	1.01257	1.08362	1.17535	0.938641	1.07525	8.97703e+07	9.4819e+07	1.0011e+08	9.35607e+07	9.08984e+07	9.72771e+07	1.05511e+08	8.42621e+07	9.65259e+07	0	358.678	65	49	454	48	1	858	95.3	6.83	1617.35	1	High
O00418	EEF2K	Eukaryotic elongation factor 2 kinase	0.480606	0.681159	0.797185	0.742401	1.17033	1.34799	1.47029	1.42881	511734	245943	348573	407947	379912	598900	689813	752396	731172	0	13.691	4	2	4	2	1	725	82.1	5.33	14.1	0	High
P57772	EEFSEC	Selenocysteine-specific elongation factor	0.712514	0.669458	0.573397	0.774901	0.869316	0.710692	0.708232	0.840305	1.74138e+06	1.24076e+06	1.16578e+06	998502	1.3494e+06	1.51381e+06	1.23758e+06	1.2333e+06	1.46329e+06	0	28.276	13	6	7	6	1	596	65.3	8.35	23.49	0	High
Q12805	EFEMP1	EGF-containing fibulin-like extracellular matrix protein 1	3.1915	0.954875	1.27437	1.07024	1.46154	1.07841	0.764147	0.840538	579569	1.8497e+06	553417	738583	620277	847066	625012	442876	487150	0.007	3.197	2	1	1	1	1	493	54.6	5.07	2.33	0	High
Q9BUP0	EFHD1	EF-hand domain-containing protein D1	1.11855	0.946074	1.05445	1.22143	1.09521	0.977001	0.787396	0.653082	345955	386970	327299	364792	422559	378892	337998	272404	225937	0	6.543	10	2	4	1	1	239	26.9	5.39	7.53	0	High
Q96C19	EFHD2	EF-hand domain-containing protein D2	0.826512	1.19318	1.13759	1.3415	1.08235	1.11339	1.22025	0.976922	1.47384e+06	1.21814e+06	1.75855e+06	1.67662e+06	1.97715e+06	1.59521e+06	1.64096e+06	1.79845e+06	1.43982e+06	0	24.499	25	7	11	6	1	240	26.7	5.2	30.02	1	High
Q7Z2Z2	EFL1	Elongation factor-like GTPase 1	0.700833	0.841144	0.776362	0.823078	0.896693	0.535976	0.61625	0.988244	760558	533024	639739	590468	625998	681987	407641	468694	751616	0	15.895	6	4	6	4	1	1120	125.4	5.91	17.39	0	High
Q15029	EFTUD2	116 kDa U5 small nuclear ribonucleoprotein component	0.921148	0.962636	1.02825	0.995489	0.969046	0.772039	0.731137	0.678388	5.4846e+06	5.05213e+06	5.27967e+06	5.63953e+06	5.45986e+06	5.31484e+06	4.23433e+06	4.01e+06	3.72069e+06	0	156.53	44	29	59	28	1	972	109.4	5	205.05	0	High
Q99944	EGFL8	Epidermal growth factor-like protein 8	3.1778	1.05085	1.76224	0.946372	1.07489	0.974441	1.04886	1.08648	477977	1.51892e+06	502282	842312	452344	513774	465760	501332	519313	0	9.614	10	2	2	2	1	293	32.2	6.8	8.18	0	High
Q9GZT9	EGLN1	Egl nine homolog 1	1.01322	0.858145	1.12419	1.19415	1.77439	1.85895	1.84741	2.23952	3.14913e+06	3.19077e+06	2.70241e+06	3.54021e+06	3.76052e+06	5.58777e+06	5.85409e+06	5.81773e+06	7.05253e+06	0	25.004	12	5	7	5	1	426	46	8.53	21.01	0	High
Q8NDI1	EHBP1	EH domain-binding protein 1	0.914323	0.629265	0.717163	0.749236	0.834768	0.578528	0.535583	1.4129	1.85144e+06	1.69281e+06	1.16505e+06	1.32778e+06	1.38716e+06	1.54552e+06	1.07111e+06	991598	2.61589e+06	0	25.977	6	7	10	4	1	1231	139.9	5.35	29.67	3	High
Q8N3D4	EHBP1L1	EH domain-binding protein 1-like protein 1	1.04978	1.21283	1.22301	1.14048	1.12266	1.38307	1.37958	0.967697	634262	665836	769254	775711	723361	712058	877229	875019	613774	0	21.895	5	5	7	3	1	1523	161.8	4.83	23.05	0	High
Q9H4M9	EHD1	EH domain-containing protein 1	1.06821	1.04118	1.07982	1.01296	0.987309	0.800717	0.775017	0.876091	2.94679e+06	3.14779e+06	3.06816e+06	3.18201e+06	2.98498e+06	2.9094e+06	2.35955e+06	2.28382e+06	2.58166e+06	0	78.485	33	15	22	14	1	534	60.6	6.83	73.53	1	High
Q9NZN4	EHD2	EH domain-containing protein 2	0.869064	0.999019	1.01427	1.0399	1.16312	1.35979	1.51083	1.7971	215471	187258	215260	218546	224067	250618	292996	325539	387223	0.048	1.496	2	1	1	1	1	543	61.1	6.46	2.52	0	Medium
Q9H223	EHD4	EH domain-containing protein 4	1.12399	1.13668	1.17945	1.10802	1.03874	1.07305	1.01655	1.10162	635127	713877	721934	749101	703732	659733	681521	645638	699666	0	61.281	37	12	16	11	1	541	61.1	6.76	59.37	0	High
Q08426	EHHADH	Peroxisomal bifunctional enzyme	1.32247	0.979796	1.1108	1.20193	1.25285	1.48604	1.54997	1.75415	571287	755512	559745	634583	686647	715737	848954	885481	1.00212e+06	0	10.697	6	3	3	3	1	723	79.4	9.14	11.72	0	High
Q9H9B1	EHMT1	Histone-lysine N-methyltransferase EHMT1	1.28446	0.821663	0.893181	0.875868	1.06362	0.561361	0.515851	0.605683	1.19503e+06	1.53497e+06	981916	1.06738e+06	1.04669e+06	1.27106e+06	670845	616460	723812	0.001	5.839	2	2	2	2	1	1298	141.4	5.76	6.38	0	High
Q96KQ7	EHMT2	Histone-lysine N-methyltransferase EHMT2	1.43714	0.817406	1.07182	0.848831	0.984443	0.872746	0.650235	0.901051	349550	502352	285724	374655	296708	344112	305068	227289	314962	0.003	4.052	3	2	2	2	1	1210	132.3	5.45	5.26	0	High
O14681	EI24	Etoposide-induced protein 2.4 homolog	0.752675	1.27564	1.18823	1.17357	1.06366	1.39305	2.25163	0.759952	985423	741704	1.25704e+06	1.17091e+06	1.15646e+06	1.04815e+06	1.37274e+06	2.21881e+06	748874	0	7.38	3	1	2	1	1	340	38.9	9.72	5.7	0	High
Q8N9N8	EIF1AD	Probable RNA-binding protein EIF1AD	0.910088	0.834836	1.01511	0.991479	1.18959	1.38528	1.28313	2.26953	344934	313921	287963	350146	341995	410330	477831	442597	782839	0	11.419	28	3	3	3	1	165	19	5.21	9.29	0	High
P47813	EIF1AX	Eukaryotic translation initiation factor 1A, X-chromosomal	0.8038	0.938716	0.787753	0.855949	0.643584	1.04508	1.31409	1.38422	800786	643672	751710	630821	685432	515373	836883	1.05231e+06	1.10846e+06	0	29.182	52	7	13	7	1	144	16.5	5.24	34.6	0	High
O60739	EIF1B	Eukaryotic translation initiation factor 1b	1.17067	1.56124	1.46961	1.49555	1.00165	2.2352	1.96334	0.9181	851454	996770	1.32933e+06	1.2513e+06	1.27339e+06	852860	1.90317e+06	1.6717e+06	781720	0	40.07	29	6	10	6	1	113	12.8	7.37	38.32	0	High
Q9BY44	EIF2A	Eukaryotic translation initiation factor 2A	1.31399	0.969906	1.07887	0.878463	1.03597	0.910601	0.795678	1.05387	2.44863e+06	3.21747e+06	2.37494e+06	2.64176e+06	2.15103e+06	2.53671e+06	2.22973e+06	1.94832e+06	2.58053e+06	0	60.252	32	13	17	13	1	585	64.9	8.87	62.08	0	High
P19525	EIF2AK2	Interferon-induced, double-stranded RNA-activated protein kinase	0.949534	0.935233	0.759778	0.788047	1.05406	1.15537	0.615714	0.684381	2.24223e+06	2.12908e+06	2.09701e+06	1.7036e+06	1.76698e+06	2.36344e+06	2.59061e+06	1.38057e+06	1.53454e+06	0	54.661	23	10	15	10	1	551	62.1	8.4	51.61	0	High
Q9P2K8	EIF2AK4	eIF-2-alpha kinase GCN2	0.94972	1.15846	1.18995	1.07523	1.03816	0.901431	0.885591	1.20057	653965	621084	757595	778189	703161	678921	589504	579146	785131	0.001	5.441	1	2	2	2	1	1649	186.8	6.28	5.85	0	High
Q14232	EIF2B1	Translation initiation factor eIF-2B subunit alpha	1.05491	1.17664	1.12897	1.13	1.08767	1.11724	0.713128	0.626407	2.55492e+06	2.69522e+06	3.00621e+06	2.88442e+06	2.88705e+06	2.77889e+06	2.85445e+06	1.82198e+06	1.60042e+06	0	46.142	35	9	14	9	1	305	33.7	7.33	46.47	0	High
P49770	EIF2B2	Translation initiation factor eIF-2B subunit beta	0.686791	1.25562	1.11245	1.07194	0.919872	0.933313	1.04151	0.72956	500708	343882	628700	557011	536730	460587	467317	521492	365296	0	21.683	17	5	6	5	1	351	39	6.16	20.09	0	High
Q9NR50	EIF2B3	Translation initiation factor eIF-2B subunit gamma	1.05061	1.28949	1.38981	1.2984	1.18709	3.07209	2.73631	3.70848	606616	637314	782227	843082	787627	720108	1.86358e+06	1.65989e+06	2.24962e+06	0	23.635	23	7	8	7	1	452	50.2	6.47	25.04	0	High
Q9UI10	EIF2B4	Translation initiation factor eIF-2B subunit delta	1.0345	0.877711	1.02374	0.938317	0.932862	0.671554	0.714114	0.796184	1.25439e+06	1.29766e+06	1.10099e+06	1.28417e+06	1.17701e+06	1.17017e+06	842389	895777	998724	0	49.099	24	9	13	9	1	523	57.5	9.38	47.15	0	High
Q13144	EIF2B5	Translation initiation factor eIF-2B subunit epsilon	2.19964	1.11202	1.30233	1.16115	1.28647	1.123	0.684843	0.689495	433852	954321	482452	565017	503769	558136	487215	297121	299139	0	28.183	12	6	10	6	1	721	80.3	5.08	30.41	0	High
P41214	EIF2D	Eukaryotic translation initiation factor 2D	0.942938	0.869535	0.969296	0.958259	1.11688	1.06228	0.905815	1.14596	1.39706e+06	1.31734e+06	1.21479e+06	1.35416e+06	1.33874e+06	1.56035e+06	1.48406e+06	1.26547e+06	1.60097e+06	0	65.771	27	9	19	9	1	584	64.7	7.65	72.29	0	High
P05198	EIF2S1	Eukaryotic translation initiation factor 2 subunit 1	1.06968	1.4469	1.32055	1.2648	1.04472	1.59056	1.31621	1.11621	2.11526e+06	2.26265e+06	3.06056e+06	2.79331e+06	2.67538e+06	2.20986e+06	3.36444e+06	2.78413e+06	2.36107e+06	0	64.434	47	15	35	15	1	315	36.1	5.08	104.94	0	High
P20042	EIF2S2	Eukaryotic translation initiation factor 2 subunit 2	1.00132	2.35083	1.43029	1.465	1.22858	2.30927	1.69402	1.17815	5.20143e+06	5.20831e+06	1.22277e+07	7.43953e+06	7.62008e+06	6.3904e+06	1.20115e+07	8.81131e+06	6.12809e+06	0	105.938	56	16	36	16	1	333	38.4	5.8	131.22	0	High
P41091	EIF2S3	Eukaryotic translation initiation factor 2 subunit 3	0.968348	0.826972	0.877481	0.871182	0.913511	0.520503	0.62188	0.47308	4.11868e+06	3.98831e+06	3.40603e+06	3.61406e+06	3.58812e+06	3.76246e+06	2.14379e+06	2.56132e+06	1.94846e+06	0	70.638	39	14	21	14	1	472	51.1	8.4	72.29	0	High
Q14152	EIF3A	Eukaryotic translation initiation factor 3 subunit A	0.951289	0.99093	1.03922	0.976114	1.00486	1.62359	1.29861	1.22203	1.05897e+07	1.00739e+07	1.04937e+07	1.1005e+07	1.03368e+07	1.06412e+07	1.71934e+07	1.37519e+07	1.29409e+07	0	190.392	32	45	75	45	1	1382	166.5	6.79	215.76	0	High
P55884	EIF3B	Eukaryotic translation initiation factor 3 subunit B	1.02146	0.91992	0.812816	0.954308	1.007	1.17703	0.743682	1.26386	4.82414e+06	4.92768e+06	4.43782e+06	3.92113e+06	4.60372e+06	4.85792e+06	5.67815e+06	3.58763e+06	6.09701e+06	0	185.155	45	29	59	29	1	814	92.4	5	216.9	0	High
Q99613	EIF3C	Eukaryotic translation initiation factor 3 subunit C	0.960044	0.963385	1.02861	1.01666	1.28089	1.01788	0.829888	1.16885	3.67342e+06	3.52664e+06	3.53892e+06	3.77851e+06	3.73462e+06	4.70526e+06	3.7391e+06	3.04853e+06	4.29367e+06	0	102.195	25	23	57	23	1	913	105.3	5.68	174.36	0	High
O15371	EIF3D	Eukaryotic translation initiation factor 3 subunit D	0.874807	1.58814	1.28066	1.49972	1.14981	1.57536	1.21863	1.10702	1.2851e+06	1.12422e+06	2.04093e+06	1.64579e+06	1.9273e+06	1.47762e+06	2.0245e+06	1.56606e+06	1.42264e+06	0	73.656	33	13	29	13	1	548	63.9	6.05	99.21	0	High
P60228	EIF3E	Eukaryotic translation initiation factor 3 subunit E	0.938959	1.07413	1.16835	1.07952	0.913311	1.13403	0.912386	0.635364	3.27464e+06	3.07475e+06	3.51739e+06	3.82592e+06	3.53505e+06	2.99076e+06	3.71353e+06	2.98773e+06	2.08059e+06	0	72.367	37	13	25	13	1	445	52.2	6.04	84.06	0	High
O00303	EIF3F	Eukaryotic translation initiation factor 3 subunit F	2.1746	1.15912	1.38687	1.08345	1.05157	2.14698	1.63752	1.87419	1.27659e+06	2.77609e+06	1.47973e+06	1.77047e+06	1.38312e+06	1.34243e+06	2.74083e+06	2.09045e+06	2.39257e+06	0	32.225	25	7	15	7	1	357	37.5	5.45	45.63	0	High
O75821	EIF3G	Eukaryotic translation initiation factor 3 subunit G	1.11699	0.897184	0.96155	1.07896	0.994323	1.06867	1.75618	0.998642	868409	970005	779122	835019	936976	863479	928042	1.52508e+06	867229	0	47.807	34	10	14	10	1	320	35.6	6.13	52.94	0	High
O15372	EIF3H	Eukaryotic translation initiation factor 3 subunit H	0.94105	0.870048	0.88604	1.01588	0.99358	0.710553	0.690866	0.798509	1.08318e+06	1.01932e+06	942415	959737	1.10038e+06	1.07622e+06	769655	748329	864926	0	67.643	46	14	22	14	1	352	39.9	6.54	69.07	0	High
Q13347	EIF3I	Eukaryotic translation initiation factor 3 subunit I	0.904469	0.655416	0.580423	0.824163	1.06078	0.771873	0.703893	1.19682	1.15684e+07	1.04632e+07	7.58209e+06	6.71454e+06	9.53421e+06	1.22715e+07	8.9293e+06	8.14289e+06	1.38453e+07	0	60.285	48	12	30	12	1	325	36.5	5.64	97.2	0	High
O75822	EIF3J	Eukaryotic translation initiation factor 3 subunit J	1.2416	0.843503	1.2366	1.03146	0.862804	0.358534	0.383838	0.39511	2.34989e+06	2.91762e+06	1.98214e+06	2.90588e+06	2.42383e+06	2.0275e+06	842515	901978	928466	0	39.339	33	7	12	7	1	258	29	4.83	41.23	0	High
Q9UBQ5	EIF3K	Eukaryotic translation initiation factor 3 subunit K	0.990726	0.808757	0.932136	0.7513	0.778998	0.87339	1.12275	1.09327	927170	918572	749855	864249	696583	722264	809781	1.04098e+06	1.01365e+06	0	26.796	20	4	9	4	1	218	25	4.93	31.84	0	High
Q9Y262	EIF3L	Eukaryotic translation initiation factor 3 subunit L	1.07929	0.991488	0.79374	1.08959	1.13661	1.02179	0.774801	0.420053	5.45528e+06	5.88781e+06	5.40884e+06	4.33007e+06	5.94404e+06	6.20053e+06	5.57414e+06	4.22676e+06	2.2915e+06	0	78.368	29	14	30	14	1	564	66.7	6.34	90	0	High
Q7L2H7	EIF3M	Eukaryotic translation initiation factor 3 subunit M	0.921709	1.06468	0.940962	0.889637	0.968878	0.460521	0.35817	0.91595	838520	772872	892757	789016	745979	812423	386157	300333	768043	0	67.297	36	9	19	9	1	374	42.5	5.63	72.98	0	High
P60842	EIF4A1	Eukaryotic initiation factor 4A-I	0.979019	1.23821	1.16167	1.13703	1.0372	1.01804	0.920531	1.33482	2.22724e+07	2.18051e+07	2.75779e+07	2.58732e+07	2.53245e+07	2.31009e+07	2.26743e+07	2.05024e+07	2.97297e+07	0	205.383	56	24	179	12	1	406	46.1	5.48	573.83	13	High
Q14240	EIF4A2	Eukaryotic initiation factor 4A-II	1.05815	1.24511	1.41056	1.29037	1.29353	0.789151	0.550558	0.965861	1.19162e+06	1.26091e+06	1.4837e+06	1.68085e+06	1.53764e+06	1.5414e+06	940369	656057	1.15094e+06	0	112.307	41	17	141	5	1	407	46.4	5.48	441.68	0	High
P38919	EIF4A3	Eukaryotic initiation factor 4A-III	0.901943	0.717115	0.730646	0.795476	0.847459	0.48976	0.523233	0.770267	9.13679e+06	8.24086e+06	6.55212e+06	6.67576e+06	7.2681e+06	7.74306e+06	4.47483e+06	4.78067e+06	7.03777e+06	0	101.984	46	17	43	14	1	411	46.8	6.73	138.76	0	High
P23588	EIF4B	Eukaryotic translation initiation factor 4B	1.10034	1.26846	1.24039	1.22325	1.0285	0.557028	0.970911	0.549303	5.51192e+06	6.06498e+06	6.99164e+06	6.83691e+06	6.74244e+06	5.66901e+06	3.0703e+06	5.35158e+06	3.02772e+06	0	108.854	36	21	43	21	1	611	69.1	5.73	132.95	0	High
P06730	EIF4E	Eukaryotic translation initiation factor 4E	1.20125	1.45676	1.19078	1.36959	1.28985	1.31826	1.59364	0.601223	2.90037e+06	3.48408e+06	4.22513e+06	3.45371e+06	3.97232e+06	3.74103e+06	3.82343e+06	4.62216e+06	1.74377e+06	0	30.012	34	7	11	7	1	217	25.1	6.15	33.88	0	High
O60573	EIF4E2	Eukaryotic translation initiation factor 4E type 2	1.68716	1.2464	1.33977	1.18229	1.32626	1.47542	10.6642	1.6525	333781	563142	416026	447189	394626	442679	492467	3.55951e+06	551575	0	10.559	20	3	4	3	1	245	28.3	8.88	11.64	0	High
Q13541	EIF4EBP1	Eukaryotic translation initiation factor 4E-binding protein 1	0.981513	0.519324	0.612611	0.49158	0.354751	0.229303	0.438139	0.29562	3.73223e+06	3.66323e+06	1.93824e+06	2.28641e+06	1.83469e+06	1.32401e+06	855811	1.63524e+06	1.10332e+06	0	9.794	32	2	4	2	1	118	12.6	5.48	12.88	0	High
Q04637	EIF4G1	Eukaryotic translation initiation factor 4 gamma 1	1.16384	0.996324	1.12132	1.15297	1.09126	0.95125	0.919887	0.859347	1.69172e+07	1.96889e+07	1.6855e+07	1.89696e+07	1.9505e+07	1.84611e+07	1.60925e+07	1.55619e+07	1.45377e+07	0	262.398	33	47	105	40	1	1599	175.4	5.33	325.98	7	High
P78344	EIF4G2	Eukaryotic translation initiation factor 4 gamma 2	0.845597	0.794537	0.866758	0.862468	0.830642	0.464851	0.514523	0.316884	3.56952e+06	3.01838e+06	2.83612e+06	3.09391e+06	3.0786e+06	2.965e+06	1.6593e+06	1.8366e+06	1.13112e+06	0	121.041	34	26	40	26	1	907	102.3	7.14	119.74	0	High
O43432	EIF4G3	Eukaryotic translation initiation factor 4 gamma 3	1.01374	0.803327	0.863228	0.978456	1.21745	0.773206	0.696595	0.913372	2.41466e+06	2.44784e+06	1.93976e+06	2.08441e+06	2.36264e+06	2.93974e+06	1.86703e+06	1.68204e+06	2.20548e+06	0	104.065	17	25	34	18	1	1585	176.5	5.38	103.87	0	High
Q15056	EIF4H	Eukaryotic translation initiation factor 4H	0.840989	0.890429	0.869223	0.870435	1.00523	0.562205	0.78959	0.514288	4.6633e+06	3.92178e+06	4.15234e+06	4.05345e+06	4.0591e+06	4.68769e+06	2.62173e+06	3.6821e+06	2.39828e+06	0	24.387	23	5	15	5	1	248	27.4	7.23	43.59	0	High
P55010	EIF5	Eukaryotic translation initiation factor 5	1.0048	0.812545	0.91587	0.946686	0.925656	0.842889	0.807762	0.879369	2.08092e+06	2.0909e+06	1.69084e+06	1.90585e+06	1.96997e+06	1.92621e+06	1.75398e+06	1.68089e+06	1.82989e+06	0	49.623	26	10	17	10	1	431	49.2	5.58	53.04	0	High
P63241	EIF5A	Eukaryotic translation initiation factor 5A-1	1.02285	1.08132	0.968691	1.0743	0.81924	1.3572	1.13759	1.01985	1.01128e+07	1.0344e+07	1.09352e+07	9.79622e+06	1.08642e+07	8.28485e+06	1.37251e+07	1.15042e+07	1.03135e+07	0	62.817	51	9	64	5	1	154	16.8	5.24	202.04	6	High
Q9GZV4	EIF5A2	Eukaryotic translation initiation factor 5A-2	1.33152	1.12771	1.28054	1.13604	0.927956	0.914972	1.03214	0.599127	549549	731735	619731	703720	624312	509957	502822	567211	329250	0	38.686	36	7	19	3	1	153	16.8	5.58	61.5	0	High
O60841	EIF5B	Eukaryotic translation initiation factor 5B	0.914567	1.0356	1.039	1.04746	1.06313	1.26998	1.24859	1.0027	6.99895e+06	6.40101e+06	7.24809e+06	7.27194e+06	7.33116e+06	7.44083e+06	8.88852e+06	8.73881e+06	7.01788e+06	0	172.506	27	31	52	31	1	1220	138.7	5.49	188.76	0	High
P56537	EIF6	Eukaryotic translation initiation factor 6	0.871991	1.42306	1.48936	1.23059	0.998353	1.40511	1.21252	0.817793	2.32157e+06	2.02439e+06	3.30372e+06	3.45764e+06	2.85691e+06	2.31774e+06	3.26205e+06	2.81494e+06	1.89856e+06	0	46.858	47	7	14	7	1	245	26.6	4.68	47.1	0	High
Q9BQ52	ELAC2	Zinc phosphodiesterase ELAC protein 2	0.891804	1.03638	1.00637	0.937082	0.910154	0.874637	0.651079	0.921423	997947	889973	1.03425e+06	1.00431e+06	935158	908285	872842	649742	919531	0	67.779	21	11	17	11	1	826	92.2	7.9	56.4	0	High
Q15717	ELAVL1	ELAV-like protein 1	1.03562	0.987314	1.06016	0.952763	0.99153	1.1189	1.49265	1.04961	3.24783e+06	3.36353e+06	3.20663e+06	3.44321e+06	3.09442e+06	3.22032e+06	3.63399e+06	4.84787e+06	3.40896e+06	0	39.923	28	8	14	8	1	326	36.1	9.17	42.36	0	High
P32519	ELF1	ETS-related transcription factor Elf-1	0.852844	0.847857	0.974491	1.02989	0.827433	1.36677	1.43247	1.92372	542483	462654	459948	528645	558696	448869	741449	777091	1.04359e+06	0.038	1.615	3	1	1	1	1	619	67.5	5.21	2.84	0	Medium
P55199	ELL	RNA polymerase II elongation factor ELL	1.0216	1.10935	1.17729	1.01223	1.04704	0.713884	0.782039	0.510138	380774	388997	422412	448283	385432	398687	271828	297780	194247	0.051	1.452	1	1	1	1	1	621	68.2	9.33	2.16	0	Low
Q96JJ3	ELMO2	Engulfment and cell motility protein 2	0.954757	0.671462	0.808845	0.800645	0.989443	0.974897	1.03882	1.47651	959903	916474	644539	776412	768542	949769	935806	997171	1.41731e+06	0	46.707	22	11	15	11	1	720	82.6	5.9	47.93	0	High
Q8IZ81	ELMOD2	ELMO domain-containing protein 2	1.17412	1.15161	1.14886	1.15613	1.30142	1.24203	1.25134	0.97593	1.13008e+06	1.32685e+06	1.30141e+06	1.29831e+06	1.30652e+06	1.47071e+06	1.4036e+06	1.41412e+06	1.10288e+06	0	11.881	14	3	3	3	1	293	34.9	8.05	10.84	0	High
Q6PJG2	ELMSAN1	ELM2 and SANT domain-containing protein 1	0.777089	0.733473	0.804508	0.771363	1.31533	0.37772	0.473819	0.35813	530713	412411	389264	426963	409372	698062	200461	251462	190064	0	6.752	2	2	2	2	1	1045	114.9	9.19	6.31	0	High
Q14241	ELOA	Elongin-A	1.14799	0.464685	0.734812	0.647175	0.815141	0.521365	0.531862	0.285576	1.0721e+06	1.23077e+06	498191	787795	693840	873916	558958	570212	306167	0	9.728	5	4	4	4	1	798	89.9	9.57	9.38	0	High
Q15370	ELOB	Elongin-B	0.751362	0.684037	0.755329	0.671829	0.591245	0.658894	0.68019	0.91539	8.40311e+06	6.31378e+06	5.74804e+06	6.34711e+06	5.64545e+06	4.9683e+06	5.53676e+06	5.71571e+06	7.69212e+06	0	27.758	64	6	15	6	1	118	13.1	4.88	41.21	0	High
Q15369	ELOC	Elongin-C	1.02103	0.579113	0.608797	0.568543	0.769364	0.469147	0.470549	0.847843	4.36859e+06	4.46045e+06	2.52991e+06	2.65959e+06	2.48373e+06	3.36104e+06	2.04951e+06	2.05564e+06	3.70388e+06	0	32.379	58	5	12	5	1	112	12.5	4.78	40.25	0	High
O95163	ELP1	Elongator complex protein 1	0.748565	1.01828	1.05347	1.06724	0.997175	0.542405	0.616232	0.920688	2.18757e+06	1.63754e+06	2.22757e+06	2.30453e+06	2.33466e+06	2.18139e+06	1.18655e+06	1.34805e+06	2.01407e+06	0	57.874	14	14	17	14	1	1332	150.2	5.94	58.16	0	High
Q6IA86	ELP2	Elongator complex protein 2	1.02441	1.03164	1.27889	1.16487	1.33398	1.26769	1.61596	1.36965	596579	611139	615457	762961	694938	795827	756275	964050	817102	0	23.859	8	5	7	5	1	826	92.4	5.96	23.33	0	High
Q9H9T3	ELP3	Elongator complex protein 3	0.912938	0.993543	1.08326	1.13527	1.26059	1.26366	1.20369	1.1581	1.42045e+06	1.29679e+06	1.41128e+06	1.53872e+06	1.6126e+06	1.79061e+06	1.79498e+06	1.70979e+06	1.64503e+06	0	28.773	14	6	8	6	1	547	62.2	8.88	27.03	0	High
Q96EB1	ELP4	Elongator complex protein 4	1.27823	1.02314	1.25004	1.15321	1.08688	1.08757	1.04802	1.02114	499683	638709	511247	624623	576237	543096	543439	523678	510246	0	7.798	6	2	3	2	1	424	46.6	8.51	7.93	0	High
Q0PNE2	ELP6	Elongator complex protein 6	1.14765	0.832514	0.86227	0.88401	0.965768	0.320112	0.40303	0.471708	968489	1.11149e+06	806280	835099	856154	935335	310025	390330	456844	0.003	4.101	4	1	1	1	1	266	29.8	6.84	3.72	0	High
Q8N766	EMC1	ER membrane protein complex subunit 1	1.27776	1.15127	1.13982	1.02604	1.13867	1.01771	1.16606	0.738253	1.34e+06	1.7122e+06	1.54269e+06	1.52736e+06	1.37489e+06	1.52581e+06	1.36373e+06	1.56252e+06	989257	0	47.112	14	12	16	12	1	993	111.7	7.66	46.78	0	High
Q15006	EMC2	ER membrane protein complex subunit 2	1.06543	1.2537	1.27657	1.1135	1.06843	1.07956	1.07427	1.1188	433085	461422	542958	552862	482239	462719	467544	465252	484535	0	24.778	26	6	7	6	1	297	34.8	6.57	23.12	0	High
Q9P0I2	EMC3	ER membrane protein complex subunit 3	1.02552	0.647116	0.607187	0.665434	0.815905	0.664073	0.484292	0.990748	600300	615618	388463	364494	399460	489788	398643	290720	594746	0	30.084	28	6	8	6	1	261	29.9	6.81	29.98	0	High
Q5J8M3	EMC4	ER membrane protein complex subunit 4	1.34294	1.16095	1.22048	1.12149	1.16792	1.37944	1.60899	1.23345	540683	726104	627706	659890	606368	631473	745839	869951	666904	0	11.622	14	2	3	2	1	183	20.1	8.62	8.35	0	High
Q9BV81	EMC6	ER membrane protein complex subunit 6	0.796378	1.37219	1.37202	1.23366	1.23489	1.59926	1.68951	1.28565	96267.9	76665.7	132097	132081	118762	118880	153957	162645	123767	0.004	3.894	11	1	1	1	1	110	12	10.07	2.33	0	High
Q9NPA0	EMC7	ER membrane protein complex subunit 7	1.55573	1.17314	1.12185	1.11011	1.32439	1.31754	0.903598	1.02997	1.37851e+06	2.1446e+06	1.61718e+06	1.54648e+06	1.53031e+06	1.82569e+06	1.81625e+06	1.24562e+06	1.41982e+06	0	11.877	21	3	3	3	1	242	26.5	9.25	11.3	0	High
O43402	EMC8	ER membrane protein complex subunit 8	0.973546	0.93386	0.975088	0.962702	0.955446	0.83595	0.943096	0.859957	2.39152e+06	2.32826e+06	2.23335e+06	2.33195e+06	2.30232e+06	2.28497e+06	1.99919e+06	2.25544e+06	2.05661e+06	0	15.879	17	3	5	3	1	210	23.8	6.4	13.49	0	High
P50402	EMD	Emerin	1.21335	1.30568	1.28697	1.19363	1.03177	1.10049	1.09801	1.20625	3.21189e+06	3.89713e+06	4.19368e+06	4.13359e+06	3.83381e+06	3.31393e+06	3.53464e+06	3.52668e+06	3.87433e+06	0	26.719	17	4	9	4	1	254	29	5.5	29.57	0	High
Q92979	EMG1	Ribosomal RNA small subunit methyltransferase NEP1	1.19638	1.19528	1.08811	1.16278	1.01971	1.17569	0.984813	0.894743	1.60994e+06	1.92609e+06	1.92432e+06	1.75179e+06	1.87201e+06	1.64168e+06	1.89279e+06	1.58549e+06	1.44048e+06	0	52.418	48	8	13	8	1	244	26.7	9.17	48.22	0	High
O95834	EML2	Echinoderm microtubule-associated protein-like 2	1.10878	0.939004	0.981682	1.01412	1.27002	1.15879	1.11523	1.16817	635829	704995	597046	624182	644806	807516	736794	709094	742757	0	27.734	14	8	9	8	1	649	70.6	6.32	29.98	0	High
Q32P44	EML3	Echinoderm microtubule-associated protein-like 3	0.917522	1.03525	1.06864	1.15216	1.0168	1.36737	1.20418	1.35993	181406	166444	187800	193857	209009	184453	248049	218445	246699	0	17.048	7	4	4	4	1	896	95.1	7.12	13.95	0	High
Q9HC35	EML4	Echinoderm microtubule-associated protein-like 4	0.797389	1.05685	1.08672	1.2205	1.07425	0.943097	1.01784	1.17018	1.26564e+06	1.00921e+06	1.3376e+06	1.3754e+06	1.54472e+06	1.35961e+06	1.19362e+06	1.28823e+06	1.48103e+06	0	47.96	16	14	17	13	1	981	108.8	6.4	48.76	1	High
Q7Z589	EMSY	BRCA2-interacting transcriptional repressor EMSY	1.17696	0.744807	0.895256	0.804866	0.904695	0.742188	1.01805	0.851252	226359	266415	168594	202649	182189	204786	168001	230445	192688	0.056	1.396	1	1	1	1	1	1322	141.4	9.33	2.45	0	Low
Q8N8S7	ENAH	Protein enabled homolog	0.861702	0.859171	0.852746	0.890237	0.88905	1.47769	1.37184	1.091	2.91808e+06	2.51452e+06	2.50713e+06	2.48838e+06	2.59779e+06	2.59432e+06	4.31204e+06	4.00313e+06	3.18362e+06	0	40.481	18	13	15	13	1	591	66.5	6.93	37.35	0	High
O94919	ENDOD1	Endonuclease domain-containing 1 protein	1.18668	1.19747	1.25144	1.07483	1.12642	0.984278	1.32901	0.897379	471853	559939	565028	590495	507162	531507	464434	627096	423431	0	27.733	15	5	8	5	1	500	55	5.71	28.16	0	High
Q14249	ENDOG	Endonuclease G, mitochondrial	0.691605	0.977534	0.999292	1.02135	1.30262	1.76729	1.58824	2.22911	417383	288664	408006	417088	426292	543692	737635	662906	930394	0.001	5.604	8	2	2	2	1	297	32.6	9.5	6.02	0	High
P17813	ENG	Endoglin	0.928131	0.538677	0.608375	0.715166	0.840585	0.677551	0.693213	1.1346	203785	189140	109775	123978	145740	171299	138075	141267	231215	0	16.634	9	4	6	4	1	658	70.5	6.61	21.09	0	High
P06733	ENO1	Alpha-enolase	0.844836	1.25186	1.17566	1.22044	1.24433	1.66001	1.4934	1.47706	1.64194e+08	1.38717e+08	2.05549e+08	1.93037e+08	2.00389e+08	2.04311e+08	2.72564e+08	2.45208e+08	2.42525e+08	0	306.847	69	30	981	25	1	434	47.1	7.39	3578.78	5	High
P13929	ENO3	Beta-enolase	0.991098	1.07923	1.13514	1.09348	1.26478	0.596139	0.6401	0.616822	115799	114768	124974	131448	126624	146461	69032.4	74123	71427.5	0	51.668	24	6	325	1	1	434	47	7.71	1273.2	0	High
Q9UHY7	ENOPH1	Enolase-phosphatase E1	0.797329	0.720244	0.773305	0.791206	0.939868	1.08037	1.11055	1.82653	538916	429693	388151	416747	426393	506510	582230	598492	984347	0	35.28	36	6	11	6	1	261	28.9	4.78	44.86	0	High
Q7L5Y1	ENOSF1	Mitochondrial enolase superfamily member 1	0.999868	0.734679	0.824508	0.93102	0.981343	0.728198	0.791618	0.944149	372555	372506	273708	307174	346856	365604	271294	294921	351747	0	12.485	13	4	4	4	1	443	49.8	6.48	12.64	0	High
P22413	ENPP1	Ectonucleotide pyrophosphatase/phosphodiesterase family member 1	1.00611	1.20481	1.06269	1.06828	0.934287	0.79065	0.871765	0.636537	454096	456873	547101	482562	485102	424256	359031	395865	289049	0	18.497	8	7	8	7	1	925	104.9	7.14	19.85	0	High
Q6UWV6	ENPP7	Ectonucleotide pyrophosphatase/phosphodiesterase family member 7	8.11805	2.70172	6.60016	2.15485	1.44857	1.87864	2.76878	0.534228	947684	7.69334e+06	2.56038e+06	6.25486e+06	2.04212e+06	1.37279e+06	1.78035e+06	2.62393e+06	506279	0.038	1.609	5	1	1	1	1	458	51.5	6.89	0	0	Medium
O43768	ENSA	Alpha-endosulfine	0.851843	1.67042	1.22348	1.15995	0.374241	0.24147	0.688885	0.214533	744647	634322	1.24387e+06	911060	863756	278677	179810	512976	159751	0.001	5.666	29	3	3	2	1	121	13.4	7.24	7.1	0	High
P49961	ENTPD1	Ectonucleoside triphosphate diphosphohydrolase 1	0.741886	0.474295	0.63294	0.573762	0.677966	0.730711	0.578646	0.90271	563684	418189	267353	356778	323421	382159	411890	326173	508843	0.034	1.71	2	1	1	1	1	510	57.9	6.34	1.9	0	Medium
O75354	ENTPD6	Ectonucleoside triphosphate diphosphohydrolase 6	1.03006	0.809013	0.946167	0.939755	0.916736	0.889495	1.00034	0.958305	894963	921867	724036	846784	841045	820445	796065	895263	857647	0.001	5.257	3	1	1	1	1	484	53.2	9.26	3.6	0	High
Q9NPA8	ENY2	Transcription and mRNA export factor ENY2	0.902291	0.563741	0.56155	0.656404	0.431167	0.100335	0.178067	0.161202	6.80928e+06	6.14396e+06	3.83867e+06	3.82375e+06	4.46964e+06	2.93594e+06	683212	1.21251e+06	1.09767e+06	0	8.715	32	3	6	3	1	101	11.5	9.33	11.95	0	High
Q5NDL2	EOGT	EGF domain-specific O-linked N-acetylglucosamine transferase	1.08238	0.719951	0.862477	0.668795	0.892447	0.592221	0.707931	0.910945	510946	553039	367856	440679	341718	455992	302593	361715	465444	0.003	4.153	3	2	2	2	1	527	62	7.05	4.86	0	High
Q09472	EP300	Histone acetyltransferase p300	1.22751	0.998832	1.19247	1.04813	1.10762	0.9078	0.961379	0.77921	983744	1.20756e+06	982594	1.17309e+06	1.0311e+06	1.08961e+06	893042	945751	766543	0	7.559	1	4	4	1	1	2414	264	8.5	7.65	0	High
Q96L91	EP400	E1A-binding protein p400	1.35368	0.96006	0.966548	1.06299	1.13423	1.146	1.97708	1.5367	169420	229341	162653	163752	180091	192161	194155	334956	260347	0	9.988	1	3	3	3	1	3159	343.3	9.19	10.63	0	High
P11171	EPB41	Protein 4.1	1.96541	1.01628	1.23185	1.13096	1.3385	1.22323	1.54395	1.94329	227209	446559	230908	279887	256964	304120	277930	350798	441532	0	17.504	6	5	6	3	1	864	97	5.58	17.74	0	High
O43491	EPB41L2	Band 4.1-like protein 2	1.00314	0.985116	0.95101	0.972814	1.11083	0.97844	0.98601	1.05117	2.24937e+06	2.25643e+06	2.21589e+06	2.13917e+06	2.18822e+06	2.49867e+06	2.20087e+06	2.2179e+06	2.36447e+06	0	140.774	36	28	42	25	1	1005	112.5	5.44	149.17	3	High
Q9Y2J2	EPB41L3	Band 4.1-like protein 3	0.828114	0.735353	0.785523	0.854818	0.872274	0.918881	0.837926	1.00321	4.8454e+06	4.01254e+06	3.56308e+06	3.80617e+06	4.14193e+06	4.22652e+06	4.45234e+06	4.06008e+06	4.86096e+06	0	117.216	25	24	38	20	1	1087	120.6	5.19	119.01	1	High
Q9HCM4	EPB41L5	Band 4.1-like protein 5	0.741503	0.965164	0.932291	0.82762	1.05069	0.886367	1.24369	1.41249	98456.1	73005.5	95026.3	91789.7	81484.2	103447	87268.3	122449	139068	0.022	2.029	2	1	1	1	1	733	81.8	6.58	2.54	0	Medium
P29317	EPHA2	Ephrin type-A receptor 2	1.29859	0.765685	1.07821	0.866045	0.99813	0.168246	0.278943	0.40345	179582	233204	137503	193628	155526	179246	30213.9	50093.1	72452.3	0.03	1.785	2	1	1	1	1	976	108.2	6.23	2.92	0	Medium
P29320	EPHA3	Ephrin type-A receptor 3	1.04237	1.56868	1.7403	1.13829	1.24532	0.383673	0.652004	0.517391	112656	117429	176721	196056	128236	140293	43223.2	73452.3	58287.3	0.005	3.786	1	1	1	1	1	983	110.1	6.76	2.12	0	High
P07099	EPHX1	Epoxide hydrolase 1	0.915678	0.790603	0.635551	0.914178	0.956806	0.889971	0.9418	1.02833	2.3835e+06	2.18252e+06	1.8844e+06	1.51484e+06	2.17894e+06	2.28055e+06	2.12125e+06	2.24478e+06	2.45102e+06	0	36.185	19	6	14	6	1	455	52.9	7.25	52.06	0	High
Q7L775	EPM2AIP1	EPM2A-interacting protein 1	1.08804	0.938585	1.00693	1.08481	1.12147	0.824073	0.798256	0.897878	1.03167e+06	1.1225e+06	968308	1.03882e+06	1.11916e+06	1.15698e+06	850169	823534	926311	0	8.075	7	3	3	3	1	607	70.3	6.11	9.43	0	High
Q9Y6I3	EPN1	Epsin-1	0.875587	0.702527	0.727446	0.558898	0.470149	0.281545	0.478384	0.492365	486617	426075	341861	353988	271969	228782	137004	232790	239593	0	17.31	10	3	4	3	1	576	60.3	4.83	14.67	0	High
P07814	EPRS	Bifunctional glutamate/proline--tRNA ligase	0.843779	1.13946	0.968576	0.980425	1.01478	0.948563	0.852706	0.838849	1.37306e+07	1.15856e+07	1.56455e+07	1.32991e+07	1.34618e+07	1.39335e+07	1.30244e+07	1.17082e+07	1.15179e+07	0	333.798	42	56	121	56	1	1512	170.5	7.33	389.74	0	High
P42566	EPS15	Epidermal growth factor receptor substrate 15	0.951439	0.732268	0.742618	0.749918	0.82501	0.455835	0.589035	0.76344	208544	198417	152710	154868	156391	172051	95061.6	122840	159211	0	19.851	9	5	5	5	1	896	98.6	4.64	20.02	0	High
Q9UBC2	EPS15L1	Epidermal growth factor receptor substrate 15-like 1	0.878437	0.803139	0.802179	0.88197	0.580215	0.290996	0.503517	0.293468	1.32816e+06	1.16671e+06	1.0667e+06	1.06543e+06	1.1714e+06	770620	386490	668752	389774	0	29.956	11	7	8	7	1	864	94.2	5.11	27.13	0	High
Q12929	EPS8	Epidermal growth factor receptor kinase substrate 8	1.00883	0.729018	0.755039	0.815246	0.94402	0.876343	1.0306	1.0783	2.7455e+06	2.76975e+06	2.00152e+06	2.07296e+06	2.23825e+06	2.5918e+06	2.406e+06	2.82951e+06	2.96047e+06	0	61.749	20	11	18	11	1	822	91.8	7.5	63.1	0	High
O75616	ERAL1	GTPase Era, mitochondrial	1.04752	0.972079	0.834043	0.888457	0.859483	0.909359	0.698407	0.869109	501428	525258	487428	418213	445497	430969	455978	350201	435795	0	12.145	10	3	3	3	1	437	48.3	8.84	9.6	0	High
Q9NZ08	ERAP1	Endoplasmic reticulum aminopeptidase 1	1.2647	0.959621	1.12902	1.08413	1.07475	1.02623	1.21795	0.932043	628503	794870	603125	709590	681378	675483	644991	765483	585792	0	22.951	8	6	7	6	1	941	107.2	6.46	21.73	0	High
Q6P179	ERAP2	Endoplasmic reticulum aminopeptidase 2	0.970365	0.992579	0.912776	0.93246	1.00543	0.516308	0.532503	0.527368	1.83949e+06	1.78497e+06	1.82584e+06	1.67904e+06	1.71525e+06	1.84947e+06	949742	979533	970087	0	45.044	13	11	15	11	1	960	110.4	6.71	44.07	0	High
P21860	ERBB3	Receptor tyrosine-protein kinase erbB-3	1.20803	0.853746	0.885562	0.795828	0.826848	0.887888	0.788926	1.20499	144707	174810	123543	128147	115162	119650	128483	114163	174371	0.018	2.176	1	1	1	1	1	1342	148	6.55	0	0	Medium
Q96RT1	ERBIN	Erbin	1.06693	0.956618	1.08841	1.04202	0.937355	0.721597	0.94392	0.747711	902761	963179	863597	982574	940694	846207	651430	852134	675004	0	15.276	4	4	4	3	1	1412	158.2	5.5	14.02	1	High
Q8IUD2	ERC1	ELKS/Rab6-interacting/CAST family member 1	1.10093	0.742955	0.933397	0.841509	1.19295	1.04265	0.96032	1.28444	957015	1.05361e+06	711019	893275	805337	1.14167e+06	997834	919040	1.22922e+06	0	63.959	16	15	19	15	1	1116	128	5.97	63.06	0	High
P07992	ERCC1	DNA excision repair protein ERCC-1	1.06068	1.02451	1.11016	1.06606	1.08657	0.685344	0.760209	0.670611	1.63614e+06	1.73542e+06	1.67625e+06	1.81637e+06	1.74422e+06	1.77778e+06	1.12132e+06	1.24381e+06	1.09721e+06	0	6.555	8	2	2	2	1	297	32.5	6.25	5.73	0	High
P18074	ERCC2	General transcription and DNA repair factor IIH helicase subunit XPD	1.11315	0.70071	0.933853	0.892632	1.0751	0.911596	0.983182	1.27835	1.35258e+06	1.50563e+06	947769	1.26311e+06	1.20736e+06	1.45416e+06	1.23301e+06	1.32984e+06	1.72907e+06	0.01	2.796	1	1	1	1	1	760	86.9	7.15	2.7	0	High
Q92889	ERCC4	DNA repair endonuclease XPF	1.2156	1.0172	1.03863	1.03402	1.18866	1.11772	0.74976	1.14155	374948	455788	381397	389433	387705	445686	419086	281121	428023	0	11.907	5	4	4	4	1	916	104.4	6.93	11.68	0	High
Q2NKX8	ERCC6L	DNA excision repair protein ERCC-6-like	1.59503	1.32595	1.54122	1.09892	1.02943	0.846643	0.909323	1.1246	491584	784094	651817	757639	540212	506049	416197	447009	552838	0	37.456	14	11	11	11	1	1250	141	5.31	34.17	0	High
Q9UKR5	ERG28	Probable ergosterol biosynthetic protein 28	0.886191	1.06863	1.11654	1.23357	1.38086	1.09575	1.23662	0.974059	582534	516237	622514	650421	718596	804401	638314	720374	567422	0.002	4.812	12	2	2	2	1	140	15.9	9.83	5.64	0	High
Q969X5	ERGIC1	Endoplasmic reticulum-Golgi intermediate compartment protein 1	0.6677	1.27829	1.02307	1.07115	1.10234	1.55707	1.45946	1.55331	3.12721e+06	2.08804e+06	3.9975e+06	3.19937e+06	3.3497e+06	3.44725e+06	4.86928e+06	4.56403e+06	4.85752e+06	0	25.053	16	3	6	3	1	290	32.6	7.06	22.89	0	High
Q96RQ1	ERGIC2	Endoplasmic reticulum-Golgi intermediate compartment protein 2	0.982	0.771359	0.785919	0.965634	1.1597	0.871804	0.875894	1.1664	2.45195e+06	2.40781e+06	1.89133e+06	1.92703e+06	2.36768e+06	2.84352e+06	2.13762e+06	2.14765e+06	2.85994e+06	0	25.442	14	4	6	4	1	377	42.5	6.77	18.93	0	High
Q9Y282	ERGIC3	Endoplasmic reticulum-Golgi intermediate compartment protein 3	1.17329	0.973748	1.16093	1.11842	1.06429	0.595476	0.79642	0.673075	2.58865e+06	3.03724e+06	2.52069e+06	3.00525e+06	2.89519e+06	2.75507e+06	1.54148e+06	2.06165e+06	1.74235e+06	0	15.224	13	4	5	4	1	383	43.2	6.06	15.52	0	High
P84090	ERH	Enhancer of rudimentary homolog	1.01557	1.13951	1.10812	0.964085	0.54658	0.15796	0.348409	0.140419	2.41405e+06	2.45164e+06	2.75084e+06	2.67507e+06	2.32735e+06	1.31947e+06	381324	841078	338980	0	19.604	34	3	9	3	1	104	12.3	5.92	31.08	0	High
Q8IV48	ERI1	3'-5' exoribonuclease 1	0.783863	0.886665	0.898921	1.08764	0.911715	0.912241	0.927106	0.879964	409151	320718	362780	367794	445010	373029	373244	379327	360038	0	9.42	9	3	3	3	1	349	40	6.7	9.17	0	High
O43414	ERI3	ERI1 exoribonuclease 3	0.657628	0.748162	0.802541	0.76628	0.80137	0.72319	0.594398	0.536228	1.79817e+06	1.18253e+06	1.34533e+06	1.44311e+06	1.3779e+06	1.441e+06	1.30042e+06	1.06883e+06	964231	0	8.948	9	3	4	3	1	337	37.2	8.07	10.43	0	High
Q86X53	ERICH1	Glutamate-rich protein 1	1.56232	1.04832	1.17055	0.899698	1.02697	0.780866	0.9158	0.689791	1.23528e+06	1.9299e+06	1.29496e+06	1.44596e+06	1.11138e+06	1.26859e+06	964586	1.13127e+06	852084	0.008	3.041	3	1	1	1	1	443	49	4.78	2.61	0	High
Q96DZ1	ERLEC1	Endoplasmic reticulum lectin 1	1.05919	1.18993	1.16277	1.25887	1.25341	1.10332	1.54765	0.94176	1.41247e+06	1.49608e+06	1.68074e+06	1.64238e+06	1.77812e+06	1.77041e+06	1.5584e+06	2.18601e+06	1.33021e+06	0	27.179	17	6	8	6	1	483	54.8	6.28	22.55	0	High
O75477	ERLIN1	Erlin-1	0.916361	0.996764	1.02561	1.00648	1.04501	0.975351	0.961874	1.16553	1.65163e+06	1.51349e+06	1.64628e+06	1.69392e+06	1.66233e+06	1.72598e+06	1.61092e+06	1.58866e+06	1.92502e+06	0	41.95	25	8	12	6	1	346	38.9	7.87	42.6	2	High
O94905	ERLIN2	Erlin-2	1.20829	1.03828	1.1071	1.09515	1.0832	1.14129	0.954233	1.26876	2.43802e+06	2.94583e+06	2.53133e+06	2.69913e+06	2.66998e+06	2.64087e+06	2.7825e+06	2.32644e+06	3.09326e+06	0	53.774	30	8	15	6	1	339	37.8	5.62	54.17	0	High
Q7Z2K6	ERMP1	Endoplasmic reticulum metallopeptidase 1	0.80519	0.650333	0.721805	0.725644	1.00802	0.574517	0.36245	0.487026	1.40854e+06	1.13414e+06	916018	1.01669e+06	1.0221e+06	1.41984e+06	809228	510524	685995	0	24.612	9	6	7	6	1	904	100.2	7.52	22.98	0	High
Q96HE7	ERO1A	ERO1-like protein alpha	1.00061	1.57912	1.56526	1.34954	1.54957	2.03586	1.79489	1.73478	681502	681919	1.07618e+06	1.06673e+06	919712	1.05604e+06	1.38744e+06	1.22322e+06	1.18225e+06	0	74.634	39	12	18	11	1	468	54.4	5.68	67.72	1	High
Q86YB8	ERO1B	ERO1-like protein beta	1.58368	0.99478	1.12679	1.18995	1.41941	0.905498	1.02228	1.39685	342970	543153	341179	386455	408118	486816	310558	350612	479077	0	11.721	8	3	3	2	1	467	53.5	7.99	10.17	0	High
P30040	ERP29	Endoplasmic reticulum resident protein 29	0.694693	0.845262	0.794445	0.834514	0.790931	0.692838	1.23324	0.604931	2.83455e+06	1.96914e+06	2.39593e+06	2.25189e+06	2.36547e+06	2.24193e+06	1.96388e+06	3.49566e+06	1.7147e+06	0	74.179	55	11	42	11	1	261	29	7.31	146.84	0	High
Q9BS26	ERP44	Endoplasmic reticulum resident protein 44	0.882788	0.750878	0.783914	0.860836	0.980269	0.706609	0.750974	0.904928	4.79247e+06	4.23073e+06	3.59856e+06	3.75688e+06	4.12553e+06	4.69791e+06	3.3864e+06	3.59902e+06	4.33684e+06	0	85.157	38	14	36	14	1	406	46.9	5.26	124.79	0	High
Q5FWF5	ESCO1	N-acetyltransferase ESCO1	1.17213	0.920099	0.999391	1.07526	1.09813	1.20975	1.14165	1.14104	3.57177e+06	4.18657e+06	3.28638e+06	3.56959e+06	3.84058e+06	3.92227e+06	4.32093e+06	4.07771e+06	4.07552e+06	0.036	1.679	1	1	3	1	1	840	94.9	9.16	6.11	0	Medium
P10768	ESD	S-formylglutathione hydrolase	0.880709	0.7352	0.815149	0.810259	1.08727	1.48007	1.48862	3.24096	2.36196e+06	2.0802e+06	1.73651e+06	1.92535e+06	1.9138e+06	2.56808e+06	3.49587e+06	3.51606e+06	7.65502e+06	0	42.856	46	8	11	8	1	282	31.4	7.02	38.16	0	High
Q9H501	ESF1	ESF1 homolog	1.30516	0.991378	1.00227	1.03455	1.11791	0.91924	1.56053	0.832494	1.51308e+06	1.97482e+06	1.50004e+06	1.51652e+06	1.56536e+06	1.69149e+06	1.39088e+06	2.3612e+06	1.25963e+06	0	31.431	12	10	11	10	1	851	98.7	5.11	31.65	0	High
Q96DF8	ESS2	Splicing factor ESS-2 homolog	0.746469	0.724455	1.06086	0.822972	0.575557	0.590066	0.833056	1.00036	70470.2	52603.8	51052.4	74759	57995	40559.6	41582.1	58705.6	70495.2	0.002	4.811	4	1	1	1	1	476	52.5	7.56	4.06	0	High
Q9BSJ8	ESYT1	Extended synaptotagmin-1	1.05591	1.20418	1.24344	1.09078	0.983405	1.88045	1.8893	1.18563	3.59876e+06	3.79996e+06	4.33355e+06	4.47486e+06	3.92545e+06	3.53904e+06	6.76729e+06	6.79916e+06	4.2668e+06	0	115.621	24	21	36	21	1	1104	122.8	5.83	115.59	0	High
A0FGR8	ESYT2	Extended synaptotagmin-2	0.842279	0.926467	1.10104	0.94088	0.971247	1.34238	1.3369	1.01548	1.49153e+06	1.25628e+06	1.38185e+06	1.64223e+06	1.40335e+06	1.44864e+06	2.00221e+06	1.99403e+06	1.51462e+06	0	57.682	16	11	17	11	1	921	102.3	9.26	59.35	0	High
P62495	ETF1	Eukaryotic peptide chain release factor subunit 1	0.991821	1.31031	1.15422	1.19282	1.03216	1.07486	1.00988	0.849315	2.2361e+06	2.21781e+06	2.92999e+06	2.58095e+06	2.66727e+06	2.30801e+06	2.40349e+06	2.25819e+06	1.89916e+06	0	86.01	37	14	35	14	1	437	49	5.71	113.8	0	High
P13804	ETFA	Electron transfer flavoprotein subunit alpha, mitochondrial	0.961743	0.945626	0.985457	0.996465	1.00422	1.09998	0.944239	0.993302	5.53577e+06	5.32399e+06	5.23477e+06	5.45527e+06	5.5162e+06	5.55913e+06	6.08924e+06	5.22709e+06	5.49869e+06	0	90.1	45	11	25	11	1	333	35.1	8.38	90.21	0	High
P38117	ETFB	Electron transfer flavoprotein subunit beta	0.771014	1.18243	1.10948	1.06792	0.975256	1.23616	1.88068	0.864439	1.83286e+06	1.41316e+06	2.16723e+06	2.03352e+06	1.95734e+06	1.7875e+06	2.26569e+06	3.44701e+06	1.58439e+06	0	67.602	50	13	21	13	1	255	27.8	8.1	69.59	0	High
Q16134	ETFDH	Electron transfer flavoprotein-ubiquinone oxidoreductase, mitochondrial	0.712841	0.758881	0.755786	0.772764	0.880687	0.94936	0.776255	0.922286	547182	390054	415246	413553	422843	481896	519473	424753	504659	0	15.664	11	5	5	5	1	617	68.5	7.55	17.89	0	High
O95571	ETHE1	Persulfide dioxygenase ETHE1, mitochondrial	0.872522	1.81783	1.31795	1.17661	0.882582	1.90019	1.52909	1.44233	623173	543732	1.13282e+06	821311	733234	550002	1.18415e+06	952889	898819	0	20.263	18	4	7	4	1	254	27.9	6.83	23.64	0	High
P41162	ETV3	ETS translocation variant 3	1.24273	1.04746	1.11999	1.20221	1.15677	1.07418	0.770517	1.10659	132229	164325	138505	148095	158967	152958	142037	101884	146322	0.001	5.123	4	1	1	1	1	512	57	8.57	5.52	0	High
Q01844	EWSR1	RNA-binding protein EWS	0.906375	0.930413	1.04474	1.02182	0.895331	0.458069	0.584077	0.659641	4.42534e+06	4.01102e+06	4.11739e+06	4.62333e+06	4.52191e+06	3.96214e+06	2.02711e+06	2.58474e+06	2.91913e+06	0	35.335	10	6	13	6	1	656	68.4	9.33	43.06	0	High
Q9NVH0	EXD2	Exonuclease 3'-5' domain-containing protein 2	0.934686	0.739871	0.975396	0.917955	0.980343	1.79518	1.64696	1.75471	108687	101589	80414.6	106013	99770.1	106551	195114	179003	190715	0	10.151	7	3	3	3	1	621	70.3	8.32	10.01	0	High
Q9NV70	EXOC1	Exocyst complex component 1	0.895673	0.87948	0.930481	0.894631	0.900729	0.825089	0.652026	0.883627	789835	707434	694644	734927	706611	711428	651685	514993	697920	0	22.66	9	5	5	5	1	894	101.9	6.61	20.67	0	High
Q96KP1	EXOC2	Exocyst complex component 2	0.653281	0.759232	0.608145	0.782037	1.03311	1.15094	0.992475	0.712856	1.58913e+06	1.03815e+06	1.20652e+06	966423	1.24276e+06	1.64175e+06	1.829e+06	1.57717e+06	1.13282e+06	0	35.37	11	8	9	8	1	924	104	6.9	32.38	0	High
O60645	EXOC3	Exocyst complex component 3	1.01855	1.01386	0.881057	0.973576	1.01355	1.04546	0.929487	1.01408	1.07147e+06	1.09135e+06	1.08633e+06	944030	1.04316e+06	1.086e+06	1.12019e+06	995922	1.08656e+06	0	23.045	7	6	8	6	1	756	86.8	6.11	26.36	0	High
Q96A65	EXOC4	Exocyst complex component 4	0.992211	0.935767	0.977869	0.983489	1.02275	0.982077	1.13661	0.786016	1.36054e+06	1.34995e+06	1.27315e+06	1.33043e+06	1.33808e+06	1.3915e+06	1.33616e+06	1.54641e+06	1.06941e+06	0	50.144	15	12	14	12	1	974	110.4	6.49	42.18	0	High
O00471	EXOC5	Exocyst complex component 5	1.02395	1.0935	1.16393	1.26122	1.1288	1.13227	1.12036	1.13267	1.06741e+06	1.09297e+06	1.16721e+06	1.24239e+06	1.34624e+06	1.20488e+06	1.2086e+06	1.19587e+06	1.20902e+06	0	28.435	10	8	9	8	1	708	81.8	6.71	29.73	0	High
Q8TAG9	EXOC6	Exocyst complex component 6	0.764064	1.12759	0.984452	1.10676	1.01889	0.835693	1.05535	0.748832	817502	624623	921806	804791	904776	832944	683180	862749	612172	0	6.774	5	3	3	3	1	804	93.7	6.2	10.14	0	High
Q9Y2D4	EXOC6B	Exocyst complex component 6B	1.17617	1.18989	1.433	1.18373	1.06948	0.933534	1.54569	0.938648	180372	212149	214623	258473	213512	192904	168384	278799	169306	0	9.208	5	4	4	4	1	811	94.1	6.46	11.99	0	High
Q9UPT5	EXOC7	Exocyst complex component 7	0.968901	1.42609	1.25746	1.11456	0.970982	1.11564	0.97171	0.706448	632863	613181	902519	795797	705365	614498	706049	614959	447084	0	38.124	13	9	11	9	1	735	83.3	6.79	35.53	0	High
Q8IYI6	EXOC8	Exocyst complex component 8	1.11251	1.16224	1.04513	1.1075	1.04427	0.914332	0.862667	1.20426	374860	417036	435679	391777	415158	391454	342747	323379	451428	0	22.279	14	7	7	7	1	725	81.7	5.49	23.94	0	High
Q9Y2C4	EXOG	Nuclease EXOG, mitochondrial	1.05384	1.62976	1.66188	1.42288	1.39865	1.26543	1.38194	1.15572	200393	211184	326594	333030	285136	280280	253583	276932	231599	0	8.132	9	2	2	2	1	368	41.1	8.27	7.25	0	High
Q9Y3B2	EXOSC1	Exosome complex component CSL4	0.897956	1.41968	1.314	1.2781	1.0413	1.74207	1.48019	1.3482	851691	764780	1.20913e+06	1.11912e+06	1.08854e+06	886865	1.48371e+06	1.26067e+06	1.14825e+06	0	9.903	17	3	5	3	1	195	21.4	8.24	15.42	0	High
Q01780	EXOSC10	Exosome component 10	0.918918	1.05606	1.11735	1.13965	1.05114	0.571276	0.506776	0.693752	2.81726e+06	2.58883e+06	2.97521e+06	3.14787e+06	3.21068e+06	2.96135e+06	1.60943e+06	1.42772e+06	1.95448e+06	0	92.771	28	17	24	17	1	885	100.8	8.46	82.44	0	High
Q13868	EXOSC2	Exosome complex component RRP4	1.64039	0.982739	1.25549	1.15544	1.25175	2.91983	2.74705	0.973691	229435	376363	225475	288052	265098	287195	669911	630269	223399	0	35.482	33	6	8	6	1	293	32.8	7.5	33.58	0	High
Q9NQT5	EXOSC3	Exosome complex component RRP40	0.906982	0.989906	0.920911	1.15094	1.25913	0.1867	0.19269	0.158181	1.15792e+06	1.05022e+06	1.14624e+06	1.06634e+06	1.3327e+06	1.45798e+06	216185	223120	183161	0	15.505	30	4	5	4	1	275	29.6	8.1	17.69	0	High
Q9NPD3	EXOSC4	Exosome complex component RRP41	1.37956	1.5191	1.51132	1.32886	0.990418	1.72159	1.53089	1.42852	925416	1.27667e+06	1.4058e+06	1.3986e+06	1.22974e+06	916548	1.59319e+06	1.41671e+06	1.32198e+06	0	10.966	13	3	6	3	1	245	26.4	6.52	17.31	0	High
Q9NQT4	EXOSC5	Exosome complex component RRP46	0.938929	1.01406	1.01192	1.00784	1.01901	1.31384	1.07622	1.37473	1.19966e+06	1.1264e+06	1.21653e+06	1.21396e+06	1.20907e+06	1.22247e+06	1.57616e+06	1.29109e+06	1.64921e+06	0	16.767	25	4	5	4	1	235	25.2	7.59	17.41	0	High
Q5RKV6	EXOSC6	Exosome complex component MTR3	0.986248	0.782102	0.892649	0.888865	0.859427	0.556125	0.373989	0.610283	1.30922e+06	1.29122e+06	1.02395e+06	1.16868e+06	1.16372e+06	1.12518e+06	728091	489635	798995	0	31.794	31	6	10	6	1	272	28.2	6.28	35.15	0	High
Q15024	EXOSC7	Exosome complex component RRP42	0.926436	0.739421	0.738839	0.866478	0.831648	0.511741	0.36299	0.748262	2.74692e+06	2.54484e+06	2.03113e+06	2.02953e+06	2.38014e+06	2.28447e+06	1.40571e+06	997103	2.05541e+06	0	14.081	20	4	4	4	1	291	31.8	5.19	12.87	0	High
Q96B26	EXOSC8	Exosome complex component RRP43	0.902042	0.848051	0.862593	0.91008	0.901461	0.552405	0.661333	0.533587	1.76884e+06	1.59556e+06	1.50006e+06	1.52579e+06	1.60978e+06	1.59454e+06	977113	1.16979e+06	943828	0	8.98	11	3	3	3	1	276	30	5.3	9.9	0	High
Q06265	EXOSC9	Exosome complex component RRP45	1.10777	0.958394	0.985492	1.01733	1.03794	1.047	0.667788	0.858658	847210	938510	811961	834918	861890	879353	887033	565756	727463	0	24.037	11	4	6	4	1	439	48.9	5.29	20.19	0	High
Q93063	EXT2	Exostosin-2	1.01682	0.836055	0.897981	0.960363	1.19547	0.802136	0.89968	1.14361	792200	805528	662323	711380	760799	947048	635452	712726	905968	0.009	3	2	1	1	1	1	718	82.2	6.55	3.01	0	High
Q99504	EYA3	Eyes absent homolog 3	0.952472	0.836336	1.17035	0.990516	1.14891	0.675114	0.740764	1.07974	176682	168285	147766	206780	175007	202993	119281	130880	190771	0	6.472	4	2	2	2	1	573	62.6	5.21	5.67	0	High
O95677	EYA4	Eyes absent homolog 4	0.966885	0.58183	0.779489	0.65748	0.978676	0.401508	0.408637	0.585341	297044	287208	172829	231543	195300	290710	119266	121383	173872	0.006	3.535	3	1	1	1	1	639	69.5	5.2	2.76	0	High
Q15910	EZH2	Histone-lysine N-methyltransferase EZH2	1.75715	2.7525	2.19182	2.79122	1.23299	4.90892	6.32431	52.5372	4282.79	7525.51	11788.4	9387.1	11954.2	5280.64	21023.8	27085.6	225006	0	8.89	5	3	3	3	1	746	85.3	7.02	8.71	0	High
P15311	EZR	Ezrin	0.975079	0.730863	0.867358	0.638098	1.01538	1.37249	1.26046	1.45604	1.98839e+06	1.93884e+06	1.45324e+06	1.72465e+06	1.26879e+06	2.01899e+06	2.72906e+06	2.50629e+06	2.89518e+06	0	140.637	38	26	91	15	1	586	69.4	6.27	267.6	0	High
P03951	F11	Coagulation factor XI	1.48481	0.763682	1.05865	0.875455	1.1544	0.692447	0.592442	0.912293	145370	215847	111017	153897	127265	167816	100661	86123.5	132620	0.009	2.823	2	1	1	1	1	625	70.1	8.1	2.45	0	High
Q9Y624	F11R	Junctional adhesion molecule A	0.96152	0.991577	1.03078	0.997642	1.18167	1.44444	1.21516	1.41782	219411	210968	217563	226165	218894	259273	316927	266620	311087	0	9.175	9	2	3	2	1	299	32.6	7.9	9.72	0	High
P00488	F13A1	Coagulation factor XIII A chain	2.00317	0.803366	0.924401	0.872869	1.3184	0.833204	0.71902	0.988239	513382	1.02839e+06	412434	474571	448116	676842	427752	369132	507345	0.001	5.741	2	1	2	1	1	732	83.2	6.09	5.68	0	High
P00734	F2	Prothrombin	2.39263	1.23539	1.25312	1.32788	1.45927	0.621541	0.546916	0.449279	1.64178e+06	3.92816e+06	2.02824e+06	2.05734e+06	2.18009e+06	2.39579e+06	1.02043e+06	897913	737615	0	25.487	7	4	6	4	1	622	70	5.9	20.88	0	High
P12259	F5	Coagulation factor V	2.82092	1.60333	1.74737	1.57334	1.38713	1.35157	1.28747	1.82834	1.08998e+06	3.07474e+06	1.74759e+06	1.90459e+06	1.7149e+06	1.51194e+06	1.47319e+06	1.40331e+06	1.99285e+06	0	22.726	3	6	7	6	1	2224	251.5	6.05	21.35	0	High
P23610	F8A1	Factor VIII intron 22 protein	0.892729	0.722094	0.787353	0.792512	0.855837	1.87796	1.36206	1.71849	1.98303e+06	1.77031e+06	1.43193e+06	1.56134e+06	1.57158e+06	1.69715e+06	3.72404e+06	2.701e+06	3.40781e+06	0.001	5.643	4	1	1	1	1	371	39.1	6.84	4.31	0	High
Q01469	FABP5	Fatty acid-binding protein 5	0.904375	1.34699	1.14189	1.24521	1.06822	1.6488	1.81394	1.363	2.94682e+06	2.66503e+06	3.96934e+06	3.36495e+06	3.6694e+06	3.14785e+06	4.8587e+06	5.34535e+06	4.0165e+06	0	86.859	66	10	57	10	1	135	15.2	7.01	157.87	0	High
O15540	FABP7	Fatty acid-binding protein, brain	0.384611	0.522777	0.470891	0.593798	0.886714	0.778328	0.870667	0.495286	5.78126e+06	2.22353e+06	3.02231e+06	2.72234e+06	3.4329e+06	5.12632e+06	4.49971e+06	5.03355e+06	2.86338e+06	0	33.304	41	6	17	6	1	132	14.9	5.59	51.99	0	High
Q13158	FADD	FAS-associated death domain protein	1.2069	1.04505	1.31356	1.1158	1.01557	0.798717	1.29563	0.548218	1.27953e+06	1.54426e+06	1.33717e+06	1.68074e+06	1.4277e+06	1.29945e+06	1.02198e+06	1.65779e+06	701460	0.065	1.312	3	1	1	1	1	208	23.3	5.69	2.86	0	Low
O60427	FADS1	Acyl-CoA (8-3)-desaturase	0.613235	0.988561	0.983391	1.04076	1.17772	1.98218	1.75877	1.83144	1.12711e+06	691181	1.11421e+06	1.10839e+06	1.17304e+06	1.32742e+06	2.23412e+06	1.98233e+06	2.06422e+06	0	9.044	7	2	2	2	1	444	51.9	8.87	9.42	0	High
Q9UNN5	FAF1	FAS-associated factor 1	0.958893	0.849088	0.784375	0.857274	0.968484	0.190249	0.276498	0.250767	891116	854485	756636	698969	763931	863031	169534	246391	223463	0	19.721	13	6	8	6	1	650	73.9	4.88	25.13	0	High
Q96CS3	FAF2	FAS-associated factor 2	0.690004	0.905482	0.941647	0.951952	0.913734	1.14679	1.00856	1.51818	543943	375323	492530	512202	517808	497019	623786	548598	825801	0	38.297	27	7	10	7	1	445	52.6	5.62	36.51	0	High
P16930	FAH	Fumarylacetoacetase	0.935937	0.949894	0.950533	1.04137	1.09448	1.37381	0.950369	1.15637	4.43414e+06	4.15008e+06	4.21197e+06	4.2148e+06	4.61759e+06	4.85309e+06	6.09166e+06	4.21407e+06	5.12752e+06	0	32.268	27	8	11	8	1	419	46.3	6.95	36.22	0	High
Q6P587	FAHD1	Acylpyruvase FAHD1, mitochondrial	0.86345	1.14662	1.03877	1.1314	1.11665	1.59026	1.29129	1.30564	2.68726e+06	2.32032e+06	3.08126e+06	2.79145e+06	3.04036e+06	3.00072e+06	4.27344e+06	3.47003e+06	3.5086e+06	0	34.774	30	4	10	4	1	224	24.8	7.39	37.41	0	High
Q96GK7	FAHD2A	Fumarylacetoacetate hydrolase domain-containing protein 2A	1.01503	1.01396	1.05562	0.947487	0.955614	1.05602	0.957265	0.923358	1.71191e+06	1.73764e+06	1.73581e+06	1.80712e+06	1.62201e+06	1.63593e+06	1.80781e+06	1.63875e+06	1.58071e+06	0	30.774	25	6	9	6	1	314	34.6	8.24	30.72	0	High
Q9H098	FAM107B	Protein FAM107B	0.701268	0.882773	0.77195	0.904791	0.639842	0.46603	0.714355	0.498671	592334	415385	522897	457252	535939	379000	276045	423137	295380	0.006	3.384	9	1	1	1	1	131	15.5	8.29	3.24	0	High
Q96PZ2	FAM111A	Protein FAM111A	1.589	0.887327	1.23388	0.979423	1.56113	0.670995	1.46459	1.28827	137721	218839	122204	169931	134887	215001	92410.2	201705	177422	0.018	2.206	3	1	1	1	1	611	70.2	8.53	3.33	0	Medium
Q8IWE2	FAM114A1	Protein NOXP20	1.05974	1.7028	1.43089	1.39692	0.970641	0.909088	1.21858	0.766503	848708	899407	1.44518e+06	1.21441e+06	1.18558e+06	823791	771550	1.03422e+06	650537	0	29.589	14	6	7	6	1	563	60.7	4.68	27.29	0	High
[truncated: 4,062 more rows]

## Sheet: HT-144
Datta et. al. (2021) Temporal quantitative proteomics reveals ubiquitin proteasome system is essential to mount adaptive response to hypoxia in melanoma cells
[truncated: 4,756 more rows]

## Sheet: SK-Mel-5
Datta et. al. (2021) Temporal quantitative proteomics reveals ubiquitin proteasome system is essential to mount adaptive response to hypoxia in melanoma cells
[truncated: 5,737 more rows]

[truncated: 1 more sheets: SK-Mel-28]
