# Supplementary material for: Temporal Quantitative Proteomics Reveals Proteomic and Phosphoproteomic Alterations Associated with Adaptive Response to Hypoxia in Melanoma Cells
Source: Cancers (Basel). 2021 Apr 30;13(9):2175. doi: 10.3390/cancers13092175 (PMC8124723; doi:10.3390/cancers13092175)
Supplement: Supplementary file 1 [file cancers-13-02175-s001.zip › cancers-1197037 - supple- proofreading/Table_S2.xlsx]

## Sheet: Overexpressed
Datta et. al. (2021) Temporal quantitative proteomics reveals ubiquitin proteasome system is essential to mount adaptive response to hypoxia in melanoma cells
Table S2: List of proteins that are overexpressed in at least two cell lines
Accession	Gene Symbol	Description
Q16181	SEPT7	Septin-7
P04217	A1BG	Alpha-1B-glycoprotein
P01023	A2M	Alpha-2-macroglobulin
Q6PD74	AAGAB	Alpha- and gamma-adaptin-binding protein p34
Q9NRN7	AASDHPPT	L-aminoadipate-semialdehyde dehydrogenase-phosphopantetheinyl transferase
Q8NE71	ABCF1	ATP-binding cassette sub-family F member 1
Q96IU4	ABHD14B	Protein ABHD14B
Q9UKV3	ACIN1	Apoptotic chromatin condensation inducer in the nucleus
P21399	ACO1	Cytoplasmic aconitate hydratase
Q9NPJ3	ACOT13	Acyl-coenzyme A thioesterase 13
O00154	ACOT7	Cytosolic acyl coenzyme A thioester hydrolase
Q9Y305	ACOT9	Acyl-coenzyme A thioesterase 9, mitochondrial
Q9NUB1	ACSS1	Acetyl-coenzyme A synthetase 2-like, mitochondrial
Q9NR19	ACSS2	Acetyl-coenzyme A synthetase, cytoplasmic
Q13443	ADAM9	Disintegrin and metalloproteinase domain-containing protein 9
P55265	ADAR	Double-stranded RNA-specific adenosine deaminase
Q9BRR6	ADPGK	ADP-dependent glucokinase
Q16186	ADRM1	Proteasomal ubiquitin receptor ADRM1
Q8N556	AFAP1	Actin filament-associated protein 1
Q8TED9	AFAP1L1	Actin filament-associated protein 1-like 1
Q9NRZ7	AGPAT3	1-acyl-sn-glycerol-3-phosphate acyltransferase gamma
Q96BJ3	AIDA	Axin interactor, dorsalization-associated protein
Q9UIJ7	AK3	GTP:AMP phosphotransferase AK3, mitochondrial
P27144	AK4	Adenylate kinase 4, mitochondrial
Q02952	AKAP12	A-kinase anchor protein 12
Q02040	AKAP17A	A-kinase anchor protein 17A
Q9Y2D5	AKAP2	A-kinase anchor protein 2
P15121	AKR1B1	Aldose reductase
P13196	ALAS1	5-aminolevulinate synthase, nonspecific, mitochondrial
Q9H553	ALG2	Alpha-1,3/1,6-mannosyltransferase ALG2
Q9Y672	ALG6	Dolichyl pyrophosphate Man9GlcNAc2 alpha-1,3-glucosyltransferase
Q6P6C2	ALKBH5	RNA demethylase ALKBH5
Q9Y303	AMDHD2	N-acetylglucosamine-6-phosphate deacetylase
Q9UM13	ANAPC10	Anaphase-promoting complex subunit 10
O15084	ANKRD28	Serine/threonine-protein phosphatase 6 regulatory ankyrin repeat subunit A
Q9H8Y5	ANKZF1	Ankyrin repeat and zinc finger domain-containing protein 1
Q9NQW6	ANLN	Anillin
Q4KMQ2	ANO6	Anoctamin-6
P53680	AP2S1	AP-2 complex subunit sigma
O00213	APBB1	Amyloid-beta A4 precursor protein-binding family B member 1
P02656	APOC3	Apolipoprotein C-III
P02649	APOE	Apolipoprotein E
P02749	APOH	Beta-2-glycoprotein 1
O95445	APOM	Apolipoprotein M
P62330	ARF6	ADP-ribosylation factor 6
Q9NWB6	ARGLU1	Arginine and glutamate-rich protein 1
Q8TER5	ARHGEF40	Rho guanine nucleotide exchange factor 40
O95376	ARIH2	E3 ubiquitin-protein ligase ARIH2
Q66PJ3	ARL6IP4	ADP-ribosylation factor-like protein 6-interacting protein 4
O75915	ARL6IP5	PRA1 family protein 3
Q9NVJ2	ARL8B	ADP-ribosylation factor-like protein 8B
O15145	ARPC3	Actin-related protein 2/3 complex subunit 3
O15511	ARPC5	Actin-related protein 2/3 complex subunit 5
Q9NWX5	ASB6	Ankyrin repeat and SOCS box protein 6
P08243	ASNS	Asparagine synthetase [glutamine-hydrolyzing]
Q9NVI7	ATAD3A	ATPase family AAA domain-containing protein 3A
Q7Z3C6	ATG9A	Autophagy-related protein 9A
P20020	ATP2B1	Plasma membrane calcium-transporting ATPase 1
P23634	ATP2B4	Plasma membrane calcium-transporting ATPase 4
P56381	ATP5F1E	ATP synthase subunit epsilon, mitochondrial
Q9UII2	ATP5IF1	ATPase inhibitor, mitochondrial
P27449	ATP6V0C	V-type proton ATPase 16 kDa proteolipid subunit
P36543	ATP6V1E1	V-type proton ATPase subunit E 1
O75882	ATRN	Attractin
O15265	ATXN7	Ataxin-7
Q96GD4	AURKB	Aurora kinase B
Q9NWV8	BABAM1	BRISC and BRCA1-A complex member 1
O95816	BAG2	BAG family molecular chaperone regulator 2
O95817	BAG3	BAG family molecular chaperone regulator 3
O75531	BANF1	Barrier-to-autointegration factor
Q9UIF9	BAZ2A	Bromodomain adjacent to zinc finger domain protein 2A
Q9UHQ4	BCAP29	B-cell receptor-associated protein 29
P51572	BCAP31	B-cell receptor-associated protein 31
Q9NYF8	BCLAF1	Bcl-2-associated transcription factor 1
Q9H3K6	BOLA2	BolA-like protein 2
Q9H8M2	BRD9	Bromodomain-containing protein 9
P35613	BSG	Basigin
Q7KYR7	BTN2A1	Butyrophilin subfamily 2 member A1
O43683	BUB1	Mitotic checkpoint serine/threonine-protein kinase BUB1
O60566	BUB1B	Mitotic checkpoint serine/threonine-protein kinase BUB1 beta
O43684	BUB3	Mitotic checkpoint protein BUB3
P41223	BUD31	Protein BUD31 homolog
Q9H3H3	C11orf68	UPF0696 protein C11orf68
Q96GQ5	C16orf58	RUS1 family protein C16orf58
Q96B23	C18orf25	Uncharacterized protein C18orf25
Q9GZN8	C20orf27	UPF0687 protein C20orf27
Q86YS7	C2CD5	C2 domain-containing protein 5
P01024	C3	Complement C3
P0C0L4	C4A	Complement C4-A
Q13137	CALCOCO2	Calcium-binding and coiled-coil domain-containing protein 2
P17655	CAPN2	Calpain-2 catalytic subunit
P47755	CAPZA2	F-actin-capping protein subunit alpha-2
P47756	CAPZB	F-actin-capping protein subunit beta
Q8N163	CCAR2	Cell cycle and apoptosis regulator protein 2
Q96NT0	CCDC115	Coiled-coil domain-containing protein 115
Q96A33	CCDC47	Coiled-coil domain-containing protein 47
Q4VC31	CCDC58	Coiled-coil domain-containing protein 58
P14635	CCNB1	G2/mitotic-specific cyclin-B1
Q9ULG6	CCPG1	Cell cycle progression protein 1
O95400	CD2BP2	CD2 antigen cytoplasmic tail-binding protein 2
Q08722	CD47	Leukocyte surface antigen CD47
P08174	CD55	Complement decay-accelerating factor
P08962	CD63	CD63 antigen
Q99459	CDC5L	Cell division cycle 5-like protein
O14735	CDIPT	CDP-diacylglycerol--inositol 3-phosphatidyltransferase
Q00537	CDK17	Cyclin-dependent kinase 17
Q00534	CDK6	Cyclin-dependent kinase 6
P50613	CDK7	Cyclin-dependent kinase 7
Q9NXV6	CDKN2AIP	CDKN2A-interacting protein
P49454	CENPF	Centromere protein F
Q5VT06	CEP350	Centrosome-associated protein 350
Q9BYV8	CEP41	Centrosomal protein of 41 kDa
Q6P2H3	CEP85	Centrosomal protein of 85 kDa
P05156	CFI	Complement factor I
Q9Y281	CFL2	Cofilin-2
Q5T1J5	CHCHD2P9	Putative coiled-coil-helix-coiled-coil-helix domain-containing protein CHCHD2P9, mitochondrial
Q9NX63	CHCHD3	MICOS complex subunit MIC19
Q9BRQ6	CHCHD6	MICOS complex subunit MIC25
Q9P2D1	CHD7	Chromodomain-helicase-DNA-binding protein 7
Q9HCK8	CHD8	Chromodomain-helicase-DNA-binding protein 8
Q7LBR1	CHMP1B	Charged multivesicular body protein 1b
O43633	CHMP2A	Charged multivesicular body protein 2a
Q9Y3E7	CHMP3	Charged multivesicular body protein 3
Q9NZZ3	CHMP5	Charged multivesicular body protein 5
Q6FI81	CIAPIN1	Anamorsin
Q96RK0	CIC	Protein capicua homolog
P0C7P0	CISD3	CDGSH iron-sulfur domain-containing protein 3, mitochondrial
P12277	CKB	Creatine kinase B-type
Q96S66	CLCC1	Chloride channel CLIC-like protein 1
P05452	CLEC3B	Tetranectin
Q96NY7	CLIC6	Chloride intracellular channel protein 6
Q9BT09	CNPY3	Protein canopy homolog 3
Q13057	COASY	Bifunctional coenzyme A synthase
Q9Y2V7	COG6	Conserved oligomeric Golgi complex subunit 6
P83436	COG7	Conserved oligomeric Golgi complex subunit 7
P02452	COL1A1	Collagen alpha-1(I) chain
P02461	COL3A1	Collagen alpha-1(III) chain
P02462	COL4A1	Collagen alpha-1(IV) chain
P12109	COL6A1	Collagen alpha-1(VI) chain
O14579	COPE	Coatomer subunit epsilon
Q9ULV4	CORO1C	Coronin-1C
O75131	CPNE3	Copine-3
Q5TA50	CPTP	Ceramide-1-phosphate transfer protein
P52943	CRIP2	Cysteine-rich protein 2
Q9BZJ0	CRNKL1	Crooked neck-like protein 1
P48729	CSNK1A1	Casein kinase I isoform alpha
Q16527	CSRP2	Cysteine and glycine-rich protein 2
P04080	CSTB	Cystatin-B
Q05048	CSTF1	Cleavage stimulation factor subunit 1
Q96CG8	CTHRC1	Collagen triple helix repeat-containing protein 1
Q9UBR2	CTSZ	Cathepsin Z
Q7Z7A3	CTU1	Cytoplasmic tRNA 2-thiolation protein 1
Q13618	CUL3	Cullin-3
Q13619	CUL4A	Cullin-4A
O60888	CUTA	Protein CutA
Q6UX04	CWC27	Spliceosome-associated protein CWC27 homolog
P08574	CYC1	Cytochrome c1, heme protein, mitochondrial
P99999	CYCS	Cytochrome c
Q6ZMK1	CYHR1	Cysteine and histidine-rich protein 1
Q02318	CYP27A1	Sterol 26-hydroxylase, mitochondrial
Q16850	CYP51A1	Lanosterol 14-alpha demethylase
O00622	CYR61	Protein CYR61
P07108	DBI	Acyl-CoA-binding protein
Q5TAQ9	DCAF8	DDB1- and CUL4-associated factor 8
O94760	DDAH1	N(G),N(G)-dimethylarginine dimethylaminohydrolase 1
Q8NEL9	DDHD1	Phospholipase DDHD1
Q13206	DDX10	Probable ATP-dependent RNA helicase DDX10
Q9UJV9	DDX41	Probable ATP-dependent RNA helicase DDX41
Q7L014	DDX46	Probable ATP-dependent RNA helicase DDX46
Q9Y2R4	DDX52	Probable ATP-dependent RNA helicase DDX52
Q16698	DECR1	2,4-dienoyl-CoA reductase, mitochondrial
P35659	DEK	Protein DEK
Q9BUN8	DERL1	Derlin-1
Q9GZP9	DERL2	Derlin-2
Q9Y6T7	DGKB	Diacylglycerol kinase beta
Q16854	DGUOK	Deoxyguanosine kinase, mitochondrial
Q14562	DHX8	ATP-dependent RNA helicase DHX8
P31689	DNAJA1	DnaJ homolog subfamily A member 1
Q8WW22	DNAJA4	DnaJ homolog subfamily A member 4
Q9UBS4	DNAJB11	DnaJ homolog subfamily B member 11
Q9UDY4	DNAJB4	DnaJ homolog subfamily B member 4
Q8WXX5	DNAJC9	DnaJ homolog subfamily C member 9
Q9UHL4	DPP7	Dipeptidyl peptidase 2
Q2PZI1	DPY19L1	Probable C-mannosyltransferase DPY19L1
O14531	DPYSL4	Dihydropyrimidinase-related protein 4
Q9BVC3	DSCC1	Sister chromatid cohesion protein DCC1
Q9NX74	DUS2	tRNA-dihydrouridine(20) synthase [NAD(P)+]-like
Q13409	DYNC1I2	Cytoplasmic dynein 1 intermediate chain 2
P63167	DYNLL1	Dynein light chain 1, cytoplasmic
Q13011	ECH1	Delta(3,5)-Delta(2,4)-dienoyl-CoA isomerase, mitochondrial
P30084	ECHS1	Enoyl-CoA hydratase, mitochondrial
Q16610	ECM1	Extracellular matrix protein 1
Q5VYK3	ECPAS	Proteasome adapter and scaffold protein ECM29
Q9BZQ6	EDEM3	ER degradation-enhancing alpha-mannosidase-like protein 3
O75530	EED	Polycomb protein EED
Q05639	EEF1A2	Elongation factor 1-alpha 2
Q9GZT9	EGLN1	Egl nine homolog 1
Q08426	EHHADH	Peroxisomal bifunctional enzyme
O14681	EI24	Etoposide-induced protein 2.4 homolog
O60739	EIF1B	Eukaryotic translation initiation factor 1b
Q9NR50	EIF2B3	Translation initiation factor eIF-2B subunit gamma
P20042	EIF2S2	Eukaryotic translation initiation factor 2 subunit 2
O15371	EIF3D	Eukaryotic translation initiation factor 3 subunit D
O00303	EIF3F	Eukaryotic translation initiation factor 3 subunit F
O75821	EIF3G	Eukaryotic translation initiation factor 3 subunit G
Q9UBQ5	EIF3K	Eukaryotic translation initiation factor 3 subunit K
O43432	EIF4G3	Eukaryotic translation initiation factor 4 gamma 3
P56537	EIF6	Eukaryotic translation initiation factor 6
Q6IA86	ELP2	Elongator complex protein 2
Q9H9T3	ELP3	Elongator complex protein 3
O94919	ENDOD1	Endonuclease domain-containing 1 protein
P06733	ENO1	Alpha-enolase
P09104	ENO2	Gamma-enolase
Q96L91	EP400	E1A-binding protein p400
Q969X5	ERGIC1	Endoplasmic reticulum-Golgi intermediate compartment protein 1
Q96DZ1	ERLEC1	Endoplasmic reticulum lectin 1
O94905	ERLIN2	Erlin-2
Q96HE7	ERO1A	ERO1-like protein alpha
Q9H501	ESF1	ESF1 homolog
Q14674	ESPL1	Separin
Q01844	EWSR1	RNA-binding protein EWS
Q9Y3B2	EXOSC1	Exosome complex component CSL4
Q13868	EXOSC2	Exosome complex component RRP4
Q15910	EZH2	Histone-lysine N-methyltransferase EZH2
P00488	F13A1	Coagulation factor XIII A chain
P00734	F2	Prothrombin
P12259	F5	Coagulation factor V
P23610	F8A1	Factor VIII intron 22 protein
O60427	FADS1	Acyl-CoA (8-3)-desaturase
Q96PZ2	FAM111A	Protein FAM111A
Q8IWE2	FAM114A1	Protein NOXP20
Q96C01	FAM136A	Protein FAM136A
Q96A26	FAM162A	Protein FAM162A
O75063	FAM20B	Glycosaminoglycan xylosylkinase
Q92520	FAM3C	Protein FAM3C
Q14320	FAM50A	Protein FAM50A
Q8TBR7	FAM57A	Protein FAM57A
Q6ZRV2	FAM83H	Protein FAM83H
Q9NSD9	FARSB	Phenylalanine--tRNA ligase beta subunit
P62861	FAU	40S ribosomal protein S30
P22087	FBL	rRNA 2'-O-methyltransferase fibrillarin
P22830	FECH	Ferrochelatase, mitochondrial
Q13642	FHL1	Four and a half LIM domains protein 1
Q6UN15	FIP1L1	Pre-mRNA 3'-end-processing factor FIP1
Q9NYL4	FKBP11	Peptidyl-prolyl cis-trans isomerase FKBP11
Q00688	FKBP3	Peptidyl-prolyl cis-trans isomerase FKBP3
Q14318	FKBP8	Peptidyl-prolyl cis-trans isomerase FKBP8
O75369	FLNB	Filamin-B
Q96CP2	FLYWCH2	FLYWCH family member 2
P02751	FN1	Fibronectin
Q8N3X1	FNBP4	Formin-binding protein 4
Q5VW36	FOCAD	Focadhesin
Q16658	FSCN1	Fascin
P02792	FTL	Ferritin light chain
Q8IY81	FTSJ3	pre-rRNA processing protein FTSJ3
Q9BWH2	FUNDC2	FUN14 domain-containing protein 2
Q13283	G3BP1	Ras GTPase-activating protein-binding protein 1
P11413	G6PD	Glucose-6-phosphate 1-dehydrogenase
Q06547	GABPB1	GA-binding protein subunit beta-1
Q4V321	GAGE13	G antigen 13
Q01415	GALK2	N-acetylgalactosamine kinase
Q86SF2	GALNT7	N-acetylgalactosaminyltransferase 7
P04062	GBA	Lysosomal acid glucosylceramidase
Q04446	GBE1	1,4-alpha-glucan-branching enzyme
P32455	GBP1	Guanylate-binding protein 1
Q99988	GDF15	Growth/differentiation factor 15
P31150	GDI1	Rab GDP dissociation inhibitor alpha
P50395	GDI2	Rab GDP dissociation inhibitor beta
Q9NZ52	GGA3	ADP-ribosylation factor-binding protein GGA3
P38435	GGCX	Vitamin K-dependent gamma-carboxylase
Q14691	GINS1	DNA replication complex GINS protein PSF1
O76003	GLRX3	Glutaredoxin-3
O94925	GLS	Glutaminase kidney isoform, mitochondrial
P00367	GLUD1	Glutamate dehydrogenase 1, mitochondrial
P60983	GMFB	Glia maturation factor beta
P62873	GNB1	Guanine nucleotide-binding protein G(I)/G(S)/G(T) subunit beta-1
Q9UBI6	GNG12	Guanine nucleotide-binding protein G(I)/G(S)/G(O) subunit gamma-12
Q9UJJ9	GNPTG	N-acetylglucosamine-1-phosphotransferase subunit gamma
P15586	GNS	N-acetylglucosamine-6-sulfatase
Q53EU6	GPAT3	Glycerol-3-phosphate acyltransferase 3
P35052	GPC1	Glypican-1
P06744	GPI	Glucose-6-phosphate isomerase
Q92917	GPKOW	G-patch domain and KOW motifs-containing protein
Q14956	GPNMB	Transmembrane glycoprotein NMB
P07203	GPX1	Glutathione peroxidase 1
P28799	GRN	Granulins
P29084	GTF2E2	Transcription initiation factor IIE subunit beta
Q12789	GTF3C1	General transcription factor 3C polypeptide 1
Q9NYZ3	GTSE1	G2 and S phase-expressed protein 1
Q4G148	GXYLT1	Glucoside xylosyltransferase 1
P46976	GYG1	Glycogenin-1
O15488	GYG2	Glycogenin-2
P13807	GYS1	Glycogen [starch] synthase, muscle
P07305	H1F0	Histone H1.0
P84243	H3F3A	Histone H3.3
Q9UJ83	HACL1	2-hydroxyacyl-CoA lyase 1
Q16836	HADH	Hydroxyacyl-coenzyme A dehydrogenase, mitochondrial
Q9H6D7	HAUS4	HAUS augmin-like complex subunit 4
O94927	HAUS5	HAUS augmin-like complex subunit 5
P69905	HBA1	Hemoglobin subunit alpha
P02042	HBD	Hemoglobin subunit delta
Q13547	HDAC1	Histone deacetylase 1
Q9BY41	HDAC8	Histone deacetylase 8
Q7Z4V5	HDGFL2	Hepatoma-derived growth factor-related protein 2
Q9P2D3	HEATR5B	HEAT repeat-containing protein 5B
Q04756	HGFAC	Hepatocyte growth factor activator
P49773	HINT1	Histidine triad nucleotide-binding protein 1
Q02539	HIST1H1A	Histone H1.1
P10412	HIST1H1E	Histone H1.4
P68431	HIST1H3A	Histone H3.1
P62805	HIST1H4A	Histone H4
Q71DI3	HIST2H3A	Histone H3.2
Q8N257	HIST3H2BB	Histone H2B type 3-B
P19367	HK1	Hexokinase-1
P05114	HMGN1	Non-histone chromosomal protein HMG-14
Q99729	HNRNPAB	Heterogeneous nuclear ribonucleoprotein A/B
P14866	HNRNPL	Heterogeneous nuclear ribonucleoprotein L
P52272	HNRNPM	Heterogeneous nuclear ribonucleoprotein M
Q00839	HNRNPU	Heterogeneous nuclear ribonucleoprotein U
Q1KMD3	HNRNPUL2	Heterogeneous nuclear ribonucleoprotein U-like protein 2
Q7LGA3	HS2ST1	Heparan sulfate 2-O-sulfotransferase 1
Q8NBQ5	HSD17B11	Estradiol 17-beta-dehydrogenase 11
Q6YN16	HSDL2	Hydroxysteroid dehydrogenase-like protein 2
Q0VDF9	HSPA14	Heat shock 70 kDa protein 14
P0DMV9	HSPA1B	Heat shock 70 kDa protein 1B
P34932	HSPA4	Heat shock 70 kDa protein 4
P04792	HSPB1	Heat shock protein beta-1
Q9UPZ9	ICK	Serine/threonine-protein kinase ICK
P51553	IDH3G	Isocitrate dehydrogenase [NAD] subunit gamma, mitochondrial
Q9Y5U9	IER3IP1	Immediate early response 3-interacting protein 1
P01344	IGF2	Insulin-like growth factor II
Q9NZI8	IGF2BP1	Insulin-like growth factor 2 mRNA-binding protein 1
P17936	IGFBP3	Insulin-like growth factor-binding protein 3
Q9NPH3	IL1RAP	Interleukin-1 receptor accessory protein
Q96G21	IMP4	U3 small nucleolar ribonucleoprotein protein IMP4
O15327	INPP4B	Type II inositol 3,4-bisphosphate 4-phosphatase
O94829	IPO13	Importin-13
P48200	IREB2	Iron-responsive element-binding protein 2
Q9H9L3	ISG20L2	Interferon-stimulated 20 kDa exonuclease-like 2
P53990	IST1	IST1 homolog
P05106	ITGB3	Integrin beta-3
Q14624	ITIH4	Inter-alpha-trypsin inhibitor heavy chain H4
Q14643	ITPR1	Inositol 1,4,5-trisphosphate receptor type 1
Q9Y6Y0	IVNS1ABP	Influenza virus NS1A-binding protein
P78504	JAG1	Protein jagged-1
Q6NYC1	JMJD6	Bifunctional arginine demethylase and lysyl-hydroxylase JMJD6
Q9H910	JPT2	Jupiter microtubule associated homolog 2
P17275	JUNB	Transcription factor jun-B
O95251	KAT7	Histone acetyltransferase KAT7
Q719H9	KCTD1	BTB/POZ domain-containing protein KCTD1
Q96SI1	KCTD15	BTB/POZ domain-containing protein KCTD15
Q7Z4H8	KDELC2	Protein O-glucosyltransferase 3
Q8NB78	KDM1B	Lysine-specific histone demethylase 1B
Q9UGL1	KDM5B	Lysine-specific demethylase 5B
P41229	KDM5C	Lysine-specific demethylase 5C
Q06136	KDSR	3-ketodihydrosphingosine reductase
O94854	KIAA0754	Uncharacterized protein KIAA0754
P52732	KIF11	Kinesin-like protein KIF11
O95235	KIF20A	Kinesin-like protein KIF20A
Q9BW19	KIFC1	Kinesin-like protein KIFC1
Q9UBX7	KLK11	Kallikrein-11
P52292	KPNA2	Importin subunit alpha-1
O00629	KPNA4	Importin subunit alpha-3
P01116	KRAS	GTPase KRas
Q8IVT5	KSR1	Kinase suppressor of Ras 1
Q96EM0	L3HYPDH	Trans-3-hydroxy-L-proline dehydratase
O43813	LANCL1	Glutathione S-transferase LANCL1
P28838	LAP3	Cytosol aminopeptidase
Q15012	LAPTM4A	Lysosomal-associated transmembrane protein 4A
Q92615	LARP4B	La-related protein 4B
Q14847	LASP1	LIM and SH3 domain protein 1
Q6UWP7	LCLAT1	Lysocardiolipin acyltransferase 1
P00338	LDHA	L-lactate dehydrogenase A chain
Q15334	LLGL1	Lethal(2) giant larvae protein homolog 1
Q9BRT6	LLPH	Protein LLP homolog
Q9BU23	LMF2	Lipase maturation factor 2
P02545	LMNA	Prelamin-A/C
Q93052	LPP	Lipoma-preferred partner
Q07954	LRP1	Prolow-density lipoprotein receptor-related protein 1
Q15345	LRRC41	Leucine-rich repeat-containing protein 41
Q8N1G4	LRRC47	Leucine-rich repeat-containing protein 47
Q3MHD2	LSM12	Protein LSM12 homolog
P62312	LSM6	U6 snRNA-associated Sm-like protein LSm6
P48449	LSS	Lanosterol synthase
Q9NQ29	LUC7L	Putative RNA-binding protein Luc7-like 1
O95232	LUC7L3	Luc7-like protein 3
Q9NX58	LYAR	Cell growth-regulating nucleolar protein
Q9HD34	LYRM4	LYR motif-containing protein 4
Q9BRK4	LZTS2	Leucine zipper putative tumor suppressor 2
Q9BQ69	MACROD1	ADP-ribose glycohydrolase MACROD1
Q96A72	MAGOHB	Protein mago nashi homolog 2
Q16706	MAN2A1	Alpha-mannosidase 2
Q66K74	MAP1S	Microtubule-associated protein 1S
P11137	MAP2	Microtubule-associated protein 2
P46734	MAP2K3	Dual specificity mitogen-activated protein kinase kinase 3
O95819	MAP4K4	Mitogen-activated protein kinase kinase kinase kinase 4
Q9Y4K4	MAP4K5	Mitogen-activated protein kinase kinase kinase kinase 5
Q8IWC1	MAP7D3	MAP7 domain-containing protein 3
Q13164	MAPK7	Mitogen-activated protein kinase 7
O95983	MBD3	Methyl-CpG-binding domain protein 3
P23368	ME2	NAD-dependent malic enzyme, mitochondrial
Q9Y316	MEMO1	Protein MEMO1
Q7L2J0	MEPCE	7SK snRNA methylphosphate capping enzyme
P50579	METAP2	Methionine aminopeptidase 2
A6NJ78	METTL15	Probable methyltransferase-like protein 15
P08493	MGP	Matrix Gla protein
Q99735	MGST2	Microsomal glutathione S-transferase 2
Q8N108	MIER1	Mesoderm induction early response protein 1
P46013	MKI67	Proliferation marker protein Ki-67
Q9UL63	MKLN1	Muskelin
Q16655	MLANA	Melanoma antigen recognized by T-cells 1
Q15773	MLF2	Myeloid leukemia factor 2
Q8NB16	MLKL	Mixed lineage kinase domain-like protein
Q7L9L4	MOB1B	MOB kinase activator 1B
Q8NHP6	MOSPD2	Motile sperm domain-containing protein 2
Q99547	MPHOSPH6	M-phase phosphoprotein 6
O95297	MPZL1	Myelin protein zero-like protein 1
P49959	MRE11	Double-strand break repair protein MRE11
Q9UI43	MRM2	rRNA methyltransferase 2, mitochondrial
Q9BYD6	MRPL1	39S ribosomal protein L1, mitochondrial
Q7Z7H8	MRPL10	39S ribosomal protein L10, mitochondrial
Q9H0U6	MRPL18	39S ribosomal protein L18, mitochondrial
Q9BYC9	MRPL20	39S ribosomal protein L20, mitochondrial
Q16540	MRPL23	39S ribosomal protein L23, mitochondrial
Q9P0M9	MRPL27	39S ribosomal protein L27, mitochondrial
Q9NZE8	MRPL35	39S ribosomal protein L35, mitochondrial
Q9HD33	MRPL47	39S ribosomal protein L47, mitochondrial
Q96EL3	MRPL53	39S ribosomal protein L53, mitochondrial
Q14197	MRPL58	Peptidyl-tRNA hydrolase ICT1, mitochondrial
P82912	MRPS11	28S ribosomal protein S11, mitochondrial
O15235	MRPS12	28S ribosomal protein S12, mitochondrial
P82921	MRPS21	28S ribosomal protein S21, mitochondrial
Q96EL2	MRPS24	28S ribosomal protein S24, mitochondrial
Q9UKD2	MRTO4	mRNA turnover protein 4 homolog
P43246	MSH2	DNA mismatch repair protein Msh2
P20585	MSH3	DNA mismatch repair protein Msh3
P02795	MT2A	Metallothionein-2
P03928	MT-ATP8	ATP synthase protein 8
Q9Y217	MTMR6	Myotubularin-related protein 6
Q9Y2Z2	MTO1	Protein MTO1 homolog, mitochondrial
Q969H8	MYDGF	Myeloid-derived growth factor
P35580	MYH10	Myosin-10
P35579	MYH9	Myosin-9
A6NLC8	N/A	Putative TAF11-like protein ENSP00000332601
P0DOX8	N/A	Immunoglobulin lambda-1 light chain
Q6ZSR9	N/A	Uncharacterized protein FLJ45252
Q9GZZ1	NAA50	N-alpha-acetyltransferase 50
P55209	NAP1L1	Nucleosome assembly protein 1-like 1
Q99733	NAP1L4	Nucleosome assembly protein 1-like 4
Q96NT1	NAP1L5	Nucleosome assembly protein 1-like 5
Q6IBW4	NCAPH2	Condensin-2 complex subunit H2
Q9BTX1	NDC1	Nucleoporin NDC1
Q9UHB4	NDOR1	NADPH-dependent diflavin oxidoreductase 1
Q92597	NDRG1	Protein NDRG1
O43678	NDUFA2	NADH dehydrogenase [ubiquinone] 1 alpha subcomplex subunit 2
Q9NVZ3	NECAP2	Adaptin ear-binding coat-associated protein 2
P07196	NEFL	Neurofilament light polypeptide
Q9HC98	NEK6	Serine/threonine-protein kinase Nek6
Q13469	NFATC2	Nuclear factor of activated T-cells, cytoplasmic 2
Q9BYG3	NIFK	MKI67 FHA domain-interacting nucleolar phosphoprotein
O75323	NIPSNAP2	Protein NipSnap homolog 2
Q8N5F7	NKAP	NF-kappa-B-activating protein
O15226	NKRF	NF-kappa-B-repressing factor
Q15233	NONO	Non-POU domain-containing octamer-binding protein
Q9NZM5	NOP53	Ribosome biogenesis protein NOP53
P61916	NPC2	NPC intracellular cholesterol transporter 2
Q96F24	NRBF2	Nuclear receptor-binding factor 2
Q9UHY1	NRBP1	Nuclear receptor-binding protein
O95478	NSA2	Ribosome biogenesis protein NSA2 homolog
Q9UNZ2	NSFL1C	NSFL1 cofactor p47
Q08J23	NSUN2	tRNA (cytosine(34)-C(5))-methyltransferase
Q9H0P0	NT5C3A	Cytosolic 5'-nucleotidase 3A
Q9BV86	NTMT1	N-terminal Xaa-Pro-Lys N-methyltransferase 1
Q9H1E3	NUCKS1	Nuclear ubiquitous casein and cyclin-dependent kinase substrate 1
Q9BZD4	NUF2	Kinetochore protein Nuf2
P49757	NUMB	Protein numb homolog
P49790	NUP153	Nuclear pore complex protein Nup153
Q8NFH4	NUP37	Nucleoporin Nup37
Q7Z3B4	NUP54	Nucleoporin p54
Q9UBU9	NXF1	Nuclear RNA export factor 1
O75147	OBSL1	Obscurin-like protein 1
Q01968	OCRL	Inositol polyphosphate 5-phosphatase OCRL-1
O60313	OPA1	Dynamin-like 120 kDa protein, mitochondrial
Q6GQQ9	OTUD7B	OTU domain-containing protein 7B
P55809	OXCT1	Succinyl-CoA:3-ketoacid coenzyme A transferase 1, mitochondrial
P13674	P4HA1	Prolyl 4-hydroxylase subunit alpha-1
O15460	P4HA2	Prolyl 4-hydroxylase subunit alpha-2
P11940	PABPC1	Polyadenylate-binding protein 1
Q15102	PAFAH1B3	Platelet-activating factor acetylhydrolase IB subunit gamma
Q96RD7	PANX1	Pannexin-1
Q9UHG3	PCYOX1	Prenylcysteine oxidase 1
Q13442	PDAP1	28 kDa heat- and acid-stable phosphoprotein
Q16342	PDCD2	Programmed cell death protein 2
Q9H2J4	PDCL3	Phosducin-like protein 3
Q15118	PDK1	[Pyruvate dehydrogenase (acetyl-transferring)] kinase isozyme 1, mitochondrial
Q9NR12	PDLIM7	PDZ and LIM domain protein 7
Q9NTI5	PDS5B	Sister chromatid cohesion protein PDS5 homolog B
Q5T2R2	PDSS1	Decaprenyl-diphosphate synthase subunit 1
O00764	PDXK	Pyridoxal kinase
Q15121	PEA15	Astrocytic phosphoprotein PEA-15
P30086	PEBP1	Phosphatidylethanolamine-binding protein 1
Q9UBV8	PEF1	Peflin
Q86TG7	PEG10	Retrotransposon-derived protein PEG10
O43933	PEX1	Peroxisome biogenesis factor 1
Q16875	PFKFB3	6-phosphofructo-2-kinase/fructose-2,6-bisphosphatase 3
Q01813	PFKP	ATP-dependent 6-phosphofructokinase, platelet type
P07737	PFN1	Profilin-1
P18669	PGAM1	Phosphoglycerate mutase 1
P07205	PGK2	Phosphoglycerate kinase 2
O95394	PGM3	Phosphoacetylglucosamine mutase
O00264	PGRMC1	Membrane-associated progesterone receptor component 1
Q9BUL5	PHF23	PHD finger protein 23
Q7RTV0	PHF5A	PHD finger-like domain-containing protein 5A
Q9NRX4	PHPT1	14 kDa phosphohistidine phosphatase
Q9P1Y6	PHRF1	PHD and RING finger domain-containing protein 1
O43692	PI15	Peptidase inhibitor 15
Q13492	PICALM	Phosphatidylinositol-binding clathrin assembly protein
O00625	PIR	Pirin
Q9HB19	PLEKHA2	Pleckstrin homology domain-containing family A member 2
Q9ULM0	PLEKHH1	Pleckstrin homology domain-containing family H member 1
P00747	PLG	Plasminogen
Q99541	PLIN2	Perilipin-2
O00469	PLOD2	Procollagen-lysine,2-oxoglutarate 5-dioxygenase 2
P29590	PML	Protein PML
O75439	PMPCB	Mitochondrial-processing peptidase subunit beta
Q15126	PMVK	Phosphomevalonate kinase
Q8TF01	PNISR	Arginine/serine-rich protein PNISR
Q8TCS8	PNPT1	Polyribonucleotide nucleotidyltransferase 1, mitochondrial
Q9NRF9	POLE3	DNA polymerase epsilon subunit 3
Q9H9Y6	POLR1B	DNA-directed RNA polymerase I subunit RPA2
P0DPB6	POLR1D	DNA-directed RNA polymerases I and III subunit RPAC2
Q96HA1	POM121	Nuclear envelope pore membrane protein POM 121
P14859	POU2F1	POU domain, class 2, transcription factor 1
P45877	PPIC	Peptidyl-prolyl cis-trans isomerase C
Q9UNP9	PPIE	Peptidyl-prolyl cis-trans isomerase E
Q13427	PPIG	Peptidyl-prolyl cis-trans isomerase G
O43447	PPIH	Peptidyl-prolyl cis-trans isomerase H
Q14738	PPP2R5D	Serine/threonine-protein phosphatase 2A 56 kDa regulatory subunit delta isoform
Q6IN85	PPP4R3A	Serine/threonine-protein phosphatase 4 regulatory subunit 3A
P17612	PRKACA	cAMP-dependent protein kinase catalytic subunit alpha
P17252	PRKCA	Protein kinase C alpha type
P14314	PRKCSH	Glucosidase 2 subunit beta
Q96LA8	PRMT6	Protein arginine N-methyltransferase 6
Q9UNN8	PROCR	Endothelial protein C receptor
P07225	PROS1	Vitamin K-dependent protein S
Q9UMS4	PRPF19	Pre-mRNA-processing factor 19
O43395	PRPF3	U4/U6 small nuclear ribonucleoprotein Prp3
Q8WWY3	PRPF31	U4/U6 small nuclear ribonucleoprotein Prp31
Q5VTL8	PRPF38B	Pre-mRNA-splicing factor 38B
O75400	PRPF40A	Pre-mRNA-processing factor 40 homolog A
P60891	PRPS1	Ribose-phosphate pyrophosphokinase 1
Q14558	PRPSAP1	Phosphoribosyl pyrophosphate synthase-associated protein 1
Q96HE9	PRR11	Proline-rich protein 11
P07477	PRSS1	Trypsin-1
P28074	PSMB5	Proteasome subunit beta type-5
P28072	PSMB6	Proteasome subunit beta type-6
O00232	PSMD12	26S proteasome non-ATPase regulatory subunit 12
Q5JS54	PSMG4	Proteasome assembly chaperone 4
O95758	PTBP3	Polypyrimidine tract-binding protein 3
Q96BW5	PTER	Phosphotriesterase-related protein
Q15185	PTGES3	Prostaglandin E synthase 3
Q14289	PTK2B	Protein-tyrosine kinase 2-beta
Q9Y3E5	PTRH2	Peptidyl-tRNA hydrolase 2, mitochondrial
P15151	PVR	Poliovirus receptor
Q13610	PWP1	Periodic tryptophan protein 1 homolog
Q15274	QPRT	Nicotinate-nucleotide pyrophosphorylase [carboxylating]
O00391	QSOX1	Sulfhydryl oxidase 1
Q6IQ22	RAB12	Ras-related protein Rab-12
P61106	RAB14	Ras-related protein Rab-14
P62820	RAB1A	Ras-related protein Rab-1A
P20336	RAB3A	Ras-related protein Rab-3A
Q9Y4B4	RAD54L2	Helicase ARIP4
P78406	RAE1	mRNA export factor
P11234	RALB	Ras-related protein Ral-B
P62826	RAN	GTP-binding nuclear protein Ran
P52306	RAP1GDS1	Rap1 GTPase-GDP dissociation stimulator 1
Q8TDY2	RB1CC1	RB1-inducible coiled-coil protein 1
Q15291	RBBP5	Retinoblastoma-binding protein 5
Q9P2N5	RBM27	RNA-binding protein 27
Q9BWF3	RBM4	RNA-binding protein 4
Q9Y5S9	RBM8A	RNA-binding protein 8A
Q96E39	RBMXL1	RNA binding motif protein, X-linked-like-1
Q8TC12	RDH11	Retinol dehydrogenase 11
Q9H6H4	REEP4	Receptor expression-enhancing protein 4
Q8IUW5	RELL1	RELT-like protein 1
P35250	RFC2	Replication factor C subunit 2
P61586	RHOA	Transforming protein RhoA
P52758	RIDA	2-iminobutanoate/2-iminopropanoate deaminase
Q9Y508	RNF114	E3 ubiquitin-protein ligase RNF114
Q9UBS8	RNF14	E3 ubiquitin-protein ligase RNF14
Q99496	RNF2	E3 ubiquitin-protein ligase RING2
Q15287	RNPS1	RNA-binding protein with serine-rich domain 1
Q8TA86	RP9	Retinitis pigmentosa 9 protein
P27635	RPL10	60S ribosomal protein L10
P62913	RPL11	60S ribosomal protein L11
P26373	RPL13	60S ribosomal protein L13
P40429	RPL13A	60S ribosomal protein L13a
P50914	RPL14	60S ribosomal protein L14
P61313	RPL15	60S ribosomal protein L15
P18621	RPL17	60S ribosomal protein L17
P84098	RPL19	60S ribosomal protein L19
P62829	RPL23	60S ribosomal protein L23
P62750	RPL23A	60S ribosomal protein L23a
P61254	RPL26	60S ribosomal protein L26
P46776	RPL27A	60S ribosomal protein L27a
P46779	RPL28	60S ribosomal protein L28
P42766	RPL35	60S ribosomal protein L35
P61927	RPL37	60S ribosomal protein L37
P61513	RPL37A	60S ribosomal protein L37a
P62424	RPL7A	60S ribosomal protein L7a
P62917	RPL8	60S ribosomal protein L8
P62244	RPS15A	40S ribosomal protein S15a
P60866	RPS20	40S ribosomal protein S20
P62847	RPS24	40S ribosomal protein S24
P42677	RPS27	40S ribosomal protein S27
P62753	RPS6	40S ribosomal protein S6
P62241	RPS8	40S ribosomal protein S8
Q7LG56	RRM2B	Ribonucleoside-diphosphate reductase subunit M2 B
O76021	RSL1D1	Ribosomal L1 domain-containing protein 1
Q7L4I2	RSRC2	Arginine/serine-rich coiled-coil protein 2
Q15404	RSU1	Ras suppressor protein 1
O00442	RTCA	RNA 3'-terminal phosphate cyclase
Q9Y3I0	RTCB	tRNA-splicing ligase RtcB homolog
Q9BY42	RTFDC1	Protein RTF2 homolog
Q9NTJ5	SACM1L	Phosphatidylinositide phosphatase SAC1
Q14151	SAFB2	Scaffold attachment factor B2
O75446	SAP30	Histone deacetylase complex subunit SAP30
Q9NR31	SAR1A	GTP-binding protein SAR1a
P49591	SARS	Serine--tRNA ligase, cytoplasmic
Q99590	SCAF11	Protein SCAF11
Q86SQ7	SDCCAG8	Serologically defined colon cancer antigen 8
P31040	SDHA	Succinate dehydrogenase [ubiquinone] flavoprotein subunit, mitochondrial
P21912	SDHB	Succinate dehydrogenase [ubiquinone] iron-sulfur subunit, mitochondrial
P55735	SEC13	Protein SEC13 homolog
O94979	SEC31A	Protein transport protein Sec31A
O60613	SELENOF	Selenoprotein F
P84101	SERF2	Small EDRK-rich factor 2
P35237	SERPINB6	Serpin B6
Q15637	SF1	Splicing factor 1
Q15427	SF3B4	Splicing factor 3B subunit 4
P23246	SFPQ	Splicing factor, proline- and glutamine-rich
Q8N474	SFRP1	Secreted frizzled-related protein 1
Q9BWM7	SFXN3	Sideroflexin-3
Q9H299	SH3BGRL3	SH3 domain-binding glutamic acid-rich-like protein 3
A1X283	SH3PXD2B	SH3 and PX domain-containing protein 2B
A0MZ66	SHTN1	Shootin-1
Q99720	SIGMAR1	Sigma non-opioid intracellular receptor 1
Q96EB6	SIRT1	NAD-dependent protein deacetylase sirtuin-1
Q14493	SLBP	Histone RNA hairpin-binding protein
P53985	SLC16A1	Monocarboxylate transporter 1
O15427	SLC16A3	Monocarboxylate transporter 4
Q9H936	SLC25A22	Mitochondrial glutamate carrier 1
P11166	SLC2A1	Solute carrier family 2, facilitated glucose transporter member 1
Q8TDB8	SLC2A14	Solute carrier family 2, facilitated glucose transporter member 14
Q9Y6M5	SLC30A1	Zinc transporter 1
O43826	SLC37A4	Glucose-6-phosphate exchanger SLC37A4
Q15043	SLC39A14	Zinc transporter ZIP14
Q92504	SLC39A7	Zinc transporter SLC39A7
Q9NUM3	SLC39A9	Zinc transporter ZIP9
Q9Y6M7	SLC4A7	Sodium bicarbonate cotransporter 3
Q99717	SMAD5	Mothers against decapentaplegic homolog 5
O75940	SMNDC1	Survival of motor neuron-related-splicing factor 30
Q9NRG4	SMYD2	N-lysine methyltransferase SMYD2
O95721	SNAP29	Synaptosomal-associated protein 29
Q8WVK2	SNRNP27	U4/U6.U5 small nuclear ribonucleoprotein 27 kDa protein
P08621	SNRNP70	U1 small nuclear ribonucleoprotein 70 kDa
P09012	SNRPA	U1 small nuclear ribonucleoprotein A
P09661	SNRPA1	U2 small nuclear ribonucleoprotein A'
P14678	SNRPB	Small nuclear ribonucleoprotein-associated proteins B and B'
P08579	SNRPB2	U2 small nuclear ribonucleoprotein B''
P62314	SNRPD1	Small nuclear ribonucleoprotein Sm D1
P62318	SNRPD3	Small nuclear ribonucleoprotein Sm D3
Q9Y5X3	SNX5	Sorting nexin-5
P00441	SOD1	Superoxide dismutase [Cu-Zn]
P61009	SPCS3	Signal peptidase complex subunit 3
Q9H2V7	SPNS1	Protein spinster homolog 1
Q9C004	SPRY4	Protein sprouty homolog 4
Q8WXA9	SREK1	Splicing regulatory glutamine/lysine-rich protein 1
P37108	SRP14	Signal recognition particle 14 kDa protein
P09132	SRP19	Signal recognition particle 19 kDa protein
Q9UHB9	SRP68	Signal recognition particle subunit SRP68
P78539	SRPX	Sushi repeat-containing protein SRPX
Q8IYB3	SRRM1	Serine/arginine repetitive matrix protein 1
Q9UQ35	SRRM2	Serine/arginine repetitive matrix protein 2
Q05519	SRSF11	Serine/arginine-rich splicing factor 11
Q01130	SRSF2	Serine/arginine-rich splicing factor 2
Q08170	SRSF4	Serine/arginine-rich splicing factor 4
Q16629	SRSF7	Serine/arginine-rich splicing factor 7
Q9Y274	ST3GAL6	Type 2 lactosamine alpha-2,3-sialyltransferase
Q8WVM7	STAG1	Cohesin subunit SA-1
Q8N3U4	STAG2	Cohesin subunit SA-2
O75886	STAM2	Signal transducing adapter molecule 2
Q9NQZ5	STARD7	StAR-related lipid transfer protein 7, mitochondrial
P42226	STAT6	Signal transducer and activator of transcription 6
O75716	STK16	Serine/threonine-protein kinase 16
P16949	STMN1	Stathmin
P27105	STOM	Erythrocyte band 7 integral membrane protein
Q8TCJ2	STT3B	Dolichyl-diphosphooligosaccharide--protein glycosyltransferase subunit STT3B
P53999	SUB1	Activated RNA polymerase II transcriptional coactivator p15
Q9P2R7	SUCLA2	Succinate--CoA ligase [ADP-forming] subunit beta, mitochondrial
Q9H7L9	SUDS3	Sin3 histone deacetylase corepressor complex component SDS3
Q9Y2Z0	SUGT1	Protein SGT1 homolog
Q8NBJ7	SUMF2	Inactive C-alpha-formylglycine-generating enzyme 2
P61956	SUMO2	Small ubiquitin-related modifier 2
O75683	SURF6	Surfeit locus protein 6
Q9UMZ2	SYNRG	Synergin gamma
Q16563	SYPL1	Synaptophysin-like protein 1
O75410	TACC1	Transforming acidic coiled-coil-containing protein 1
Q92804	TAF15	TATA-binding protein-associated factor 2N
Q53T94	TAF1B	TATA box-binding protein-associated factor RNA polymerase I subunit B
Q9UI15	TAGLN3	Transgelin-3
Q7L7X3	TAOK1	Serine/threonine-protein kinase TAO1
O14907	TAX1BP3	Tax1-binding protein 3
Q9ULP9	TBC1D24	TBC1 domain family member 24
Q9UPU7	TBC1D2B	TBC1 domain family member 2B
O60343	TBC1D4	TBC1 domain family member 4
P23193	TCEA1	Transcription elongation factor A protein 1
Q969E4	TCEAL3	Transcription elongation factor A protein-like 3
Q13428	TCOF1	Treacle protein
Q9H7E2	TDRD3	Tudor domain-containing protein 3
Q15582	TGFBI	Transforming growth factor-beta-induced protein ig-h3
P36897	TGFBR1	TGF-beta receptor type-1
O43493	TGOLN2	Trans-Golgi network integral membrane protein 2
P07996	THBS1	Thrombospondin-1
Q5T1C6	THEM4	Acyl-coenzyme A thioesterase THEM4
Q86W42	THOC6	THO complex subunit 6 homolog
Q9Y2W1	THRAP3	Thyroid hormone receptor-associated protein 3
Q9BV44	THUMPD3	THUMP domain-containing protein 3
Q9BSF4	TIMM29	Mitochondrial import inner membrane translocase subunit Tim29
Q3ZCQ8	TIMM50	Mitochondrial import inner membrane translocase subunit TIM50
P16035	TIMP2	Metalloproteinase inhibitor 2
P35625	TIMP3	Metalloproteinase inhibitor 3
Q9UDY2	TJP2	Tight junction protein ZO-2
P04183	TK1	Thymidine kinase, cytosolic
P29401	TKT	Transketolase
Q6P9B6	TLDC1	TLD domain-containing protein 1
Q9Y4G6	TLN2	Talin-2
Q9UM00	TMCO1	Calcium load-activated calcium channel
P49755	TMED10	Transmembrane emp24 domain-containing protein 10
Q9Y3A6	TMED5	Transmembrane emp24 domain-containing protein 5
Q9NVA4	TMEM184C	Transmembrane protein 184C
Q6UW68	TMEM205	Transmembrane protein 205
Q96A57	TMEM230	Transmembrane protein 230
Q9NZR1	TMOD2	Tropomodulin-2
P42167	TMPO	Lamina-associated polypeptide 2, isoforms beta/gamma
Q6ZXV5	TMTC3	Protein O-mannosyl-transferase TMTC3
Q96HA7	TONSL	Tonsoku-like protein
P11387	TOP1	DNA topoisomerase 1
O95985	TOP3B	DNA topoisomerase 3-beta-1
Q92547	TOPBP1	DNA topoisomerase 2-binding protein 1
P60174	TPI1	Triosephosphate isomerase
P51580	TPMT	Thiopurine S-methyltransferase
Q15628	TRADD	Tumor necrosis factor receptor type 1-associated DEATH domain protein
O14545	TRAFD1	TRAF-type zinc finger domain-containing protein 1
Q7Z392	TRAPPC11	Trafficking protein particle complex subunit 11
Q9C035	TRIM5	Tripartite motif-containing protein 5
Q6PJ69	TRIM65	Tripartite motif-containing protein 65
Q15643	TRIP11	Thyroid receptor-interacting protein 11
Q15645	TRIP13	Pachytene checkpoint protein 2 homolog
Q7Z2T5	TRMT1L	TRMT1-like protein
Q9BSV6	TSEN34	tRNA-splicing endonuclease subunit Sen34
Q8NG11	TSPAN14	Tetraspanin-14
Q12999	TSPAN31	Tetraspanin-31
Q9UJK0	TSR3	Ribosome biogenesis protein TSR3 homolog
Q9UNY4	TTF2	Transcription termination factor 2
P23258	TUBG1	Tubulin gamma-1 chain
Q3B726	TWISTNB	DNA-directed RNA polymerase I subunit RPA43
P40222	TXLNA	Alpha-taxilin
Q99757	TXN2	Thioredoxin, mitochondrial
Q8NBS9	TXNDC5	Thioredoxin domain-containing protein 5
Q16881	TXNRD1	Thioredoxin reductase 1, cytoplasmic
Q9NZ09	UBAP1	Ubiquitin-associated protein 1
Q8TF42	UBASH3B	Ubiquitin-associated and SH3 domain-containing protein B
P62256	UBE2H	Ubiquitin-conjugating enzyme E2 H
P68036	UBE2L3	Ubiquitin-conjugating enzyme E2 L3
Q9NPG3	UBN1	Ubinuclein-1
P17480	UBTF	Nucleolar transcription factor 1
P61960	UFM1	Ubiquitin-fold modifier 1
Q6PHR2	ULK3	Serine/threonine-protein kinase ULK3
Q9HAU5	UPF2	Regulator of nonsense transcripts 2
Q16831	UPP1	Uridine phosphorylase 1
Q6UW78	UQCC3	Ubiquinol-cytochrome-c reductase complex assembly factor 3
P14927	UQCRB	Cytochrome b-c1 complex subunit 7
P31930	UQCRC1	Cytochrome b-c1 complex subunit 1, mitochondrial
Q14694	USP10	Ubiquitin carboxyl-terminal hydrolase 10
P51784	USP11	Ubiquitin carboxyl-terminal hydrolase 11
Q9Y5T5	USP16	Ubiquitin carboxyl-terminal hydrolase 16
Q9P2H5	USP35	Ubiquitin carboxyl-terminal hydrolase 35
Q9NQZ2	UTP3	Something about silencing protein 10
Q969X6	UTP4	U3 small nucleolar RNA-associated protein 4 homolog
O95292	VAPB	Vesicle-associated membrane protein-associated protein B/C
P50552	VASP	Vasodilator-stimulated phosphoprotein
P19320	VCAM1	Vascular cell adhesion protein 1
P21796	VDAC1	Voltage-dependent anion-selective channel protein 1
P08670	VIM	Vimentin
Q9BQB6	VKORC1	Vitamin K epoxide reductase complex subunit 1
P98155	VLDLR	Very low-density lipoprotein receptor
P49754	VPS41	Vacuolar protein sorting-associated protein 41 homolog
Q8N1B4	VPS52	Vacuolar protein sorting-associated protein 52 homolog
P04004	VTN	Vitronectin
Q9Y6W5	WASF2	Wiskott-Aldrich syndrome protein family member 2
Q9Y3C0	WASHC3	WASH complex subunit 3
O75717	WDHD1	WD repeat and HMG-box DNA-binding protein 1
O75083	WDR1	WD repeat-containing protein 1
Q15061	WDR43	WD repeat-containing protein 43
P61964	WDR5	WD repeat-containing protein 5
Q9H977	WDR54	WD repeat-containing protein 54
Q9GZS3	WDR61	WD repeat-containing protein 61
Q3MJ13	WDR72	WD repeat-containing protein 72
Q5T9L3	WLS	Protein wntless homolog
Q9H4A3	WNK1	Serine/threonine-protein kinase WNK1
Q96S55	WRNIP1	ATPase WRNIP1
Q01831	XPC	DNA repair protein complementing XP-C cells
Q9NQH7	XPNPEP3	Xaa-Pro aminopeptidase 3
P67809	YBX1	Nuclease-sensitive element-binding protein 1
O95070	YIF1A	Protein YIF1A
Q9GZM5	YIPF3	Protein YIPF3
Q9BYJ9	YTHDF1	YTH domain-containing family protein 1
Q9Y5A9	YTHDF2	YTH domain-containing family protein 2
P63104	YWHAZ	14-3-3 protein zeta/delta
Q5T200	ZC3H13	Zinc finger CCCH domain-containing protein 13
Q86VM9	ZC3H18	Zinc finger CCCH domain-containing protein 18
Q96H79	ZC3HAV1L	Zinc finger CCCH-type antiviral protein 1-like
Q96KR1	ZFR	Zinc finger RNA-binding protein
Q5VZL5	ZMYM4	Zinc finger MYM-type protein 4
Q96ME7	ZNF512	Zinc finger protein 512
O43361	ZNF749	Zinc finger protein 749
Q8NHG8	ZNRF2	E3 ubiquitin-protein ligase ZNRF2

## Sheet: Downregulated
Datta et. al. (2021) Temporal quantitative proteomics reveals ubiquitin proteasome system is essential to mount adaptive response to hypoxia in melanoma cells
Table S2: List of proteins that are downregulated in at least two cell lines
Accession	Gene Symbol	Description
Q9NX47	MARCH5	E3 ubiquitin-protein ligase MARCH5
Q8IZY2	ABCA7	ATP-binding cassette sub-family A member 7
Q9UG63	ABCF2	ATP-binding cassette sub-family F member 2
Q8IZP0	ABI1	Abl interactor 1
P09110	ACAA1	3-ketoacyl-CoA thiolase, peroxisomal
Q9BWD1	ACAT2	Acetyl-CoA acetyltransferase, cytosolic
Q4G176	ACSF3	Acyl-CoA synthetase family member 3, mitochondrial
O96019	ACTL6A	Actin-like protein 6A
Q9NZ32	ACTR10	Actin-related protein 10
Q9GZN1	ACTR6	Actin-related protein 6
Q9UEY8	ADD3	Gamma-adducin
P55263	ADK	Adenosine kinase
P30520	ADSS	Adenylosuccinate synthetase isozyme 2
P52594	AGFG1	Arf-GAP domain and FG repeat-containing protein 1
Q53H12	AGK	Acylglycerol kinase, mitochondrial
O43865	AHCYL1	S-adenosylhomocysteine hydrolase-like protein 1
Q9BRQ8	AIFM2	Apoptosis-inducing factor 2
P54819	AK2	Adenylate kinase 2, mitochondrial
Q9Y3D8	AK6	Adenylate kinase isoenzyme 6
Q12802	AKAP13	A-kinase anchor protein 13
P31749	AKT1	RAC-alpha serine/threonine-protein kinase
P31751	AKT2	RAC-beta serine/threonine-protein kinase
Q9Y243	AKT3	RAC-gamma serine/threonine-protein kinase
Q6NS38	ALKBH2	DNA oxidative demethylase ALKBH2
Q9P2R3	ANKFY1	Rabankyrin-5
Q86XL3	ANKLE2	Ankyrin repeat and LEM domain-containing protein 2
Q9NW15	ANO10	Anoctamin-10
Q92688	ANP32B	Acidic leucine-rich nuclear phosphoprotein 32 family member B
Q9H6X2	ANTXR1	Anthrax toxin receptor 1
Q10567	AP1B1	AP-1 complex subunit beta-1
O43747	AP1G1	AP-1 complex subunit gamma-1
P56377	AP1S2	AP-1 complex subunit sigma-2
Q7Z2E3	APTX	Aprataxin
A6NI28	ARHGAP42	Rho GTPase-activating protein 42
O14497	ARID1A	AT-rich interactive domain-containing protein 1A
P40616	ARL1	ADP-ribosylation factor-like protein 1
Q9UH62	ARMCX3	Armadillo repeat-containing X-linked protein 3
P56211	ARPP19	cAMP-regulated phosphoprotein 19
Q9H1I8	ASCC2	Activating signal cointegrator 1 complex subunit 2
Q6PL18	ATAD2	ATPase family AAA domain-containing protein 2
P30049	ATP5F1D	ATP synthase subunit delta, mitochondrial
P56385	ATP5ME	ATP synthase subunit e, mitochondrial
P56134	ATP5MF	ATP synthase subunit f, mitochondrial
P18859	ATP5PF	ATP synthase-coupling factor 6, mitochondrial
Q15904	ATP6AP1	V-type proton ATPase subunit S1
Q93050	ATP6V0A1	V-type proton ATPase 116 kDa subunit a isoform 1
P38606	ATP6V1A	V-type proton ATPase catalytic subunit A
P21281	ATP6V1B2	V-type proton ATPase subunit B, brain isoform
Q16864	ATP6V1F	V-type proton ATPase subunit F
Q5TC12	ATPAF1	ATP synthase mitochondrial F1 complex assembly factor 1
Q6UW56	ATRAID	All-trans retinoic acid-induced differentiation factor
Q8WWM7	ATXN2L	Ataxin-2-like protein
Q99933	BAG1	BAG family molecular chaperone regulator 1
P46379	BAG6	Large proline-rich protein BAG6
O15382	BCAT2	Branched-chain-amino-acid aminotransferase, mitochondrial
Q9P287	BCCIP	BRCA2 and CDKN1A-interacting protein
P06276	BCHE	Cholinesterase
Q9BXK5	BCL2L13	Bcl-2-like protein 13
P11274	BCR	Breakpoint cluster region protein
P55957	BID	BH3-interacting domain death agonist
Q13867	BLMH	Bleomycin hydrolase
P46736	BRCC3	Lys-63-specific deubiquitinase BRCC36
Q9Y6E2	BZW2	Basic leucine zipper and W2 domain-containing protein 2
E9PRG8	C11orf98	Uncharacterized protein C11orf98
Q99622	C12orf57	Protein C10
Q9UFG5	C19orf25	UPF0449 protein C19orf25
Q07021	C1QBP	Complement component 1 Q subcomponent-binding protein, mitochondrial
Q8N8R5	C2orf69	UPF0565 protein C2orf69
Q9BRJ6	C7orf50	Uncharacterized protein C7orf50
Q9H7E9	C8orf33	UPF0488 protein C8orf33
Q8N0T1	C8orf59	Uncharacterized protein C8orf59
Q5T6V5	C9orf64	Queuosine salvage protein
Q9Y376	CAB39	Calcium-binding protein 39
Q9Y6J0	CABIN1	Calcineurin-binding protein cabin-1
P0DP25	CALM3	Calmodulin-3
O43852	CALU	Calumenin
P07384	CAPN1	Calpain-1 catalytic subunit
P04632	CAPNS1	Calpain small subunit 1
Q86X55	CARM1	Histone-arginine methyltransferase CARM1
P42574	CASP3	Caspase-3
Q03135	CAV1	Caveolin-1
Q13951	CBFB	Core-binding factor subunit beta
Q75N03	CBLL1	E3 ubiquitin-protein ligase Hakai
P16152	CBR1	Carbonyl reductase [NADPH] 1
P83916	CBX1	Chromobox protein homolog 1
Q6P1N0	CC2D1A	Coiled-coil and C2 domain-containing protein 1A
Q9P2K1	CC2D2A	Coiled-coil and C2 domain-containing protein 2A
Q8WUD4	CCDC12	Coiled-coil domain-containing protein 12
Q96CT7	CCDC124	Coiled-coil domain-containing protein 124
Q9H6E4	CCDC134	Coiled-coil domain-containing protein 134
O60826	CCDC22	Coiled-coil domain-containing protein 22
Q96ER9	CCDC51	Coiled-coil domain-containing protein 51
Q8N9Z2	CCDC71L	Coiled-coil domain-containing protein 71L
Q8N4S0	CCDC82	Coiled-coil domain-containing protein 82
Q6ZUT6	CCDC9B	Coiled-coil domain-containing protein 9B
P20248	CCNA2	Cyclin-A2
P24385	CCND1	G1/S-specific cyclin-D1
P50991	CCT4	T-complex protein 1 subunit delta
P48960	CD97	CD97 antigen
Q8TCZ2	CD99L2	CD99 antigen-like protein 2
Q13042	CDC16	Cell division cycle protein 16 homolog
P30307	CDC25C	M-phase inducer phosphatase 3
P30260	CDC27	Cell division cycle protein 27 homolog
Q5VT25	CDC42BPA	Serine/threonine-protein kinase MRCK alpha
P06493	CDK1	Cyclin-dependent kinase 1
P24941	CDK2	Cyclin-dependent kinase 2
P11802	CDK4	Cyclin-dependent kinase 4
Q96SN8	CDK5RAP2	CDK5 regulatory subunit-associated protein 2
Q96JB5	CDK5RAP3	CDK5 regulatory subunit-associated protein 3
P50750	CDK9	Cyclin-dependent kinase 9
Q5VV42	CDKAL1	Threonylcarbamoyladenosine tRNA methylthiotransferase
O00748	CES2	Cocaine esterase
O15182	CETN3	Centrin-3
Q8N4Q1	CHCHD4	Mitochondrial intermembrane space import and assembly protein 40
Q9BSY4	CHCHD5	Coiled-coil-helix-coiled-coil-helix domain-containing protein 5
Q8IWX8	CHERP	Calcium homeostasis endoplasmic reticulum protein
P26374	CHML	Rab proteins geranylgeranyltransferase component A 2
Q9BY43	CHMP4A	Charged multivesicular body protein 4a
Q9H444	CHMP4B	Charged multivesicular body protein 4b
Q99653	CHP1	Calcineurin B homologous protein 1
Q14011	CIRBP	Cold-inducible RNA-binding protein
Q8N5K1	CISD2	CDGSH iron-sulfur domain-containing protein 2
Q9ULV3	CIZ1	Cip1-interacting zinc finger protein
P54105	CLNS1A	Methylosome subunit pICln
P09497	CLTB	Clathrin light chain B
P62633	CNBP	Cellular nucleic acid-binding protein
Q9P003	CNIH4	Protein cornichon homolog 4
Q15417	CNN3	Calponin-3
Q9H9A5	CNOT10	CCR4-NOT transcription complex subunit 10
Q9UIV1	CNOT7	CCR4-NOT transcription complex subunit 7
P09543	CNP	2',3'-cyclic-nucleotide 3'-phosphodiesterase
Q9Y2B0	CNPY2	Protein canopy homolog 2
Q9NYJ1	COA4	Cytochrome c oxidase assembly factor 4 homolog, mitochondrial
Q5JTJ3	COA6	Cytochrome c oxidase assembly factor 6 homolog
Q14746	COG2	Conserved oligomeric Golgi complex subunit 2
Q8IYK4	COLGALT2	Procollagen galactosyltransferase 2
Q9H0A8	COMMD4	COMM domain-containing protein 4
Q9NX08	COMMD8	COMM domain-containing protein 8
Q9BT78	COPS4	COP9 signalosome complex subunit 4
Q14061	COX17	Cytochrome c oxidase copper chaperone
P13073	COX4I1	Cytochrome c oxidase subunit 4 isoform 1, mitochondrial
P20674	COX5A	Cytochrome c oxidase subunit 5A, mitochondrial
P14854	COX6B1	Cytochrome c oxidase subunit 6B1
P09669	COX6C	Cytochrome c oxidase subunit 6C
P14406	COX7A2	Cytochrome c oxidase subunit 7A2, mitochondrial
Q9BRF8	CPPED1	Serine/threonine-protein phosphatase CPPED1
Q9UKF6	CPSF3	Cleavage and polyadenylation specificity factor subunit 3
O95639	CPSF4	Cleavage and polyadenylation specificity factor subunit 4
Q9P021	CRIPT	Cysteine-rich PDZ-binding protein
Q5TZA2	CROCC	Rootletin
P21291	CSRP1	Cysteine and glycine-rich protein 1
P33240	CSTF2	Cleavage stimulation factor subunit 2
Q13363	CTBP1	C-terminal-binding protein 1
Q13617	CUL2	Cullin-2
Q8TB03	CXorf38	Uncharacterized protein CXorf38
P00167	CYB5A	Cytochrome b5
Q9UHQ9	CYB5R1	NADH-cytochrome b5 reductase 1
P98082	DAB2	Disabled homolog 2
Q8NCG7	DAGLB	Sn1-specific diacylglycerol lipase beta
P51397	DAP	Death-associated protein 1
Q9NPI6	DCP1A	mRNA-decapping enzyme 1A
Q13561	DCTN2	Dynactin subunit 2
Q9BTE1	DCTN5	Dynactin subunit 5
Q9H773	DCTPP1	dCTP pyrophosphatase 1
A6NHG4	DDTL	D-dopachrome decarboxylase-like protein
Q9UHI6	DDX20	Probable ATP-dependent RNA helicase DDX20
Q9NUL7	DDX28	Probable ATP-dependent RNA helicase DDX28
Q86XP3	DDX42	ATP-dependent RNA helicase DDX42
Q9NUI1	DECR2	Peroxisomal 2,4-dienoyl-CoA reductase
Q6UWP2	DHRS11	Dehydrogenase/reductase SDR family member 11
Q9NR28	DIABLO	Diablo homolog, mitochondrial
Q8NDZ4	DIPK2A	Divergent protein kinase domain 2A
Q9Y2L1	DIS3	Exosome complex exonuclease RRP44
Q9NPF5	DMAP1	DNA methyltransferase 1-associated protein 1
Q96EY1	DNAJA3	DnaJ homolog subfamily A member 3, mitochondrial
Q9NXW2	DNAJB12	DnaJ homolog subfamily B member 12
Q96DA6	DNAJC19	Mitochondrial import inner membrane translocase subunit TIM14
Q99543	DNAJC2	DnaJ homolog subfamily C member 2
Q9H3Z4	DNAJC5	DnaJ homolog subfamily C member 5
Q9BU89	DOHH	Deoxyhypusine hydroxylase
Q9NY33	DPP3	Dipeptidyl peptidase 3
Q14919	DRAP1	Dr1-associated corepressor
Q03001	DST	Dystonin
Q8TEA8	DTD1	D-aminoacyl-tRNA deacylase 1
Q9Y4J8	DTNA	Dystrobrevin alpha
Q96G46	DUS3L	tRNA-dihydrouridine(47) synthase [NAD(P)(+)]-like
O43237	DYNC1LI2	Cytoplasmic dynein 1 light intermediate chain 2
Q5JPH6	EARS2	Probable glutamate--tRNA ligase, mitochondrial
O95905	ECD	Protein ecdysoneless homolog
P42126	ECI1	Enoyl-CoA delta isomerase 1, mitochondrial
Q9BQ95	ECSIT	Evolutionarily conserved signaling intermediate in Toll pathway, mitochondrial
O60869	EDF1	Endothelial differentiation-related factor 1
O00418	EEF2K	Eukaryotic elongation factor 2 kinase
Q7Z2Z2	EFL1	Elongation factor-like GTPase 1
Q8NDI1	EHBP1	EH domain-binding protein 1
Q9H9B1	EHMT1	Histone-lysine N-methyltransferase EHMT1
P47813	EIF1AX	Eukaryotic translation initiation factor 1A, X-chromosomal
Q9Y262	EIF3L	Eukaryotic translation initiation factor 3 subunit L
Q7L2H7	EIF3M	Eukaryotic translation initiation factor 3 subunit M
Q13541	EIF4EBP1	Eukaryotic translation initiation factor 4E-binding protein 1
Q15056	EIF4H	Eukaryotic translation initiation factor 4H
Q9GZV4	EIF5A2	Eukaryotic translation initiation factor 5A-2
Q15369	ELOC	Elongin-C
Q15006	EMC2	ER membrane protein complex subunit 2
P17813	ENG	Endoglin
O43768	ENSA	Alpha-endosulfine
Q9NPA8	ENY2	Transcription and mRNA export factor ENY2
P29317	EPHA2	Ephrin type-A receptor 2
P42566	EPS15	Epidermal growth factor receptor substrate 15
Q9UBC2	EPS15L1	Epidermal growth factor receptor substrate 15-like 1
P84090	ERH	Enhancer of rudimentary homolog
O43414	ERI3	ERI1 exoribonuclease 3
Q9HBU6	ETNK1	Ethanolamine kinase 1
Q01780	EXOSC10	Exosome component 10
P03951	F11	Coagulation factor XI
O15540	FABP7	Fatty acid-binding protein, brain
Q13158	FADD	FAS-associated death domain protein
Q9NRY5	FAM114A2	Protein FAM114A2
Q9NWS6	FAM118A	Protein FAM118A
Q96KR6	FAM210B	Protein FAM210B, mitochondrial
Q52LJ0	FAM98B	Protein FAM98B
Q9BXW9	FANCD2	Fanconi anemia group D2 protein
Q9NVI1	FANCI	Fanconi anemia group I protein
Q9Y285	FARSA	Phenylalanine--tRNA ligase alpha subunit
Q8NEZ5	FBXO22	F-box only protein 22
Q9NVF7	FBXO28	F-box only protein 28
Q9UKT5	FBXO4	F-box only protein 4
Q0JRZ9	FCHO2	F-BAR domain only protein 2
Q14192	FHL2	Four and a half LIM domains protein 2
Q13643	FHL3	Four and a half LIM domains protein 3
O43427	FIBP	Acidic fibroblast growth factor intracellular-binding protein
Q9Y3D6	FIS1	Mitochondrial fission 1 protein
P62942	FKBP1A	Peptidyl-prolyl cis-trans isomerase FKBP1A
Q14254	FLOT2	Flotillin-2
Q9H479	FN3K	Fructosamine-3-kinase
Q96RU3	FNBP1	Formin-binding protein 1
Q9Y2H6	FNDC3A	Fibronectin type-III domain-containing protein 3A
O60353	FZD6	Frizzled-6
Q06546	GABPA	GA-binding protein alpha chain
O43716	GATC	Glutamyl-tRNA(Gln) amidotransferase subunit C, mitochondrial
P57678	GEMIN4	Gem-associated protein 4
Q7L5D6	GET4	Golgi to ER traffic protein 4 homolog
Q9H3K2	GHITM	Growth hormone-inducible transmembrane protein
Q9Y248	GINS2	DNA replication complex GINS protein PSF2
Q9BRT9	GINS4	DNA replication complex GINS protein SLD5
O14908	GIPC1	PDZ domain-containing protein GIPC1
P16278	GLB1	Beta-galactosidase
Q92990	GLMN	Glomulin
P35754	GLRX	Glutaredoxin-1
O75496	GMNN	Geminin
Q14344	GNA13	Guanine nucleotide-binding protein subunit alpha-13
P09471	GNAO1	Guanine nucleotide-binding protein G(o) subunit alpha
P59768	GNG2	Guanine nucleotide-binding protein G(I)/G(S)/G(O) subunit gamma-2
P63218	GNG5	Guanine nucleotide-binding protein G(I)/G(S)/G(O) subunit gamma-5
Q96EK6	GNPNAT1	Glucosamine 6-phosphate N-acetyltransferase
Q8TBA6	GOLGA5	Golgin subfamily A member 5
Q9BXV9	GON7	EKC/KEOPS complex subunit GON7
Q9BQQ3	GORASP1	Golgi reassembly-stacking protein 1
O14653	GOSR2	Golgi SNAP receptor complex member 2
Q9UKJ3	GPATCH8	G patch domain-containing protein 8
Q8N335	GPD1L	Glycerol-3-phosphate dehydrogenase 1-like protein
P36969	GPX4	Phospholipid hydroperoxide glutathione peroxidase
P48637	GSS	Glutathione synthetase
Q03013	GSTM4	Glutathione S-transferase Mu 4
P78417	GSTO1	Glutathione S-transferase omega-1
Q00403	GTF2B	Transcription initiation factor IIB
Q9Y5Q8	GTF3C5	General transcription factor 3C polypeptide 5
P55084	HADHB	Trifunctional enzyme subunit beta, mitochondrial
P69891	HBG1	Hemoglobin subunit gamma-1
P53701	HCCS	Cytochrome c-type heme lyase
P51858	HDGF	Hepatoma-derived growth factor
Q15751	HERC1	Probable E3 ubiquitin-protein ligase HERC1
Q15011	HERPUD1	Homocysteine-responsive endoplasmic reticulum-resident ubiquitin-like domain member 1 protein
Q9BTY7	HGH1	Protein HGH1 homolog
O75146	HIP1R	Huntingtin-interacting protein 1-related protein
P26583	HMGB2	High mobility group protein B2
P04035	HMGCR	3-hydroxy-3-methylglutaryl-coenzyme A reductase
P09601	HMOX1	Heme oxygenase 1
O14979	HNRNPDL	Heterogeneous nuclear ribonucleoprotein D-like
P31943	HNRNPH1	Heterogeneous nuclear ribonucleoprotein H
Q86VS8	HOOK3	Protein Hook homolog 3
P31277	HOXD11	Homeobox protein Hox-D11
P37235	HPCAL1	Hippocalcin-like protein 1
Q00613	HSF1	Heat shock factor protein 1
Q9Y547	HSPB11	Intraflagellar transport protein 25 homolog
Q2TAA2	IAH1	Isoamyl acetate-hydrolyzing esterase 1 homolog
Q5T440	IBA57	Putative transferase CAF17, mitochondrial
O43837	IDH3B	Isocitrate dehydrogenase [NAD] subunit beta, mitochondrial
P09913	IFIT2	Interferon-induced protein with tetratricopeptide repeats 2
O14879	IFIT3	Interferon-induced protein with tetratricopeptide repeats 3
Q12894	IFRD2	Interferon-related developmental regulator 2
P78318	IGBP1	Immunoglobulin-binding protein 1
Q70UQ0	IKBIP	Inhibitor of nuclear factor kappa-B kinase-interacting protein
Q9Y6K9	IKBKG	NF-kappa-B essential modulator
Q9H0C8	ILKAP	Integrin-linked kinase-associated serine/threonine phosphatase 2C
Q9NX62	IMPAD1	Inositol monophosphatase 3
Q9ULG1	INO80	Chromatin-remodeling ATPase INO80
Q5TA45	INTS11	Integrator complex subunit 11
Q96SY0	INTS14	Integrator complex subunit 14
Q68E01	INTS3	Integrator complex subunit 3
Q9NVH2	INTS7	Integrator complex subunit 7
Q9NV88	INTS9	Integrator complex subunit 9
Q8TEX9	IPO4	Importin-4
O00410	IPO5	Importin-5
O95373	IPO7	Importin-7
Q8IU81	IRF2BP1	Interferon regulatory factor 2-binding protein 1
Q7Z5L9	IRF2BP2	Interferon regulatory factor 2-binding protein 2
Q9H1B7	IRF2BPL	Interferon regulatory factor 2-binding protein-like
Q8WZA9	IRGQ	Immunity-related GTPase family Q protein
Q9Y4H2	IRS2	Insulin receptor substrate 2
P05161	ISG15	Ubiquitin-like protein ISG15
Q9NQX7	ITM2C	Integral membrane protein 2C
Q13572	ITPK1	Inositol-tetrakisphosphate 1-kinase
Q9NZM3	ITSN2	Intersectin-2
P26440	IVD	Isovaleryl-CoA dehydrogenase, mitochondrial
Q96ST2	IWS1	Protein IWS1 homolog
Q9UK76	JPT1	Jupiter microtubule associated homolog 1
Q9P0J7	KCMF1	E3 ubiquitin-protein ligase KCMF1
Q9H3F6	KCTD10	BTB/POZ domain-containing adapter for CUL3-mediated RhoA degradation protein 3
O75525	KHDRBS3	KH domain-containing, RNA-binding, signal transduction-associated protein 3
Q92945	KHSRP	Far upstream element-binding protein 2
Q96AT1	KIAA1143	Uncharacterized protein KIAA1143
Q15058	KIF14	Kinesin-like protein KIF14
Q9NS87	KIF15	Kinesin-like protein KIF15
Q96EK5	KIF1BP	KIF1-binding protein
Q99661	KIF2C	Kinesin-like protein KIF2C
P50748	KNTC1	Kinetochore-associated protein 1
P13647	KRT5	Keratin, type II cytoskeletal 5
P35527	KRT9	Keratin, type I cytoskeletal 9
Q16719	KYNU	Kynureninase
P32004	L1CAM	Neural cell adhesion molecule L1
Q53H82	LACTB2	Endoribonuclease LACTB2
Q6IAA8	LAMTOR1	Ragulator complex protein LAMTOR1
Q9Y2Q5	LAMTOR2	Ragulator complex protein LAMTOR2
Q0VGL1	LAMTOR4	Ragulator complex protein LAMTOR4
O43504	LAMTOR5	Ragulator complex protein LAMTOR5
Q9UIC8	LCMT1	Leucine carboxyl methyltransferase 1
P09382	LGALS1	Galectin-1
Q08380	LGALS3BP	Galectin-3-binding protein
P38571	LIPA	Lysosomal acid lipase/cholesteryl ester hydrolase
Q03252	LMNB2	Lamin-B2
Q9UIQ6	LNPEP	Leucyl-cystinyl aminopeptidase
Q7L5N7	LPCAT2	Lysophosphatidylcholine acyltransferase 2
Q14693	LPIN1	Phosphatidate phosphatase LPIN1
P50851	LRBA	Lipopolysaccharide-responsive and beige-like anchor protein
Q9Y2L9	LRCH1	Leucine-rich repeat and calponin homology domain-containing protein 1
Q14114	LRP8	Low-density lipoprotein receptor-related protein 8
Q32MZ4	LRRFIP1	Leucine-rich repeat flightless-interacting protein 1
P62310	LSM3	U6 snRNA-associated Sm-like protein LSm3
Q9Y4Z0	LSM4	U6 snRNA-associated Sm-like protein LSm4
O94822	LTN1	E3 ubiquitin-protein ligase listerin
Q96GA3	LTV1	Protein LTV1 homolog
Q5VWZ2	LYPLAL1	Lysophospholipase-like protein 1
Q9Y6D9	MAD1L1	Mitotic spindle assembly checkpoint protein MAD1
Q9UI95	MAD2L2	Mitotic spindle assembly checkpoint protein MAD2B
Q9ULX9	MAFF	Transcription factor MafF
P43357	MAGEA3	Melanoma-associated antigen 3
P43360	MAGEA6	Melanoma-associated antigen 6
Q9Y5V3	MAGED1	Melanoma-associated antigen D1
O00754	MAN2B1	Lysosomal alpha-mannosidase
Q9NQG1	MANBAL	Protein MANBAL
P36507	MAP2K2	Dual specificity mitogen-activated protein kinase kinase 2
Q8IVH8	MAP4K3	Mitogen-activated protein kinase kinase kinase kinase 3
Q7KZI7	MARK2	Serine/threonine-protein kinase MARK2
Q7Z434	MAVS	Mitochondrial antiviral-signaling protein
P23508	MCC	Colorectal mutant cancer protein
Q8NI22	MCFD2	Multiple coagulation factor deficiency protein 2
P33993	MCM7	DNA replication licensing factor MCM7
Q9NU22	MDN1	Midasin
Q96RN5	MED15	Mediator of RNA polymerase II transcription subunit 15
Q9ULK4	MED23	Mediator of RNA polymerase II transcription subunit 23
O75448	MED24	Mediator of RNA polymerase II transcription subunit 24
Q9H204	MED28	Mediator of RNA polymerase II transcription subunit 28
Q9NX70	MED29	Mediator of RNA polymerase II transcription subunit 29
O43513	MED7	Mediator of RNA polymerase II transcription subunit 7
Q9UBP6	METTL1	tRNA (guanine-N(7)-)-methyltransferase
Q96PC5	MIA2	Melanoma inhibitory activity protein 2
Q5XKP0	MIC13	MICOS complex subunit MIC13
Q9BRT3	MIEN1	Migration and invasion enhancer 1
Q99797	MIPEP	Mitochondrial intermediate peptidase
Q03111	MLLT1	Protein ENL
Q13015	MLLT11	Protein AF1q
Q96EY8	MMAB	Corrinoid adenosyltransferase
P50281	MMP14	Matrix metalloproteinase-14
A0A0U1RRL7	MMP24OS	Protein MMP24OS
Q96T76	MMS19	MMS19 nucleotide excision repair protein homolog
Q70IA6	MOB2	MOB kinase activator 2
O96007	MOCS2	Molybdopterin synthase catalytic subunit
Q99549	MPHOSPH8	M-phase phosphoprotein 8
P25325	MPST	3-mercaptopyruvate sulfurtransferase
P52815	MRPL12	39S ribosomal protein L12, mitochondrial
Q9BYC8	MRPL32	39S ribosomal protein L32, mitochondrial
Q9Y6G3	MRPL42	39S ribosomal protein L42, mitochondrial
Q96GC5	MRPL48	39S ribosomal protein L48, mitochondrial
Q8N5N7	MRPL50	39S ribosomal protein L50, mitochondrial
Q6P161	MRPL54	39S ribosomal protein L54, mitochondrial
Q9Y3D9	MRPS23	28S ribosomal protein S23, mitochondrial
Q92552	MRPS27	28S ribosomal protein S27, mitochondrial
O43347	MSI1	RNA-binding protein Musashi homolog 1
Q9BUK6	MSTO1	Protein misato homolog 1
Q86UE4	MTDH	Protein LYRIC
Q9UDX5	MTFP1	Mitochondrial fission process protein 1
Q13613	MTMR1	Myotubularin-related protein 1
Q9C0I1	MTMR12	Myotubularin-related protein 12
Q8NCE2	MTMR14	Myotubularin-related protein 14
Q13614	MTMR2	Myotubularin-related protein 2
Q13615	MTMR3	Myotubularin-related protein 3
Q96QG7	MTMR9	Myotubularin-related protein 9
P03886	MT-ND1	NADH-ubiquinone oxidoreductase chain 1
P03905	MT-ND4	NADH-ubiquinone oxidoreductase chain 4
Q99707	MTR	Methionine synthase
O75431	MTX2	Metaxin-2
Q5HYI7	MTX3	Metaxin-3
Q99417	MYCBP	c-Myc-binding protein
Q7Z406	MYH14	Myosin-14
O14950	MYL12B	Myosin regulatory light chain 12B
Q13459	MYO9B	Unconventional myosin-IXb
Q08AG7	MZT1	Mitotic-spindle organizing protein 1
Q9BXJ9	NAA15	N-alpha-acetyltransferase 15, NatA auxiliary subunit
Q14CX7	NAA25	N-alpha-acetyltransferase 25, NatB auxiliary subunit
Q15742	NAB2	NGFI-A-binding protein 2
Q9UK23	NAGPA	N-acetylglucosamine-1-phosphodiester alpha-N-acetylglucosaminidase
Q8NFP9	NBEA	Neurobeachin
Q15021	NCAPD2	Condensin complex subunit 1
Q86XI2	NCAPG2	Condensin-2 complex subunit G2
Q9UBB6	NCDN	Neurochondrin
Q9HCD5	NCOA5	Nuclear receptor coactivator 5
O14777	NDC80	Kinetochore protein NDC80 homolog
Q9NXR1	NDE1	Nuclear distribution protein nudE homolog 1
Q99608	NDN	Necdin
Q9UGV2	NDRG3	Protein NDRG3
O95167	NDUFA3	NADH dehydrogenase [ubiquinone] 1 alpha subcomplex subunit 3
P56556	NDUFA6	NADH dehydrogenase [ubiquinone] 1 alpha subcomplex subunit 6
O14561	NDUFAB1	Acyl carrier protein, mitochondrial
O75438	NDUFB1	NADH dehydrogenase [ubiquinone] 1 beta subcomplex subunit 1
O43674	NDUFB5	NADH dehydrogenase [ubiquinone] 1 beta subcomplex subunit 5, mitochondrial
O95139	NDUFB6	NADH dehydrogenase [ubiquinone] 1 beta subcomplex subunit 6
O75489	NDUFS3	NADH dehydrogenase [ubiquinone] iron-sulfur protein 3, mitochondrial
O00217	NDUFS8	NADH dehydrogenase [ubiquinone] iron-sulfur protein 8, mitochondrial
P19404	NDUFV2	NADH dehydrogenase [ubiquinone] flavoprotein 2, mitochondrial
Q96PU5	NEDD4L	E3 ubiquitin-protein ligase NEDD4-like
Q9H3P2	NELFA	Negative elongation factor A
Q8IXH7	NELFCD	Negative elongation factor C/D
Q9UMX5	NENF	Neudesin
P19838	NFKB1	Nuclear factor NF-kappa-B p105 subunit
P25208	NFYB	Nuclear transcription factor Y subunit beta
Q8NEJ9	NGDN	Neuroguidin
Q9Y221	NIP7	60S ribosome subunit biogenesis protein NIP7 homolog
Q86X76	NIT1	Deaminated glutathione amidase
Q9NYS0	NKIRAS1	NF-kappa-B inhibitor-interacting Ras-like protein 1
P15531	NME1	Nucleoside diphosphate kinase A
P40261	NNMT	Nicotinamide N-methyltransferase
Q8WTT2	NOC3L	Nucleolar complex protein 3 homolog
O60936	NOL3	Nucleolar protein 3
Q9Y3C1	NOP16	Nucleolar protein 16
Q86U38	NOP9	Nucleolar protein 9
Q9Y314	NOSIP	Nitric oxide synthase-interacting protein
Q04721	NOTCH2	Neurogenic locus notch homolog protein 2
Q9Y639	NPTN	Neuroplastin
O43847	NRDC	Nardilysin
Q5TFE4	NT5DC1	5'-nucleotidase domain-containing protein 1
Q9H857	NT5DC2	5'-nucleotidase domain-containing protein 2
P78549	NTHL1	Endonuclease III-like protein 1
P53384	NUBP1	Cytosolic Fe-S cluster assembly factor NUBP1
Q02818	NUCB1	Nucleobindin-1
O43809	NUDT21	Cleavage and polyadenylation specificity factor subunit 5
Q9UKK9	NUDT5	ADP-sugar pyrophosphatase
Q9UHK0	NUFIP1	Nuclear fragile X mental retardation-interacting protein 1
Q14980	NUMA1	Nuclear mitotic apparatus protein 1
P57740	NUP107	Nuclear pore complex protein Nup107
Q92621	NUP205	Nuclear pore complex protein Nup205
P35658	NUP214	Nuclear pore complex protein Nup214
Q9BW27	NUP85	Nuclear pore complex protein Nup85
P61970	NUTF2	Nuclear transport factor 2
Q9Y6K5	OAS3	2'-5'-oligoadenylate synthase 3
Q9NX40	OCIAD1	OCIA domain-containing protein 1
Q5SWX8	ODR4	Protein odr-4 homolog
Q8NGA1	OR1M1	Olfactory receptor 1M1
O43913	ORC5	Origin recognition complex subunit 5
Q9Y5N6	ORC6	Origin recognition complex subunit 6
Q53FV1	ORMDL2	ORM1-like protein 2
Q92882	OSTF1	Osteoclast-stimulating factor 1
Q86WC4	OSTM1	Osteopetrosis-associated transmembrane protein 1
Q96BN8	OTULIN	Ubiquitin thioesterase otulin
Q8WZ82	OVCA2	Esterase OVCA2
O95747	OXSR1	Serine/threonine-protein kinaseR1
Q92791	P3H4	Endoplasmic reticulum protein SC65
Q86U42	PABPN1	Polyadenylate-binding protein 2
P68402	PAFAH1B2	Platelet-activating factor acetylhydrolase IB subunit beta
Q9H074	PAIP1	Polyadenylate-binding protein-interacting protein 1
Q9H999	PANK3	Pantothenate kinase 3
Q9H300	PARL	Presenilins-associated rhomboid-like protein, mitochondrial
Q9HBI1	PARVB	Beta-parvin
Q9Y5B6	PAXBP1	PAX3- and PAX7-binding protein 1
Q9BVG4	PBDC1	Protein PBDC1
Q96KB5	PBK	Lymphokine-activated killer T-cell-originated protein kinase
Q96AQ6	PBXIP1	Pre-B-cell leukemia transcription factor-interacting protein 1
P11498	PC	Pyruvate carboxylase, mitochondrial
P35227	PCGF2	Polycomb group RING finger protein 2
Q16822	PCK2	Phosphoenolpyruvate carboxykinase [GTP], mitochondrial
Q15154	PCM1	Pericentriolar material 1 protein
P22061	PCMT1	Protein-L-isoaspartate(D-aspartate) O-methyltransferase
Q9BUL8	PDCD10	Programmed cell death protein 10
O14737	PDCD5	Programmed cell death protein 5
O75340	PDCD6	Programmed cell death protein 6
Q5VU43	PDE4DIP	Myomegalin
Q96JY6	PDLIM2	PDZ and LIM domain protein 2
Q96GD0	PDXP	Pyridoxal phosphate phosphatase
Q9BRX2	PELO	Protein pelota homolog
Q9Y5Y5	PEX16	Peroxisomal membrane protein PEX16
P40855	PEX19	Peroxisomal biogenesis factor 19
P50542	PEX5	Peroxisomal targeting signal 1 receptor
O60925	PFDN1	Prefoldin subunit 1
Q9UHV9	PFDN2	Prefoldin subunit 2
Q99471	PFDN5	Prefoldin subunit 5
Q96HS1	PGAM5	Serine/threonine-protein phosphatase PGAM5, mitochondrial
P53609	PGGT1B	Geranylgeranyl transferase type-1 subunit beta
Q9NXJ5	PGPEP1	Pyroglutamyl-peptidase 1
Q8NHP8	PLBD2	Putative phospholipase B-like 2
P19174	PLCG1	1-phosphatidylinositol 4,5-bisphosphate phosphodiesterase gamma-1
Q4KWH8	PLCH1	1-phosphatidylinositol 4,5-bisphosphate phosphodiesterase eta-1
A1L390	PLEKHG3	Pleckstrin homology domain-containing family G member 3
Q92871	PMM1	Phosphomannomutase 1
Q9NVS9	PNPO	Pyridoxine-5'-phosphate oxidase
Q9Y2G5	POFUT2	GDP-fucose protein O-fucosyltransferase 2
P49005	POLD2	DNA polymerase delta subunit 2
P24928	POLR2A	DNA-directed RNA polymerase II subunit RPB1
P19387	POLR2C	DNA-directed RNA polymerase II subunit RPB3
O15514	POLR2D	DNA-directed RNA polymerase II subunit RPB4
P52435	POLR2J	DNA-directed RNA polymerase II subunit RPB11-a
Q6EEV4	POLR2M	DNA-directed RNA polymerase II subunit GRINL1A, isoforms 4/5
Q9NVU0	POLR3E	DNA-directed RNA polymerase III subunit RPC5
Q99575	POP1	Ribonucleases P/MRP protein subunit POP1
O95707	POP4	Ribonuclease P protein subunit p29
P62937	PPIA	Peptidyl-prolyl cis-trans isomerase A
O75688	PPM1B	Protein phosphatase 1B
P36873	PPP1CC	Serine/threonine-protein phosphatase PP1-gamma catalytic subunit
Q96SB3	PPP1R9B	Neurabin-2
Q13362	PPP2R5C	Serine/threonine-protein phosphatase 2A 56 kDa regulatory subunit gamma isoform
P63098	PPP3R1	Calcineurin subunit B type 1
Q9UPN7	PPP6R1	Serine/threonine-protein phosphatase 6 regulatory subunit 1
Q5H9R7	PPP6R3	Serine/threonine-protein phosphatase 6 regulatory subunit 3
P50897	PPT1	Palmitoyl-protein thioesterase 1
Q9UMR5	PPT2	Lysosomal thioesterase PPT2
O60831	PRAF2	PRA1 family protein 2
P78395	PRAME	Melanoma antigen preferentially expressed in tumors
P42785	PRCP	Lysosomal Pro-X carboxypeptidase
Q13162	PRDX4	Peroxiredoxin-4
P49642	PRIM1	DNA primase small subunit
P10644	PRKAR1A	cAMP-dependent protein kinase type I-alpha regulatory subunit
P31321	PRKAR1B	cAMP-dependent protein kinase type I-beta regulatory subunit
Q15139	PRKD1	Serine/threonine-protein kinase D1
Q8NAV1	PRPF38A	Pre-mRNA-splicing factor 38A
Q96M27	PRRC1	Protein PRRC1
P48634	PRRC2A	Protein PRRC2A
P56730	PRSS12	Neurotrypsin
P07602	PSAP	Prosaposin
P20618	PSMB1	Proteasome subunit beta type-1
P40306	PSMB10	Proteasome subunit beta type-10
P49720	PSMB3	Proteasome subunit beta type-3
P62195	PSMC5	26S proteasome regulatory subunit 8
O75832	PSMD10	26S proteasome non-ATPase regulatory subunit 10
Q9UNM6	PSMD13	26S proteasome non-ATPase regulatory subunit 13
Q13200	PSMD2	26S proteasome non-ATPase regulatory subunit 2
Q06323	PSME1	Proteasome activator complex subunit 1
Q8WXF1	PSPC1	Paraspeckle component 1
P78330	PSPH	Phosphoserine phosphatase
P26599	PTBP1	Polypyrimidine tract-binding protein 1
Q9UKA9	PTBP2	Polypyrimidine tract-binding protein 2
P20962	PTMS	Parathymosin
P23471	PTPRZ1	Receptor-type tyrosine-protein phosphatase zeta
Q08623	PUDP	Pseudouridine-5'-phosphatase
Q8TB72	PUM2	Pumilio homolog 2
Q15907	RAB11B	Ras-related protein Rab-11B
Q6WKZ4	RAB11FIP1	Rab11 family-interacting protein 1
Q15276	RABEP1	Rab GTPase-binding effector protein 1
Q9H5N1	RABEP2	Rab GTPase-binding effector protein 2
Q9UJ41	RABGEF1	Rab5 GDP/GTP exchange factor
P54725	RAD23A	UV excision repair protein RAD23 homolog A
Q9BTL3	RAMAC	RNA guanine-N7 methyltransferase activating subunit
P43487	RANBP1	Ran-specific GTPase-activating protein
Q96S59	RANBP9	Ran-binding protein 9
Q5T160	RARS2	Probable arginine--tRNA ligase, mitochondrial
Q8IY67	RAVER1	Ribonucleoprotein PTB-binding 1
P98175	RBM10	RNA-binding protein 10
Q8IXT5	RBM12B	RNA-binding protein 12B
Q96T37	RBM15	RNA-binding protein 15
P98179	RBM3	RNA-binding protein 3
Q9BTD8	RBM42	RNA-binding protein 42
P18754	RCC1	Regulator of chromosome condensation
Q9Y2P8	RCL1	RNA 3'-terminal phosphate cyclase-like protein
Q14257	RCN2	Reticulocalbin-2
Q04206	RELA	Transcription factor p65
O15258	RER1	Protein RER1
Q6NUM9	RETSAT	All-trans-retinol 13,14-reductase
P40937	RFC5	Replication factor C subunit 5
O43665	RGS10	Regulator of G-protein signaling 10
Q15382	RHEB	GTP-binding protein Rheb
O94955	RHOBTB3	Rho-related BTB domain-containing protein 3
Q8IXI1	RHOT2	Mitochondrial Rho GTPase 2
Q5UIP0	RIF1	Telomere-associated protein RIF1
Q06587	RING1	E3 ubiquitin-protein ligase RING1
Q6ZS17	RIPOR1	Rho family-interacting cell polarization regulator 1
Q9H871	RMND5A	E3 ubiquitin-protein transferase RMND5A
O15541	RNF113A	E3 ubiquitin-protein ligase RNF113A
O43567	RNF13	E3 ubiquitin-protein ligase RNF13
Q96MT1	RNF145	RING finger protein 145
Q9P0P0	RNF181	E3 ubiquitin-protein ligase RNF181
Q13464	ROCK1	Rho-associated protein kinase 1
Q9BWH6	RPAP1	RNA polymerase II-associated protein 1
Q92901	RPL3L	60S ribosomal protein L3-like
P05386	RPLP1	60S acidic ribosomal protein P1
P05387	RPLP2	60S acidic ribosomal protein P2
P78346	RPP30	Ribonuclease P protein subunit p30
Q5VT52	RPRD2	Regulation of nuclear pre-mRNA domain-containing protein 2
P39019	RPS19	40S ribosomal protein S19
Q86WX3	RPS19BP1	Active regulator of SIRT1
P63220	RPS21	40S ribosomal protein S21
P62857	RPS28	40S ribosomal protein S28
Q6P087	RPUSD3	Mitochondrial mRNA pseudouridine synthase RPUSD3
Q9NQL2	RRAGD	Ras-related GTP-binding protein D
P31350	RRM2	Ribonucleoside-diphosphate reductase subunit M2
Q6PCB5	RSBN1L	Round spermatid basic protein 1-like protein
O95197	RTN3	Reticulon-3
Q9NQC3	RTN4	Reticulon-4
Q9Y224	RTRAF	RNA transcription, translation and transport factor protein
P23297	S100A1	Protein S100-A1
P60903	S100A10	Protein S100-A10
Q96ER3	SAAL1	Protein SAAL1
O94885	SASH1	SAM and SH3 domain-containing protein 1
O75845	SC5D	Lathosterol oxidase
Q8WVM8	SCFD1	Sec1 family domain-containing protein 1
O75880	SCO1	Protein SCO1 homolog, mitochondrial
Q9HB40	SCPEP1	Retinoid-inducible serine carboxypeptidase
O00560	SDCBP	Syntenin-1
Q99470	SDF2	Stromal cell-derived factor 2
Q99643	SDHC	Succinate dehydrogenase cytochrome b560 subunit, mitochondrial
Q9BY50	SEC11C	Signal peptidase complex catalytic subunit SEC11C
O15027	SEC16A	Protein transport protein Sec16A
P62341	SELENOT	Thioredoxin reductase-like selenoprotein T
P01011	SERPINA3	Alpha-1-antichymotrypsin
P05155	SERPING1	Plasma protease C1 inhibitor
Q01105	SET	Protein SET
Q9BWJ5	SF3B5	Splicing factor 3B subunit 5
Q9P0V3	SH3BP4	SH3 domain-binding protein 4
Q8NEM2	SHCBP1	SHC SH2 domain-binding protein 1
P34897	SHMT2	Serine hydroxymethyltransferase, mitochondrial
Q9UHJ6	SHPK	Sedoheptulokinase
Q9HAT2	SIAE	Sialate O-acetylesterase
Q9P2F8	SIPA1L2	Signal-induced proliferation-associated 1-like protein 2
Q15758	SLC1A5	Neutral amino acid transporter B(0)
Q08357	SLC20A2	Sodium-dependent phosphate transporter 2
Q9UGH3	SLC23A2	Solute carrier family 23 member 2
Q9H2D1	SLC25A32	Mitochondrial folate transporter/carrier
L0R6Q1	SLC35A4	SLC35A4 upstream open reading frame protein
Q9HBR0	SLC38A10	Putative sodium-coupled neutral amino acid transporter 10
Q9Y289	SLC5A6	Sodium-dependent multivitamin transporter
P30825	SLC7A1	High affinity cationic amino acid transporter 1
Q9UPY5	SLC7A11	Cystine/glutamate transporter
P52569	SLC7A2	Cationic amino acid transporter 2
Q08AF3	SLFN5	Schlafen family member 5
O95391	SLU7	Pre-mRNA-splicing factor SLU7
Q12824	SMARCB1	SWI/SNF-related matrix-associated actin-dependent regulator of chromatin subfamily B member 1
Q969G3	SMARCE1	SWI/SNF-related matrix-associated actin-dependent regulator of chromatin subfamily E member 1
Q96EX1	SMIM12	Small integral membrane protein 12
Q9H7B4	SMYD3	Histone-lysine N-methyltransferase SMYD3
P62304	SNRPE	Small nuclear ribonucleoprotein E
A8MWD9	SNRPGP15	Putative small nuclear ribonucleoprotein G-like protein 15
Q96RF0	SNX18	Sorting nexin-18
O95219	SNX4	Sorting nexin-4
Q9Y5X1	SNX9	Sorting nexin-9
P04179	SOD2	Superoxide dismutase [Mn], mitochondrial
P56693	SOX10	Transcription factor SOX-10
Q9UN79	SOX13	Transcription factor SOX-13
O75391	SPAG7	Sperm-associated antigen 7
P09486	SPARC	SPARC
Q5M775	SPECC1	Cytospin-B
Q8TCT8	SPPL2A	Signal peptide peptidase-like 2A
O15269	SPTLC1	Serine palmitoyltransferase 1
O15270	SPTLC2	Serine palmitoyltransferase 2
Q13501	SQSTM1	Sequestosome-1
Q9HD15	SRA1	Steroid receptor RNA activator 1
Q6ZRS2	SRCAP	Helicase SRCAP
Q9BYN0	SRXN1	Sulfiredoxin-1
Q15532	SS18	Protein SSXT
O75177	SS18L1	Calcium-responsive transactivator
O60232	SSSCA1	Sjoegren syndrome/scleroderma autoantigen 1
Q92783	STAM	Signal transducing adapter molecule 1
Q13586	STIM1	Stromal interaction molecule 1
Q9P246	STIM2	Stromal interaction molecule 2
Q13188	STK3	Serine/threonine-protein kinase 3
Q9UEW8	STK39	STE20/SPS1-related proline-alanine-rich protein kinase
Q13043	STK4	Serine/threonine-protein kinase 4
Q13277	STX3	Syntaxin-3
Q9UNK0	STX8	Syntaxin-8
Q15527	SURF2	Surfeit locus protein 2
O15260	SURF4	Surfeit locus protein 4
Q9Y6A5	TACC3	Transforming acidic coiled-coil-containing protein 3
Q12962	TAF10	Transcription initiation factor TFIID subunit 10
Q9H2K8	TAOK3	Serine/threonine-protein kinase TAO3
O75347	TBCA	Tubulin-specific chaperone A
Q12788	TBL3	Transducin beta-like protein 3
Q9UGU0	TCF20	Transcription factor 20
Q9NXF1	TEX10	Testis-expressed protein 10
Q8WVM0	TFB1M	Dimethyladenosine transferase 1, mitochondrial
Q9H5Q4	TFB2M	Dimethyladenosine transferase 2, mitochondrial
Q12800	TFCP2	Alpha-globin transcription factor CP2
Q92734	TFG	Protein TFG
Q8WUY1	THEM6	Protein THEM6
Q6I9Y2	THOC7	THO complex subunit 7 homolog
Q9P016	THYN1	Thymocyte nuclear protein 1
Q9UNS1	TIMELESS	Protein timeless homolog
P62072	TIMM10	Mitochondrial import inner membrane translocase subunit Tim10
Q9Y5L4	TIMM13	Mitochondrial import inner membrane translocase subunit Tim13
Q99595	TIMM17A	Mitochondrial import inner membrane translocase subunit Tim17-A
O60220	TIMM8A	Mitochondrial import inner membrane translocase subunit Tim8 A
Q9Y5J9	TIMM8B	Mitochondrial import inner membrane translocase subunit Tim8 B
Q9Y5J7	TIMM9	Mitochondrial import inner membrane translocase subunit Tim9
Q7Z7H5	TMED4	Transmembrane emp24 domain-containing protein 4
Q5BJH2	TMEM128	Transmembrane protein 128
Q86WV6	TMEM173	Stimulator of interferon genes protein
A5PLL7	TMEM189	Transmembrane protein 189
Q8IY95	TMEM192	Transmembrane protein 192
Q5SNT2	TMEM201	Transmembrane protein 201
Q9H330	TMEM245	Transmembrane protein 245
P57088	TMEM33	Transmembrane protein 33
Q96HV5	TMEM41A	Transmembrane protein 41A
Q5BJF2	TMEM97	Sigma intracellular receptor 2
P82094	TMF1	TATA element modulatory factor
P63313	TMSB10	Thymosin beta-10
P62328	TMSB4X	Thymosin beta-4
Q9BVT8	TMUB1	Transmembrane and ubiquitin-like domain-containing protein 1
Q96JJ7	TMX3	Protein disulfide-isomerase TMX3
Q9H1E5	TMX4	Thioredoxin-related transmembrane protein 4
O14763	TNFRSF10B	Tumor necrosis factor receptor superfamily member 10B
O14787	TNPO2	Transportin-2
Q9UPQ9	TNRC6B	Trinucleotide repeat-containing gene 6B protein
Q68CZ2	TNS3	Tensin-3
Q9H0E2	TOLLIP	Toll-interacting protein
Q6ZVM7	TOM1L2	TOM1-like protein 2
Q15785	TOMM34	Mitochondrial import receptor subunit TOM34
Q8N4H5	TOMM5	Mitochondrial import receptor subunit TOM5 homolog
O14656	TOR1A	Torsin-1A
Q5JTV8	TOR1AIP1	Torsin-1A-interacting protein 1
P06753	TPM3	Tropomyosin alpha-3 chain
P13693	TPT1	Translationally-controlled tumor protein
Q9H4I3	TRABD	TraB domain-containing protein
Q9Y2L5	TRAPPC8	Trafficking protein particle complex subunit 8
O43715	TRIAP1	TP53-regulated inhibitor of apoptosis 1
Q9H2D6	TRIOBP	TRIO and F-actin-binding protein
Q15654	TRIP6	Thyroid receptor-interacting protein 6
Q9H3H1	TRIT1	tRNA dimethylallyltransferase
Q7L0Y3	TRMT10C	tRNA methyltransferase 10 homolog C
Q9UI30	TRMT112	Multifunctional methyltransferase subunit TRM112-like protein
Q9Y4A5	TRRAP	Transformation/transcription domain-associated protein
Q8WWH5	TRUB1	Probable tRNA pseudouridine synthase 1
Q15714	TSC22D1	TSC22 domain family protein 1
Q9Y3Q8	TSC22D4	TSC22 domain family protein 4
P43897	TSFM	Elongation factor Ts, mitochondrial
Q15631	TSN	Translin
O60637	TSPAN3	Tetraspanin-3
Q969E8	TSR2	Pre-rRNA-processing protein TSR2 homolog
Q9Y5U2	TSSC4	Protein TSSC4
Q13509	TUBB3	Tubulin beta-3 chain
Q96CW5	TUBGCP3	Gamma-tubulin complex component 3
Q13454	TUSC3	Tumor suppressor candidate 3
Q9GZX9	TWSG1	Twisted gastrulation protein homolog 1
P83876	TXNL4A	Thioredoxin-like protein 4A
P29597	TYK2	Non-receptor tyrosine-protein kinase TYK2
P04818	TYMS	Thymidylate synthase
Q9BSL1	UBAC1	Ubiquitin-associated domain-containing protein 1
P62253	UBE2G1	Ubiquitin-conjugating enzyme E2 G1
P61088	UBE2N	Ubiquitin-conjugating enzyme E2 N
Q7Z7E8	UBE2Q1	Ubiquitin-conjugating enzyme E2 Q1
Q9NPD8	UBE2T	Ubiquitin-conjugating enzyme E2 T
Q13404	UBE2V1	Ubiquitin-conjugating enzyme E2 variant 1
Q8WVY7	UBLCP1	Ubiquitin-like domain-containing CTD phosphatase 1
Q9UHD9	UBQLN2	Ubiquilin-2
Q9NRR5	UBQLN4	Ubiquilin-4
Q04323	UBXN1	UBX domain-containing protein 1
Q92575	UBXN4	UBX domain-containing protein 4
P15374	UCHL3	Ubiquitin carboxyl-terminal hydrolase isozyme L3
Q9Y3C8	UFC1	Ubiquitin-fold modifier-conjugating enzyme 1
Q9NUQ7	UFSP2	Ufm1-specific protease 2
Q96T88	UHRF1	E3 ubiquitin-protein ligase UHRF1
P11172	UMPS	Uridine 5'-monophosphate synthase
Q9UDW1	UQCR10	Cytochrome b-c1 complex subunit 9
P47985	UQCRFS1	Cytochrome b-c1 complex subunit Rieske, mitochondrial
P07919	UQCRH	Cytochrome b-c1 complex subunit 6, mitochondrial
O60287	URB1	Nucleolar pre-ribosomal-associated protein 1
Q14146	URB2	Unhealthy ribosome biogenesis protein 2 homolog
P06132	UROD	Uroporphyrinogen decarboxylase
Q9P275	USP36	Ubiquitin carboxyl-terminal hydrolase 36
Q8TED0	UTP15	U3 small nucleolar RNA-associated protein 15 homolog
O75691	UTP20	Small subunit processome component 20 homolog
Q8N0U8	VKORC1L1	Vitamin K epoxide reductase complex subunit 1-like protein 1
Q3ZAQ7	VMA21	Vacuolar ATPase assembly integral membrane protein VMA21
Q96GC9	VMP1	Vacuole membrane protein 1
Q9H270	VPS11	Vacuolar protein sorting-associated protein 11 homolog
Q96QK1	VPS35	Vacuolar protein sorting-associated protein 35
Q9H9H4	VPS37B	Vacuolar protein sorting-associated protein 37B
O75351	VPS4B	Vacuolar protein sorting-associated protein 4B
Q9UID3	VPS51	Vacuolar protein sorting-associated protein 51 homolog
P23381	WARS	Tryptophan--tRNA ligase, cytoplasmic
Q9GZL7	WDR12	Ribosome biogenesis protein WDR12
Q9H1Z4	WDR13	WD repeat-containing protein 13
Q9HAD4	WDR41	WD repeat-containing protein 41
Q8TAF3	WDR48	WD repeat-containing protein 48
O76024	WFS1	Wolframin
Q9NQW7	XPNPEP1	Xaa-Pro aminopeptidase 1
Q9C0E2	XPO4	Exportin-4
Q9HAV4	XPO5	Exportin-5
Q96QU8	XPO6	Exportin-6
Q9UIA9	XPO7	Exportin-7
O43592	XPOT	Exportin-T
P46937	YAP1	Transcriptional coactivator YAP1
P16989	YBX3	Y-box-binding protein 3
Q5BJH7	YIF1B	Protein YIF1B
Q9H6S0	YTHDC2	3'-5' RNA helicase YTHDC2
Q6PJT7	ZC3H14	Zinc finger CCCH domain-containing protein 14
Q96JP5	ZFP91	E3 ubiquitin-protein ligase ZFP91
P51786	ZNF157	Zinc finger protein 157
O43670	ZNF207	BUB3-interacting and GLEBS motif-containing protein ZNF207
Q96B54	ZNF428	Zinc finger protein 428
Q9Y4E5	ZNF451	E3 SUMO-protein ligase ZNF451
Q96KM6	ZNF512B	Zinc finger protein 512B
Q92610	ZNF592	Zinc finger protein 592
O00488	ZNF593	Zinc finger protein 593
Q9NWK9	ZNHIT6	Box C/D snoRNA protein 1
O43264	ZW10	Centromere/kinetochore protein zw10 homolog
O43149	ZZEF1	Zinc finger ZZ-type and EF-hand domain-containing protein 1

## Sheet: Hyper
Datta et. al. (2021) Temporal quantitative proteomics reveals ubiquitin proteasome system is essential to mount adaptive response to hypoxia in melanoma cells
Table S2: List of phosphosites that are hyperphosphorylated in at least two cell lines
Accession	Phosphosite	Gene Symbol	Description
Q9NY61	S316	AATF	Protein AATF
Q9NY61	S320	AATF	Protein AATF
Q9NY61	S321	AATF	Protein AATF
Q8NE71	S109	ABCF1	ATP-binding cassette sub-family F member 1
Q8NE71	T108	ABCF1	ATP-binding cassette sub-family F member 1
Q8IZP0	S183	ABI1	Abl interactor 1
Q6UWZ7	S386	ABRAXAS1	BRCA1-A complex subunit Abraxas 1
Q5T8D3	S196	ACBD5	Acyl-CoA-binding domain-containing protein 5
Q5T8D3	S200	ACBD5	Acyl-CoA-binding domain-containing protein 5
Q9UKV3	S386	ACIN1	Apoptotic chromatin condensation inducer in the nucleus
Q9UKV3	S388	ACIN1	Apoptotic chromatin condensation inducer in the nucleus
Q9UEY8	S673	ADD3	Gamma-adducin
Q9UEY8	S677	ADD3	Gamma-adducin
Q9UEY8	S679	ADD3	Gamma-adducin
Q8N556	S342	AFAP1	Actin filament-associated protein 1
Q8N556	S343	AFAP1	Actin filament-associated protein 1
P55196	S1172	AFDN	Afadin
P55196	S1173	AFDN	Afadin
P55196	S1182	AFDN	Afadin
Q09666	S5749	AHNAK	Neuroblast differentiation-associated protein AHNAK
Q09666	S5752	AHNAK	Neuroblast differentiation-associated protein AHNAK
Q92667	S429	AKAP1	A-kinase anchor protein 1, mitochondrial
Q9UKA4	S433	AKAP11	A-kinase anchor protein 11
Q02952	S1395	AKAP12	A-kinase anchor protein 12
Q12802	S1942	AKAP13	A-kinase anchor protein 13
Q12802	S1945	AKAP13	A-kinase anchor protein 13
Q96B36	S202	AKT1S1	Proline-rich AKT1 substrate 1
Q96B36	S203	AKT1S1	Proline-rich AKT1 substrate 1
Q96B36	S211	AKT1S1	Proline-rich AKT1 substrate 1
Q8IWZ3	S101	ANKHD1	Ankyrin repeat and KH domain-containing protein 1
O75179	S2059	ANKRD17	Ankyrin repeat domain-containing protein 17
O75179	S2065	ANKRD17	Ankyrin repeat domain-containing protein 17
Q9Y6D5	S1513	ARFGEF2	Brefeldin A-inhibited guanine nucleotide-exchange protein 2
Q8IWW6	S165	ARHGAP12	Rho GTPase-activating protein 12
Q68EM7	S575	ARHGAP17	Rho GTPase-activating protein 17
Q9NRY4	S975	ARHGAP35	Rho GTPase-activating protein 35
Q9NRY4	S980	ARHGAP35	Rho GTPase-activating protein 35
Q13017	S1173	ARHGAP5	Rho GTPase-activating protein 5
Q13017	S1176	ARHGAP5	Rho GTPase-activating protein 5
O15085	S255	ARHGEF11	Rho guanine nucleotide exchange factor 11
O15085	T668	ARHGEF11	Rho guanine nucleotide exchange factor 11
O15085	T672	ARHGEF11	Rho guanine nucleotide exchange factor 11
Q9NZN5	S1288	ARHGEF12	Rho guanine nucleotide exchange factor 12
Q4LE39	S790	ARID4B	AT-rich interactive domain-containing protein 4B
Q4LE39	T793	ARID4B	AT-rich interactive domain-containing protein 4B
Q9ULH1	S1008	ASAP1	Arf-GAP with SH3 domain, ANK repeat and PH domain-containing protein 1
Q9ULH1	S843	ASAP1	Arf-GAP with SH3 domain, ANK repeat and PH domain-containing protein 1
O43150	S701	ASAP2	Arf-GAP with SH3 domain, ANK repeat and PH domain-containing protein 2
P46100	S1348	ATRX	Transcriptional regulator ATRX
P46100	S1352	ATRX	Transcriptional regulator ATRX
P46100	S875	ATRX	Transcriptional regulator ATRX
P46100	S876	ATRX	Transcriptional regulator ATRX
Q9NYF8	S102	BCLAF1	Bcl-2-associated transcription factor 1
Q9NYF8	S104	BCLAF1	Bcl-2-associated transcription factor 1
Q9NYF8	S397	BCLAF1	Bcl-2-associated transcription factor 1
Q9NYF8	S496	BCLAF1	Bcl-2-associated transcription factor 1
Q9NYF8	T402	BCLAF1	Bcl-2-associated transcription factor 1
Q8NFC6	S2779	BOD1L1	Biorientation of chromosomes in cell division protein 1-like 1
Q8NFC6	S2780	BOD1L1	Biorientation of chromosomes in cell division protein 1-like 1
Q8NFC6	S482	BOD1L1	Biorientation of chromosomes in cell division protein 1-like 1
Q8NFC6	S484	BOD1L1	Biorientation of chromosomes in cell division protein 1-like 1
P38398	S1217	BRCA1	Breast cancer type 1 susceptibility protein
P38398	S1218	BRCA1	Breast cancer type 1 susceptibility protein
P20290	S201	BTF3	Transcription factor BTF3
Q9BVV8	S117	C19orf24	Uncharacterized membrane protein C19orf24
Q9BVV8	S120	C19orf24	Uncharacterized membrane protein C19orf24
O14523	S662	C2CD2L	Phospholipid transfer protein C2CD2L
Q86YS7	S659	C2CD5	C2 domain-containing protein 5
Q86YS7	S661	C2CD5	C2 domain-containing protein 5
Q86YS7	S662	C2CD5	C2 domain-containing protein 5
Q01518	S308	CAP1	Adenylyl cyclase-associated protein 1
Q01518	S310	CAP1	Adenylyl cyclase-associated protein 1
P40123	S305	CAP2	Adenylyl cyclase-associated protein 2
P40123	S309	CAP2	Adenylyl cyclase-associated protein 2
O15234	S148	CASC3	Protein CASC3
Q13191	S525	CBLB	E3 ubiquitin-protein ligase CBL-B
Q13191	S529	CBLB	E3 ubiquitin-protein ligase CBL-B
P83916	S89	CBX1	Chromobox protein homolog 1
Q13185	S93	CBX3	Chromobox protein homolog 3
Q6ZUT6	S407	CCDC9B	Coiled-coil domain-containing protein 9B
O96020	S21	CCNE2	G1/S-specific cyclin-E2
Q12834	S51	CDC20	Cell division cycle protein 20 homolog
Q9NYV4	S323	CDK12	Cyclin-dependent kinase 12
Q9NYV4	S325	CDK12	Cyclin-dependent kinase 12
Q14004	S358	CDK13	Cyclin-dependent kinase 13
Q14004	S360	CDK13	Cyclin-dependent kinase 13
Q5SW79	S356	CEP170	Centrosomal protein of 170 kDa
Q5SW79	S359	CEP170	Centrosomal protein of 170 kDa
Q5SW79	S928	CEP170	Centrosomal protein of 170 kDa
Q5SW79	S930	CEP170	Centrosomal protein of 170 kDa
Q5SW79	S933	CEP170	Centrosomal protein of 170 kDa
Q9Y4F5	S986	CEP170B	Centrosomal protein of 170 kDa protein B
Q9Y4F5	S988	CEP170B	Centrosomal protein of 170 kDa protein B
Q13112	S538	CHAF1B	Chromatin assembly factor 1 subunit B
O14647	S1085	CHD2	Chromodomain-helicase-DNA-binding protein 2
O14647	S1087	CHD2	Chromodomain-helicase-DNA-binding protein 2
Q14839	S103	CHD4	Chromodomain-helicase-DNA-binding protein 4
Q14839	S105	CHD4	Chromodomain-helicase-DNA-binding protein 4
Q14839	S108	CHD4	Chromodomain-helicase-DNA-binding protein 4
Q14839	S1535	CHD4	Chromodomain-helicase-DNA-binding protein 4
Q14839	S1537	CHD4	Chromodomain-helicase-DNA-binding protein 4
Q14839	T1545	CHD4	Chromodomain-helicase-DNA-binding protein 4
Q14839	T1549	CHD4	Chromodomain-helicase-DNA-binding protein 4
Q14839	T1553	CHD4	Chromodomain-helicase-DNA-binding protein 4
Q9HCK8	S1995	CHD8	Chromodomain-helicase-DNA-binding protein 8
Q9HCK8	S2008	CHD8	Chromodomain-helicase-DNA-binding protein 8
Q7Z460	S1091	CLASP1	CLIP-associating protein 1
P30622	S197	CLIP1	CAP-Gly domain-containing linker protein 1
P30622	S200	CLIP1	CAP-Gly domain-containing linker protein 1
P30622	S204	CLIP1	CAP-Gly domain-containing linker protein 1
P54105	S102	CLNS1A	Methylosome subunit pICln
O60716	S47	CTNND1	Catenin delta-1
Q14247	T411	CTTN	Src substrate cortactin
P98082	S401	DAB2	Disabled homolog 2
Q9NPI6	S523	DCP1A	mRNA-decapping enzyme 1A
Q9NPI6	S525	DCP1A	mRNA-decapping enzyme 1A
Q9NR30	S121	DDX21	Nucleolar RNA helicase 2
Q86XP3	S109	DDX42	ATP-dependent RNA helicase DDX42
Q7L014	S296	DDX46	Probable ATP-dependent RNA helicase DDX46
Q7L7V1	S24	DHX32	Putative pre-mRNA-splicing factor ATP-dependent RNA helicase DHX32
Q7L7V1	S25	DHX32	Putative pre-mRNA-splicing factor ATP-dependent RNA helicase DHX32
P26358	S714	DNMT1	DNA (cytosine-5)-methyltransferase 1
Q16555	S518	DPYSL2	Dihydropyrimidinase-related protein 2
Q16555	S522	DPYSL2	Dihydropyrimidinase-related protein 2
Q14126	S680	DSG2	Desmoglein-2
Q9Y6G9	S207	DYNC1LI1	Cytoplasmic dynein 1 light intermediate chain 1
O43237	S205	DYNC1LI2	Cytoplasmic dynein 1 light intermediate chain 2
Q96JC9	S165	EAF1	ELL-associated factor 1
Q96F86	S131	EDC3	Enhancer of mRNA-decapping protein 3
O00418	S72	EEF2K	Eukaryotic elongation factor 2 kinase
O00418	S74	EEF2K	Eukaryotic elongation factor 2 kinase
O00418	S78	EEF2K	Eukaryotic elongation factor 2 kinase
Q8NDI1	S1058	EHBP1	EH domain-binding protein 1
P20042	T111	EIF2S2	Eukaryotic translation initiation factor 2 subunit 2
Q13541	T68	EIF4EBP1	Eukaryotic translation initiation factor 4E-binding protein 1
O60841	S113	EIF5B	Eukaryotic translation initiation factor 5B
O60841	S214	EIF5B	Eukaryotic translation initiation factor 5B
Q9Y2J2	S460	EPB41L3	Band 4.1-like protein 3
Q96RT1	S602	ERBIN	Erbin
Q96RT1	S841	ERBIN	Erbin
Q96RT1	S844	ERBIN	Erbin
P28715	S355	ERCC5	DNA repair protein complementing XP-G cells
P28715	S356	ERCC5	DNA repair protein complementing XP-G cells
P28715	S357	ERCC5	DNA repair protein complementing XP-G cells
Q03468	S429	ERCC6	DNA excision repair protein ERCC-6
Q03468	S430	ERCC6	DNA excision repair protein ERCC-6
Q03468	S438	ERCC6	DNA excision repair protein ERCC-6
Q9H501	S153	ESF1	ESF1 homolog
P41162	S139	ETV3	ETS translocation variant 3
O60447	S776	EVI5	Ecotropic viral integration site 5 protein homolog
O60447	S778	EVI5	Ecotropic viral integration site 5 protein homolog
Q06265	S392	EXOSC9	Exosome complex component RRP45
Q7Z309	S115	FAM122B	Protein FAM122B
Q9H4H8	S458	FAM83D	Protein FAM83D
Q9H4H8	S462	FAM83D	Protein FAM83D
Q6ZRV2	S5	FAM83H	Protein FAM83H
Q6ZRV2	S7	FAM83H	Protein FAM83H
Q6ZRV2	S8	FAM83H	Protein FAM83H
Q658Y4	S364	FAM91A1	Protein FAM91A1
Q658Y4	S366	FAM91A1	Protein FAM91A1
Q9BXW9	S1407	FANCD2	Fanconi anemia group D2 protein
Q9BXW9	S1412	FANCD2	Fanconi anemia group D2 protein
O95684	T169	FGFR1OP	FGFR1 oncogene partner
Q6UN15	S492	FIP1L1	Pre-mRNA 3'-end-processing factor FIP1
Q6UN15	S496	FIP1L1	Pre-mRNA 3'-end-processing factor FIP1
Q6UN15	S500	FIP1L1	Pre-mRNA 3'-end-processing factor FIP1
Q5T1M5	S1114	FKBP15	FK506-binding protein 15
Q8N3X1	S499	FNBP4	Formin-binding protein 4
Q8N3X1	S508	FNBP4	Formin-binding protein 4
P85037	S420	FOXK1	Forkhead box protein K1
P85037	S445	FOXK1	Forkhead box protein K1
Q01167	S424	FOXK2	Forkhead box protein K2
Q01167	S428	FOXK2	Forkhead box protein K2
Q9P2Q2	S653	FRMD4A	FERM domain-containing protein 4A
Q9P2Q2	S657	FRMD4A	FERM domain-containing protein 4A
O60861	S163	GAS7	Growth arrest-specific protein 7
Q8TEQ6	S778	GEMIN5	Gem-associated protein 5
Q9Y2X7	S385	GIT1	ARF GTPase-activating protein GIT1
Q9Y2X7	S388	GIT1	ARF GTPase-activating protein GIT1
P36915	S55	GNL1	Guanine nucleotide-binding protein-like 1
P36915	T50	GNL1	Guanine nucleotide-binding protein-like 1
Q9NW75	S115	GPATCH2	G patch domain-containing protein 2
Q9NW75	S117	GPATCH2	G patch domain-containing protein 2
Q9UKJ3	S738	GPATCH8	G patch domain-containing protein 8
Q9UKJ3	S740	GPATCH8	G patch domain-containing protein 8
Q9BQ67	S122	GRWD1	Glutamate-rich WD repeat-containing protein 1
P35269	S380	GTF2F1	General transcription factor IIF subunit 1
P35269	S381	GTF2F1	General transcription factor IIF subunit 1
P35269	S433	GTF2F1	General transcription factor IIF subunit 1
P35269	S436	GTF2F1	General transcription factor IIF subunit 1
P35269	S442	GTF2F1	General transcription factor IIF subunit 1
P35269	T445	GTF2F1	General transcription factor IIF subunit 1
P35269	T446	GTF2F1	General transcription factor IIF subunit 1
Q12789	S739	GTF3C1	General transcription factor 3C polypeptide 1
Q9UKN8	S611	GTF3C4	General transcription factor 3C polypeptide 4
O00178	S44	GTPBP1	GTP-binding protein 1
O00178	S47	GTPBP1	GTP-binding protein 1
Q9BZE4	S468	GTPBP4	Nucleolar GTP-binding protein 1
Q9BZE4	S470	GTPBP4	Nucleolar GTP-binding protein 1
P13807	S698	GYS1	Glycogen [starch] synthase, muscle
O75367	S170	H2AFY	Core histone macro-H2A.1
O75367	S173	H2AFY	Core histone macro-H2A.1
Q13547	S393	HDAC1	Histone deacetylase 1
Q13547	S421	HDAC1	Histone deacetylase 1
Q13547	S423	HDAC1	Histone deacetylase 1
O94992	S97	HEXIM1	Protein HEXIM1
O94992	S98	HEXIM1	Protein HEXIM1
Q9BW71	S196	HIRIP3	HIRA-interacting protein 3
Q9BW71	S199	HIRIP3	HIRA-interacting protein 3
P10412	T146	HIST1H1E	Histone H1.4
P05114	S86	HMGN1	Non-histone chromosomal protein HMG-14
P05114	S89	HMGN1	Non-histone chromosomal protein HMG-14
P09651	S6	HNRNPA1	Heterogeneous nuclear ribonucleoprotein A1
P07910	S233	HNRNPC	Heterogeneous nuclear ribonucleoproteins C1/C2
P07910	S253	HNRNPC	Heterogeneous nuclear ribonucleoproteins C1/C2
P07910	S260	HNRNPC	Heterogeneous nuclear ribonucleoproteins C1/C2
Q14103	S82	HNRNPD	Heterogeneous nuclear ribonucleoprotein D0
Q1KMD3	S161	HNRNPUL2	Heterogeneous nuclear ribonucleoprotein U-like protein 2
Q1KMD3	S168	HNRNPUL2	Heterogeneous nuclear ribonucleoprotein U-like protein 2
Q1KMD3	T165	HNRNPUL2	Heterogeneous nuclear ribonucleoprotein U-like protein 2
Q5SSJ5	S441	HP1BP3	Heterochromatin protein 1-binding protein 3
Q5SSJ5	S442	HP1BP3	Heterochromatin protein 1-binding protein 3
P07900	S231	HSP90AA1	Heat shock protein HSP 90-alpha
P08238	S261	HSP90AB1	Heat shock protein HSP 90-beta
O43719	S702	HTATSF1	HIV Tat-specific factor 1
Q16666	S153	IFI16	Gamma-interferon-inducible protein 16
Q9Y6M1	S162	IGF2BP2	Insulin-like growth factor 2 mRNA-binding protein 2
Q9Y6M1	S164	IGF2BP2	Insulin-like growth factor 2 mRNA-binding protein 2
Q12906	S62	ILF3	Interleukin enhancer-binding factor 3
Q8IU81	S453	IRF2BP1	Interferon regulatory factor 2-binding protein 1
Q96ST2	S362	IWS1	Protein IWS1 homolog
Q96ST2	S511	IWS1	Protein IWS1 homolog
Q96ST2	S513	IWS1	Protein IWS1 homolog
Q92613	S776	JADE3	Protein Jade-3
Q9HDC5	S478	JPH1	Junctophilin-1
Q96SI1	S35	KCTD15	BTB/POZ domain-containing protein KCTD15
O60341	S166	KDM1A	Lysine-specific histone demethylase 1A
O60341	S69	KDM1A	Lysine-specific histone demethylase 1A
O60341	S80	KDM1A	Lysine-specific histone demethylase 1A
Q9Y4C1	S463	KDM3A	Lysine-specific demethylase 3A
Q96AT1	S50	KIAA1143	Uncharacterized protein KIAA1143
Q9ULH0	S1521	KIDINS220	Kinase D-interacting substrate of 220 kDa
Q03164	T1839	KMT2A	Histone-lysine N-methyltransferase 2A
Q03164	T1845	KMT2A	Histone-lysine N-methyltransferase 2A
O00505	S60	KPNA3	Importin subunit alpha-4
Q8N9T8	S628	KRI1	Protein KRI1 homolog
Q8N9T8	S639	KRI1	Protein KRI1 homolog
Q6PKG0	S225	LARP1	La-related protein 1
Q6PKG0	S228	LARP1	La-related protein 1
Q92615	S524	LARP4B	La-related protein 4B
Q4G0J3	S299	LARP7	La-related protein 7
Q4G0J3	S337	LARP7	La-related protein 7
Q4G0J3	T338	LARP7	La-related protein 7
Q9Y4W2	S560	LAS1L	Ribosomal biogenesis protein LAS1L
P18858	S913	LIG1	DNA ligase 1
P02545	S403	LMNA	Prelamin-A/C
P02545	S414	LMNA	Prelamin-A/C
P20700	S404	LMNB1	Lamin-B1
P20700	S405	LMNB1	Lamin-B1
P20700	S406	LMNB1	Lamin-B1
Q9Y2L9	S532	LRCH1	Leucine-rich repeat and calponin homology domain-containing protein 1
Q9Y2L9	S536	LRCH1	Leucine-rich repeat and calponin homology domain-containing protein 1
Q8N1G4	S518	LRRC47	Leucine-rich repeat-containing protein 47
Q8N1G4	S520	LRRC47	Leucine-rich repeat-containing protein 47
Q9Y608	S328	LRRFIP2	Leucine-rich repeat flightless-interacting protein 2
Q8IV50	S24	LYSMD2	LysM and putative peptidoglycan-binding domain-containing protein 2
Q8IV50	S29	LYSMD2	LysM and putative peptidoglycan-binding domain-containing protein 2
Q9UNF1	S191	MAGED2	Melanoma-associated antigen D2
Q9UNF1	S194	MAGED2	Melanoma-associated antigen D2
Q9UNF1	S197	MAGED2	Melanoma-associated antigen D2
Q9BXY0	S199	MAK16	Protein MAK16 homolog
Q9BXY0	S200	MAK16	Protein MAK16 homolog
P46821	S1779	MAP1B	Microtubule-associated protein 1B
P46821	S1782	MAP1B	Microtubule-associated protein 1B
P46821	S1785	MAP1B	Microtubule-associated protein 1B
Q66K74	S762	MAP1S	Microtubule-associated protein 1S
P28482	T190	MAPK1	Mitogen-activated protein kinase 1
P29966	T150	MARCKS	Myristoylated alanine-rich C-kinase substrate
Q6P0Q8	S1393	MAST2	Microtubule-associated serine/threonine-protein kinase 2
Q6P0Q8	S1399	MAST2	Microtubule-associated serine/threonine-protein kinase 2
Q6P0Q8	S1503	MAST2	Microtubule-associated serine/threonine-protein kinase 2
Q6P0Q8	S1504	MAST2	Microtubule-associated serine/threonine-protein kinase 2
P43243	S596	MATR3	Matrin-3
P43243	S598	MATR3	Matrin-3
Q14676	S998	MDC1	Mediator of DNA damage checkpoint protein 1
Q71F56	S826	MED13L	Mediator of RNA polymerase II transcription subunit 13-like
Q5JRA6	S1906	MIA3	Transport and Golgi organization protein 1 homolog
P46013	S1256	MKI67	Proliferation marker protein Ki-67
P46013	S357	MKI67	Proliferation marker protein Ki-67
P46013	S579	MKI67	Proliferation marker protein Ki-67
P46013	S584	MKI67	Proliferation marker protein Ki-67
P46013	S859	MKI67	Proliferation marker protein Ki-67
Q9BU76	S220	MMTAG2	Multiple myeloma tumor-associated protein 2
Q9Y6X9	S777	MORC2	MORC family CW-type zinc finger protein 2
Q9Y6X9	S779	MORC2	MORC family CW-type zinc finger protein 2
P49959	S688	MRE11	Double-strand break repair protein MRE11
P49959	S689	MRE11	Double-strand break repair protein MRE11
Q9NV56	S194	MRGBP	MRG/MORF4L-binding protein
Q9NV56	S195	MRGBP	MRG/MORF4L-binding protein
Q86UE4	S426	MTDH	Protein LYRIC
Q9BQG0	S1163	MYBBP1A	Myb-binding protein 1A
O75592	S178	MYCBP2	E3 ubiquitin-protein ligase MYCBP2
O75592	S181	MYCBP2	E3 ubiquitin-protein ligase MYCBP2
O75592	S183	MYCBP2	E3 ubiquitin-protein ligase MYCBP2
P35580	S1956	MYH10	Myosin-10
Q92614	S1998	MYO18A	Unconventional myosin-XVIIIa
Q92614	S2002	MYO18A	Unconventional myosin-XVIIIa
Q13459	S1267	MYO9B	Unconventional myosin-IXb
Q13459	S1290	MYO9B	Unconventional myosin-IXb
Q13459	T1271	MYO9B	Unconventional myosin-IXb
Q15742	S159	NAB2	NGFI-A-binding protein 2
Q15742	S162	NAB2	NGFI-A-binding protein 2
Q15742	S171	NAB2	NGFI-A-binding protein 2
Q9HCH0	S473	NCKAP5L	Nck-associated protein 5-like
Q9HCH0	S567	NCKAP5L	Nck-associated protein 5-like
Q9HCH0	S573	NCKAP5L	Nck-associated protein 5-like
P19338	S145	NCL	Nucleolin
P19338	S153	NCL	Nucleolin
Q14686	S1800	NCOA6	Nuclear receptor coactivator 6
O75376	S161	NCOR1	Nuclear receptor corepressor 1
Q9Y618	S2197	NCOR2	Nuclear receptor corepressor 2
Q9Y618	T553	NCOR2	Nuclear receptor corepressor 2
Q96PU5	S479	NEDD4L	E3 ubiquitin-protein ligase NEDD4-like
Q96PU5	S483	NEDD4L	E3 ubiquitin-protein ligase NEDD4-like
P48681	S311	NES	Nestin
P48681	S320	NES	Nestin
P48681	S934	NES	Nestin
Q13469	S856	NFATC2	Nuclear factor of activated T-cells, cytoplasmic 2
P08651	S333	NFIC	Nuclear factor 1 C-type
P08651	S337	NFIC	Nuclear factor 1 C-type
P08651	S339	NFIC	Nuclear factor 1 C-type
P08651	S343	NFIC	Nuclear factor 1 C-type
Q5SYE7	S1386	NHSL1	NHS-like protein 1
Q5SYE7	S1388	NHSL1	NHS-like protein 1
Q9BYG3	T227	NIFK	MKI67 FHA domain-interacting nucleolar phosphoprotein
Q9BYG3	T234	NIFK	MKI67 FHA domain-interacting nucleolar phosphoprotein
Q9BYG3	T238	NIFK	MKI67 FHA domain-interacting nucleolar phosphoprotein
Q6KC79	S2511	NIPBL	Nipped-B-like protein
Q6KC79	S2513	NIPBL	Nipped-B-like protein
Q9UGY1	S134	NOL12	Nucleolar protein 12
Q9UGY1	S139	NOL12	Nucleolar protein 12
Q9UGY1	S140	NOL12	Nucleolar protein 12
Q76FK4	S890	NOL8	Nucleolar protein 8
Q76FK4	T888	NOL8	Nucleolar protein 8
Q14978	S698	NOLC1	Nucleolar and coiled-body phosphoprotein 1
Q5C9Z4	S280	NOM1	Nucleolar MIF4G domain-containing protein 1
Q5C9Z4	S317	NOM1	Nucleolar MIF4G domain-containing protein 1
Q5C9Z4	S320	NOM1	Nucleolar MIF4G domain-containing protein 1
Q5C9Z4	S321	NOM1	Nucleolar MIF4G domain-containing protein 1
Q5C9Z4	T287	NOM1	Nucleolar MIF4G domain-containing protein 1
Q04721	S1842	NOTCH2	Neurogenic locus notch homolog protein 2
O96028	S121	NSD2	Histone-lysine N-methyltransferase NSD2
Q08J23	S456	NSUN2	tRNA (cytosine(34)-C(5))-methyltransferase
Q9H1E3	S229	NUCKS1	Nuclear ubiquitous casein and cyclin-dependent kinase substrate 1
Q9H1E3	S234	NUCKS1	Nuclear ubiquitous casein and cyclin-dependent kinase substrate 1
Q9H1E3	S240	NUCKS1	Nuclear ubiquitous casein and cyclin-dependent kinase substrate 1
Q9H1E3	T202	NUCKS1	Nuclear ubiquitous casein and cyclin-dependent kinase substrate 1
Q9UHK0	S340	NUFIP1	Nuclear fragile X mental retardation-interacting protein 1
Q9UHK0	S342	NUFIP1	Nuclear fragile X mental retardation-interacting protein 1
Q14980	S1721	NUMA1	Nuclear mitotic apparatus protein 1
Q14980	S1724	NUMA1	Nuclear mitotic apparatus protein 1
Q14980	S1728	NUMA1	Nuclear mitotic apparatus protein 1
Q14980	S1757	NUMA1	Nuclear mitotic apparatus protein 1
Q14980	T2000	NUMA1	Nuclear mitotic apparatus protein 1
Q8WUM0	S45	NUP133	Nuclear pore complex protein Nup133
Q8WUM0	S50	NUP133	Nuclear pore complex protein Nup133
P52948	S612	NUP98	Nuclear pore complex protein Nup98-Nup96
P22059	S379	OSBP	Oxysterol-binding protein 1
P22059	S382	OSBP	Oxysterol-binding protein 1
P22059	S385	OSBP	Oxysterol-binding protein 1
Q6GQQ9	S467	OTUD7B	OTU domain-containing protein 7B
Q86TB9	S179	PATL1	Protein PAT1 homolog 1
Q86U86	S378	PBRM1	Protein polybromo-1
O94913	S509	PCF11	Pre-mRNA cleavage complex 2 protein Pcf11
O94913	S511	PCF11	Pre-mRNA cleavage complex 2 protein Pcf11
Q15154	S1765	PCM1	Pericentriolar material 1 protein
Q15154	S1768	PCM1	Pericentriolar material 1 protein
Q15154	S65	PCM1	Pericentriolar material 1 protein
Q8WW12	S119	PCNP	PEST proteolytic signal-containing nuclear protein
P08559	S295	PDHA1	Pyruvate dehydrogenase E1 component subunit alpha, somatic form, mitochondrial
Q9NTI5	S1283	PDS5B	Sister chromatid cohesion protein PDS5 homolog B
O15173	S208	PGRMC2	Membrane-associated progesterone receptor component 2
O15173	T211	PGRMC2	Membrane-associated progesterone receptor component 2
O94880	S277	PHF14	PHD finger protein 14
O94880	S280	PHF14	PHD finger protein 14
O94880	S290	PHF14	PHD finger protein 14
O94880	T287	PHF14	PHD finger protein 14
O94880	T292	PHF14	PHD finger protein 14
Q8WWQ0	S1281	PHIP	PH-interacting protein
Q8WWQ0	S1283	PHIP	PH-interacting protein
Q8WWQ0	S879	PHIP	PH-interacting protein
Q8WWQ0	S880	PHIP	PH-interacting protein
Q8WWQ0	S881	PHIP	PH-interacting protein
Q86UU1	S692	PHLDB1	Pleckstrin homology-like domain family B member 1
Q86UU1	S693	PHLDB1	Pleckstrin homology-like domain family B member 1
Q86UU1	S696	PHLDB1	Pleckstrin homology-like domain family B member 1
Q9UBF8	S428	PI4KB	Phosphatidylinositol 4-kinase beta
O75925	S488	PIAS1	E3 SUMO-protein ligase PIAS1
O75928	S477	PIAS2	E3 SUMO-protein ligase PIAS2
O75928	S478	PIAS2	E3 SUMO-protein ligase PIAS2
Q8N4L2	S16	PIP4P2	Type 2 phosphatidylinositol 4,5-bisphosphate 4-phosphatase
Q96T60	T118	PNKP	Bifunctional polynucleotide phosphatase/kinase
Q9H307	S100	PNN	Pinin
Q9H307	S381	PNN	Pinin
Q7Z3K3	S425	POGZ	Pogo transposable element with ZNF domain
Q14181	S141	POLA2	DNA polymerase alpha subunit B
Q14181	S147	POLA2	DNA polymerase alpha subunit B
Q9BUI4	S204	POLR3C	DNA-directed RNA polymerase III subunit RPC3
Q9BUI4	S205	POLR3C	DNA-directed RNA polymerase III subunit RPC3
Q96HA1	S184	POM121	Nuclear envelope pore membrane protein POM 121
Q96HA1	S188	POM121	Nuclear envelope pore membrane protein POM 121
Q13427	S413	PPIG	Peptidyl-prolyl cis-trans isomerase G
Q13427	S415	PPIG	Peptidyl-prolyl cis-trans isomerase G
Q13427	S544	PPIG	Peptidyl-prolyl cis-trans isomerase G
Q13427	S546	PPIG	Peptidyl-prolyl cis-trans isomerase G
Q13427	S687	PPIG	Peptidyl-prolyl cis-trans isomerase G
O43314	S1006	PPIP5K2	Inositol hexakisphosphate and diphosphoinositol-pentakisphosphate kinase 2
O43314	S1012	PPIP5K2	Inositol hexakisphosphate and diphosphoinositol-pentakisphosphate kinase 2
O95685	S74	PPP1R3D	Protein phosphatase 1 regulatory subunit 3D
O95685	S77	PPP1R3D	Protein phosphatase 1 regulatory subunit 3D
Q15435	S27	PPP1R7	Protein phosphatase 1 regulatory subunit 7
Q92733	S159	PRCC	Proline-rich protein PRCC
P10644	S83	PRKAR1A	cAMP-dependent protein kinase type I-alpha regulatory subunit
P13861	S78	PRKAR2A	cAMP-dependent protein kinase type II-alpha regulatory subunit
P13861	S80	PRKAR2A	cAMP-dependent protein kinase type II-alpha regulatory subunit
P78527	S3205	PRKDC	DNA-dependent protein kinase catalytic subunit
Q8WWY3	T448	PRPF31	U4/U6 small nuclear ribonucleoprotein Prp31
Q8WWY3	T455	PRPF31	U4/U6 small nuclear ribonucleoprotein Prp31
Q8NAV1	S209	PRPF38A	Pre-mRNA-splicing factor 38A
Q5VTL8	S527	PRPF38B	Pre-mRNA-splicing factor 38B
Q5VTL8	S529	PRPF38B	Pre-mRNA-splicing factor 38B
O75400	S883	PRPF40A	Pre-mRNA-processing factor 40 homolog A
O75400	S885	PRPF40A	Pre-mRNA-processing factor 40 homolog A
O75400	S888	PRPF40A	Pre-mRNA-processing factor 40 homolog A
Q13523	S23	PRPF4B	Serine/threonine-protein kinase PRP4 homolog
Q13523	S257	PRPF4B	Serine/threonine-protein kinase PRP4 homolog
Q13523	S292	PRPF4B	Serine/threonine-protein kinase PRP4 homolog
Q13523	S294	PRPF4B	Serine/threonine-protein kinase PRP4 homolog
Q13523	S87	PRPF4B	Serine/threonine-protein kinase PRP4 homolog
Q13523	S93	PRPF4B	Serine/threonine-protein kinase PRP4 homolog
Q9ULL5	S1104	PRR12	Proline-rich protein 12
P48634	S380	PRRC2A	Protein PRRC2A
O75475	S273	PSIP1	PC4 and SFRS1-interacting protein
O75475	S275	PSIP1	PC4 and SFRS1-interacting protein
Q15185	S148	PTGES3	Prostaglandin E synthase 3
Q15185	S151	PTGES3	Prostaglandin E synthase 3
P17706	S304	PTPN2	Tyrosine-protein phosphatase non-receptor type 2
P49023	S126	PXN	Paxillin
P49023	S130	PXN	Paxillin
Q2KHR3	S1230	QSER1	Glutamine and serine-rich protein 1
Q6WKZ4	S342	RAB11FIP1	Rab11 family-interacting protein 1
Q6IQ22	S21	RAB12	Ras-related protein Rab-12
Q9Y4B4	S1169	RAD54L2	Helicase ARIP4
Q9Y4B4	S1172	RAD54L2	Helicase ARIP4
Q99638	S350	RAD9A	Cell cycle checkpoint control protein RAD9A
Q99638	T351	RAD9A	Cell cycle checkpoint control protein RAD9A
Q99638	T355	RAD9A	Cell cycle checkpoint control protein RAD9A
Q7Z5J4	S892	RAI1	Retinoic acid-induced protein 1
Q9P0K7	S296	RAI14	Ankycorbin
Q9P0K7	S327	RAI14	Ankycorbin
Q9P0K7	S329	RAI14	Ankycorbin
Q9H6Z4	S353	RANBP3	Ran-binding protein 3
Q9H6Z4	S355	RANBP3	Ran-binding protein 3
Q9H6Z4	S357	RANBP3	Ran-binding protein 3
P06400	S807	RB1	Retinoblastoma-associated protein
P06400	S811	RB1	Retinoblastoma-associated protein
P98175	S61	RBM10	RNA-binding protein 10
P98175	S65	RBM10	RNA-binding protein 10
Q96EV2	S205	RBM33	RNA-binding protein 33
Q14498	S100	RBM39	RNA-binding protein 39
Q14498	S97	RBM39	RNA-binding protein 39
Q9BWF3	S86	RBM4	RNA-binding protein 4
Q9H6H4	S202	REEP4	Receptor expression-enhancing protein 4
Q9H6H4	T196	REEP4	Receptor expression-enhancing protein 4
Q9P2R6	S53	RERE	Arginine-glutamic acid dipeptide repeats protein
Q9P2R6	S56	RERE	Arginine-glutamic acid dipeptide repeats protein
Q9P2R6	S613	RERE	Arginine-glutamic acid dipeptide repeats protein
Q8NC44	S281	RETREG2	Reticulophagy regulator 2
Q8NC44	S283	RETREG2	Reticulophagy regulator 2
Q8NC44	S291	RETREG2	Reticulophagy regulator 2
Q86VR2	S436	RETREG3	Reticulophagy regulator 3
Q86VR2	S453	RETREG3	Reticulophagy regulator 3
Q8WZ73	S226	RFFL	E3 ubiquitin-protein ligase rififylin
Q8WZ73	S229	RFFL	E3 ubiquitin-protein ligase rififylin
Q9NPQ8	S436	RIC8A	Synembryn-A
Q9NPQ8	T441	RIC8A	Synembryn-A
Q9BVS4	S380	RIOK2	Serine/threonine-protein kinase RIO2
Q9BVS4	S382	RIOK2	Serine/threonine-protein kinase RIO2
Q9BVS4	S385	RIOK2	Serine/threonine-protein kinase RIO2
Q8WU17	T663	RNF139	E3 ubiquitin-protein ligase RNF139
Q9P2E9	S615	RRBP1	Ribosome-binding protein 1
O43159	S58	RRP8	Ribosomal RNA-processing protein 8
O43159	S62	RRP8	Ribosomal RNA-processing protein 8
O43159	S64	RRP8	Ribosomal RNA-processing protein 8
Q7L4I2	S30	RSRC2	Arginine/serine-rich coiled-coil protein 2
Q7L4I2	S32	RSRC2	Arginine/serine-rich coiled-coil protein 2
Q15424	S196	SAFB	Scaffold attachment factor B1
Q15424	S197	SAFB	Scaffold attachment factor B1
Q15424	S332	SAFB	Scaffold attachment factor B1
Q15424	S344	SAFB	Scaffold attachment factor B1
Q15424	S601	SAFB	Scaffold attachment factor B1
Q15424	S604	SAFB	Scaffold attachment factor B1
O75446	S131	SAP30	Histone deacetylase complex subunit SAP30
O75446	S138	SAP30	Histone deacetylase complex subunit SAP30
O43290	S474	SART1	U4/U6.U5 tri-snRNP-associated protein 1
O43290	S486	SART1	U4/U6.U5 tri-snRNP-associated protein 1
O94885	S704	SASH1	SAM and SH3 domain-containing protein 1
A3KN83	S693	SBNO1	Protein strawberry notch homolog 1
Q9H7N4	S719	SCAF1	Splicing factor, arginine/serine-rich 19
Q9H7N4	S724	SCAF1	Splicing factor, arginine/serine-rich 19
Q9H7N4	S734	SCAF1	Splicing factor, arginine/serine-rich 19
Q9H7N4	S738	SCAF1	Splicing factor, arginine/serine-rich 19
Q99590	S830	SCAF11	Protein SCAF11
Q99590	S832	SCAF11	Protein SCAF11
Q99590	S834	SCAF11	Protein SCAF11
Q96GP6	S693	SCARF2	Scavenger receptor class F member 2
Q9NVU7	S585	SDAD1	Protein SDA1 homolog
Q9GZR1	S335	SENP6	Sentrin-specific protease 6
Q9GZR1	S336	SENP6	Sentrin-specific protease 6
Q01105	S7	SET	Protein SET
Q15637	S80	SF1	Splicing factor 1
Q15637	S82	SF1	Splicing factor 1
Q15459	S329	SF3A1	Splicing factor 3A subunit 1
O75533	S190	SF3B1	Splicing factor 3B subunit 1
O75533	S194	SF3B1	Splicing factor 3B subunit 1
Q12872	S604	SFSWAP	Splicing factor, suppressor of white-apricot homolog
Q12872	S866	SFSWAP	Splicing factor, suppressor of white-apricot homolog
Q12872	S868	SFSWAP	Splicing factor, suppressor of white-apricot homolog
O15427	T460	SLC16A3	Monocarboxylate transporter 4
Q92504	S275	SLC39A7	Zinc transporter SLC39A7
Q92504	S276	SLC39A7	Zinc transporter SLC39A7
O14745	S291	SLC9A3R1	Na(+)/H(+) exchange regulatory cofactor NHE-RF1
Q9NWH9	S551	SLTM	SAFB-like transcription modulator
P51532	S610	SMARCA4	Transcription activator BRG1
P51532	S613	SMARCA4	Transcription activator BRG1
Q9H4L7	S213	SMARCAD1	SWI/SNF-related matrix-associated actin-dependent regulator of chromatin subfamily A containing DEAD/H box 1
O75643	S2133	SNRNP200	U5 small nuclear ribonucleoprotein 200 kDa helicase
O75643	S2135	SNRNP200	U5 small nuclear ribonucleoprotein 200 kDa helicase
O75643	T2131	SNRNP200	U5 small nuclear ribonucleoprotein 200 kDa helicase
P18583	S1783	SON	Protein SON
P18583	S2009	SON	Protein SON
P18583	S2011	SON	Protein SON
P18583	S2013	SON	Protein SON
Q07889	S1082	SOS1	Son of sevenless homolog 1
P23497	S407	SP100	Nuclear autoantigen Sp-100
P23497	S409	SP100	Nuclear autoantigen Sp-100
O60271	S732	SPAG9	C-Jun-amino-terminal kinase-interacting protein 4
Q8N0Z3	S760	SPICE1	Spindle and centriole-associated protein 1
Q9BUA3	S251	SPINDOC	Spindlin interactor and repressor of chromatin-binding protein
Q08AE8	S465	SPIRE1	Protein spire homolog 1
Q08AE8	S467	SPIRE1	Protein spire homolog 1
Q9C004	S125	SPRY4	Protein sprouty homolog 4
Q01082	S2161	SPTBN1	Spectrin beta chain, non-erythrocytic 1
Q01082	S2164	SPTBN1	Spectrin beta chain, non-erythrocytic 1
Q01082	S2341	SPTBN1	Spectrin beta chain, non-erythrocytic 1
Q01082	T2328	SPTBN1	Spectrin beta chain, non-erythrocytic 1
Q13501	S266	SQSTM1	Sequestosome-1
Q13501	S272	SQSTM1	Sequestosome-1
Q13501	S275	SQSTM1	Sequestosome-1
Q13501	S276	SQSTM1	Sequestosome-1
Q96SB4	S51	SRPK1	SRSF protein kinase 1
P08240	S297	SRPRA	Signal recognition particle receptor subunit alpha
P08240	S298	SRPRA	Signal recognition particle receptor subunit alpha
Q8IYB3	S429	SRRM1	Serine/arginine repetitive matrix protein 1
Q8IYB3	S431	SRRM1	Serine/arginine repetitive matrix protein 1
Q8IYB3	S450	SRRM1	Serine/arginine repetitive matrix protein 1
Q8IYB3	S452	SRRM1	Serine/arginine repetitive matrix protein 1
Q8IYB3	S463	SRRM1	Serine/arginine repetitive matrix protein 1
Q8IYB3	S465	SRRM1	Serine/arginine repetitive matrix protein 1
Q8IYB3	S616	SRRM1	Serine/arginine repetitive matrix protein 1
Q8IYB3	S626	SRRM1	Serine/arginine repetitive matrix protein 1
Q8IYB3	S628	SRRM1	Serine/arginine repetitive matrix protein 1
Q8IYB3	S653	SRRM1	Serine/arginine repetitive matrix protein 1
Q8IYB3	S655	SRRM1	Serine/arginine repetitive matrix protein 1
Q8IYB3	S675	SRRM1	Serine/arginine repetitive matrix protein 1
Q8IYB3	S683	SRRM1	Serine/arginine repetitive matrix protein 1
Q8IYB3	S685	SRRM1	Serine/arginine repetitive matrix protein 1
Q8IYB3	S725	SRRM1	Serine/arginine repetitive matrix protein 1
Q8IYB3	S738	SRRM1	Serine/arginine repetitive matrix protein 1
Q8IYB3	S740	SRRM1	Serine/arginine repetitive matrix protein 1
Q8IYB3	S743	SRRM1	Serine/arginine repetitive matrix protein 1
Q8IYB3	T220	SRRM1	Serine/arginine repetitive matrix protein 1
Q8IYB3	T411	SRRM1	Serine/arginine repetitive matrix protein 1
Q8IYB3	T416	SRRM1	Serine/arginine repetitive matrix protein 1
Q8IYB3	T572	SRRM1	Serine/arginine repetitive matrix protein 1
Q8IYB3	T574	SRRM1	Serine/arginine repetitive matrix protein 1
Q8IYB3	T727	SRRM1	Serine/arginine repetitive matrix protein 1
Q9UQ35	S1014	SRRM2	Serine/arginine repetitive matrix protein 2
Q9UQ35	S1124	SRRM2	Serine/arginine repetitive matrix protein 2
Q9UQ35	S1218	SRRM2	Serine/arginine repetitive matrix protein 2
Q9UQ35	S1482	SRRM2	Serine/arginine repetitive matrix protein 2
Q9UQ35	S1483	SRRM2	Serine/arginine repetitive matrix protein 2
Q9UQ35	S1499	SRRM2	Serine/arginine repetitive matrix protein 2
Q9UQ35	S1501	SRRM2	Serine/arginine repetitive matrix protein 2
Q9UQ35	S1542	SRRM2	Serine/arginine repetitive matrix protein 2
Q9UQ35	S1550	SRRM2	Serine/arginine repetitive matrix protein 2
Q9UQ35	S1579	SRRM2	Serine/arginine repetitive matrix protein 2
Q9UQ35	S1581	SRRM2	Serine/arginine repetitive matrix protein 2
Q9UQ35	S1582	SRRM2	Serine/arginine repetitive matrix protein 2
Q9UQ35	S1600	SRRM2	Serine/arginine repetitive matrix protein 2
Q9UQ35	S1601	SRRM2	Serine/arginine repetitive matrix protein 2
Q9UQ35	S1674	SRRM2	Serine/arginine repetitive matrix protein 2
Q9UQ35	S1675	SRRM2	Serine/arginine repetitive matrix protein 2
Q9UQ35	S1762	SRRM2	Serine/arginine repetitive matrix protein 2
Q9UQ35	S1764	SRRM2	Serine/arginine repetitive matrix protein 2
Q9UQ35	S1970	SRRM2	Serine/arginine repetitive matrix protein 2
Q9UQ35	S1972	SRRM2	Serine/arginine repetitive matrix protein 2
Q9UQ35	S1975	SRRM2	Serine/arginine repetitive matrix protein 2
Q9UQ35	S2042	SRRM2	Serine/arginine repetitive matrix protein 2
Q9UQ35	S2044	SRRM2	Serine/arginine repetitive matrix protein 2
Q9UQ35	S2046	SRRM2	Serine/arginine repetitive matrix protein 2
Q9UQ35	S2067	SRRM2	Serine/arginine repetitive matrix protein 2
Q9UQ35	S2071	SRRM2	Serine/arginine repetitive matrix protein 2
Q9UQ35	S2100	SRRM2	Serine/arginine repetitive matrix protein 2
Q9UQ35	S2102	SRRM2	Serine/arginine repetitive matrix protein 2
Q9UQ35	S2121	SRRM2	Serine/arginine repetitive matrix protein 2
Q9UQ35	S2123	SRRM2	Serine/arginine repetitive matrix protein 2
Q9UQ35	S220	SRRM2	Serine/arginine repetitive matrix protein 2
Q9UQ35	S222	SRRM2	Serine/arginine repetitive matrix protein 2
Q9UQ35	S2407	SRRM2	Serine/arginine repetitive matrix protein 2
Q9UQ35	S2412	SRRM2	Serine/arginine repetitive matrix protein 2
Q9UQ35	S2581	SRRM2	Serine/arginine repetitive matrix protein 2
Q9UQ35	S295	SRRM2	Serine/arginine repetitive matrix protein 2
Q9UQ35	S297	SRRM2	Serine/arginine repetitive matrix protein 2
Q9UQ35	S351	SRRM2	Serine/arginine repetitive matrix protein 2
Q9UQ35	S353	SRRM2	Serine/arginine repetitive matrix protein 2
Q9UQ35	S357	SRRM2	Serine/arginine repetitive matrix protein 2
Q9UQ35	S455	SRRM2	Serine/arginine repetitive matrix protein 2
Q9UQ35	S472	SRRM2	Serine/arginine repetitive matrix protein 2
Q9UQ35	S474	SRRM2	Serine/arginine repetitive matrix protein 2
Q9UQ35	S478	SRRM2	Serine/arginine repetitive matrix protein 2
Q9UQ35	S484	SRRM2	Serine/arginine repetitive matrix protein 2
Q9UQ35	S486	SRRM2	Serine/arginine repetitive matrix protein 2
Q9UQ35	S780	SRRM2	Serine/arginine repetitive matrix protein 2
Q9UQ35	S782	SRRM2	Serine/arginine repetitive matrix protein 2
Q9UQ35	S820	SRRM2	Serine/arginine repetitive matrix protein 2
Q9UQ35	S875	SRRM2	Serine/arginine repetitive matrix protein 2
Q9UQ35	S950	SRRM2	Serine/arginine repetitive matrix protein 2
Q9UQ35	S952	SRRM2	Serine/arginine repetitive matrix protein 2
Q9UQ35	S954	SRRM2	Serine/arginine repetitive matrix protein 2
Q9UQ35	S972	SRRM2	Serine/arginine repetitive matrix protein 2
Q9UQ35	S973	SRRM2	Serine/arginine repetitive matrix protein 2
Q9UQ35	S992	SRRM2	Serine/arginine repetitive matrix protein 2
Q9UQ35	S994	SRRM2	Serine/arginine repetitive matrix protein 2
Q9UQ35	T1003	SRRM2	Serine/arginine repetitive matrix protein 2
Q9UQ35	T2069	SRRM2	Serine/arginine repetitive matrix protein 2
Q9UQ35	T856	SRRM2	Serine/arginine repetitive matrix protein 2
Q9UQ35	T866	SRRM2	Serine/arginine repetitive matrix protein 2
Q9UQ35	T983	SRRM2	Serine/arginine repetitive matrix protein 2
Q9BXP5	S67	SRRT	Serrate RNA effector molecule homolog
O75494	S129	SRSF10	Serine/arginine-rich splicing factor 10
O75494	S131	SRSF10	Serine/arginine-rich splicing factor 10
O75494	S133	SRSF10	Serine/arginine-rich splicing factor 10
Q05519	S449	SRSF11	Serine/arginine-rich splicing factor 11
Q05519	S483	SRSF11	Serine/arginine-rich splicing factor 11
Q01130	S189	SRSF2	Serine/arginine-rich splicing factor 2
Q01130	S191	SRSF2	Serine/arginine-rich splicing factor 2
Q13247	S301	SRSF6	Serine/arginine-rich splicing factor 6
Q13247	S303	SRSF6	Serine/arginine-rich splicing factor 6
Q13247	S314	SRSF6	Serine/arginine-rich splicing factor 6
Q13247	S316	SRSF6	Serine/arginine-rich splicing factor 6
Q16629	S163	SRSF7	Serine/arginine-rich splicing factor 7
Q16629	S165	SRSF7	Serine/arginine-rich splicing factor 7
Q08945	S668	SSRP1	FACT complex subunit SSRP1
Q08945	S671	SSRP1	FACT complex subunit SSRP1
P50502	S79	ST13	Hsc70-interacting protein
P78524	S1011	ST5	Suppression of tumorigenicity 5 protein
P78524	S1013	ST5	Suppression of tumorigenicity 5 protein
P78524	S1015	ST5	Suppression of tumorigenicity 5 protein
Q8N3U4	S1061	STAG2	Cohesin subunit SA-2
Q8N3U4	S1064	STAG2	Cohesin subunit SA-2
O95772	S214	STARD3NL	STARD3 N-terminal-like protein
Q8TCJ2	S498	STT3B	Dolichyl-diphosphooligosaccharide--protein glycosyltransferase subunit STT3B
Q8TCJ2	S499	STT3B	Dolichyl-diphosphooligosaccharide--protein glycosyltransferase subunit STT3B
Q5T5C0	S719	STXBP5	Syntaxin-binding protein 5
Q5T5C0	S723	STXBP5	Syntaxin-binding protein 5
Q8TDW5	S169	SYTL5	Synaptotagmin-like protein 5
Q7Z422	S37	SZRD1	SUZ domain-containing protein 1
Q7Z422	S39	SZRD1	SUZ domain-containing protein 1
Q92804	S226	TAF15	TATA-binding protein-associated factor 2N
Q9H5J8	S204	TAF1D	TATA box-binding protein-associated factor RNA polymerase I subunit D
Q9H5J8	S206	TAF1D	TATA box-binding protein-associated factor RNA polymerase I subunit D
Q9C0D5	S207	TANC1	Protein TANC1
Q9C0D5	S213	TANC1	Protein TANC1
Q66K14	S435	TBC1D9B	TBC1 domain family member 9B
P23193	S100	TCEA1	Transcription elongation factor A protein 1
Q5H9L2	S127	TCEAL5	Transcription elongation factor A protein-like 5
Q9UGU0	T1762	TCF20	Transcription factor 20
Q9UGU0	T1764	TCF20	Transcription factor 20
Q13428	S1350	TCOF1	Treacle protein
Q13428	S381	TCOF1	Treacle protein
Q13428	T1358	TCOF1	Treacle protein
Q92754	S434	TFAP2C	Transcription factor AP-2 gamma
Q96RS0	S55	TGS1	Trimethylguanosine synthase
Q96RS0	S68	TGS1	Trimethylguanosine synthase
Q9Y2W1	S534	THRAP3	Thyroid hormone receptor-associated protein 3
Q9UDY2	S398	TJP2	Tight junction protein ZO-2
Q9UDY2	S920	TJP2	Tight junction protein ZO-2
Q9UDY2	S947	TJP2	Tight junction protein ZO-2
Q9UDY2	S948	TJP2	Tight junction protein ZO-2
Q9UDY2	S986	TJP2	Tight junction protein ZO-2
Q9UDY2	T925	TJP2	Tight junction protein ZO-2
Q9UDY2	T933	TJP2	Tight junction protein ZO-2
P42167	S177	TMPO	Lamina-associated polypeptide 2, isoforms beta/gamma
P42167	S180	TMPO	Lamina-associated polypeptide 2, isoforms beta/gamma
P42167	S184	TMPO	Lamina-associated polypeptide 2, isoforms beta/gamma
Q9UKE5	S766	TNIK	TRAF2 and NCK-interacting protein kinase
P11388	S1106	TOP2A	DNA topoisomerase 2-alpha
P11388	S1247	TOP2A	DNA topoisomerase 2-alpha
P11388	S1469	TOP2A	DNA topoisomerase 2-alpha
P11388	S1471	TOP2A	DNA topoisomerase 2-alpha
P11388	S1474	TOP2A	DNA topoisomerase 2-alpha
Q02880	S1400	TOP2B	DNA topoisomerase 2-beta
Q02880	S1413	TOP2B	DNA topoisomerase 2-beta
Q02880	S1424	TOP2B	DNA topoisomerase 2-beta
Q02880	S1461	TOP2B	DNA topoisomerase 2-beta
Q02880	S1522	TOP2B	DNA topoisomerase 2-beta
Q02880	S1524	TOP2B	DNA topoisomerase 2-beta
Q02880	S1526	TOP2B	DNA topoisomerase 2-beta
Q5JTV8	S156	TOR1AIP1	Torsin-1A-interacting protein 1
Q12888	S1759	TP53BP1	TP53-binding protein 1
Q9C040	S424	TRIM2	Tripartite motif-containing protein 2
Q9C040	S428	TRIM2	Tripartite motif-containing protein 2
O15164	S1025	TRIM24	Transcription intermediary factor 1-alpha
O15164	S1028	TRIM24	Transcription intermediary factor 1-alpha
Q9H2D6	S1955	TRIOBP	TRIO and F-actin-binding protein
Q3B726	S328	TWISTNB	DNA-directed RNA polymerase I subunit RPA43
Q5T4S7	S1760	UBR4	E3 ubiquitin-protein ligase UBR4
Q5T4S7	S1762	UBR4	E3 ubiquitin-protein ligase UBR4
Q70CQ2	S2488	USP34	Ubiquitin carboxyl-terminal hydrolase 34
Q70CQ2	S2503	USP34	Ubiquitin carboxyl-terminal hydrolase 34
Q9H9J4	S1219	USP42	Ubiquitin carboxyl-terminal hydrolase 42
Q9H9J4	S1222	USP42	Ubiquitin carboxyl-terminal hydrolase 42
Q9H9J4	S1226	USP42	Ubiquitin carboxyl-terminal hydrolase 42
Q93008	S1600	USP9X	Probable ubiquitin carboxyl-terminal hydrolase FAF-X
Q9Y5J1	S210	UTP18	U3 small nucleolar RNA-associated protein 18 homolog
Q9NQZ2	S365	UTP3	Something about silencing protein 10
Q9NQZ2	S368	UTP3	Something about silencing protein 10
P21796	S104	VDAC1	Voltage-dependent anion-selective channel protein 1
Q7Z5K2	S459	WAPL	Wings apart-like protein homolog
Q7Z5K2	S461	WAPL	Wings apart-like protein homolog
Q8IWA0	S779	WDR75	WD repeat-containing protein 75
Q8IWA0	S782	WDR75	WD repeat-containing protein 75
O95785	S1012	WIZ	Protein Wiz
O95785	S1017	WIZ	Protein Wiz
Q9H4A3	S2032	WNK1	Serine/threonine-protein kinase WNK1
Q96S55	S153	WRNIP1	ATPase WRNIP1
Q01831	S397	XPC	DNA repair protein complementing XP-C cells
Q01831	S398	XPC	DNA repair protein complementing XP-C cells
Q01831	S399	XPC	DNA repair protein complementing XP-C cells
P18887	S446	XRCC1	DNA repair protein XRCC1
P18887	S447	XRCC1	DNA repair protein XRCC1
P18887	S475	XRCC1	DNA repair protein XRCC1
P18887	S485	XRCC1	DNA repair protein XRCC1
P18887	T488	XRCC1	DNA repair protein XRCC1
Q9H0D6	S471	XRN2	5'-3' exoribonuclease 2
O75152	S171	ZC3H11A	Zinc finger CCCH domain-containing protein 11A
Q5T200	S1014	ZC3H13	Zinc finger CCCH domain-containing protein 13
Q5T200	S316	ZC3H13	Zinc finger CCCH domain-containing protein 13
Q5T200	S318	ZC3H13	Zinc finger CCCH domain-containing protein 13
Q5T200	S325	ZC3H13	Zinc finger CCCH domain-containing protein 13
Q5T200	S845	ZC3H13	Zinc finger CCCH domain-containing protein 13
Q5T200	S848	ZC3H13	Zinc finger CCCH domain-containing protein 13
Q5T200	S853	ZC3H13	Zinc finger CCCH domain-containing protein 13
Q5T200	S875	ZC3H13	Zinc finger CCCH domain-containing protein 13
Q5T200	S877	ZC3H13	Zinc finger CCCH domain-containing protein 13
Q86VM9	S74	ZC3H18	Zinc finger CCCH domain-containing protein 18
Q86VM9	S78	ZC3H18	Zinc finger CCCH domain-containing protein 18
Q6NZY4	S424	ZCCHC8	Zinc finger CCHC domain-containing protein 8
Q6NZY4	S427	ZCCHC8	Zinc finger CCHC domain-containing protein 8
Q96JP5	S101	ZFP91	E3 ubiquitin-protein ligase ZFP91
Q96JP5	S103	ZFP91	E3 ubiquitin-protein ligase ZFP91
Q96JP5	S85	ZFP91	E3 ubiquitin-protein ligase ZFP91
Q8IX07	S47	ZFPM1	Zinc finger protein ZFPM1
Q8IX07	S52	ZFPM1	Zinc finger protein ZFPM1
Q15776	S12	ZKSCAN8	Zinc finger protein with KRAB and SCAN domains 8
Q9ULU4	S488	ZMYND8	Protein kinase C-binding protein 1
Q9ULU4	S547	ZMYND8	Protein kinase C-binding protein 1
Q9ULU4	S709	ZMYND8	Protein kinase C-binding protein 1
Q9H2Y7	S1025	ZNF106	Zinc finger protein 106
Q9H2Y7	S1026	ZNF106	Zinc finger protein 106
O15014	S576	ZNF609	Zinc finger protein 609
Q8N1G0	S253	ZNF687	Zinc finger protein 687
Q8N1G0	S266	ZNF687	Zinc finger protein 687
O95218	S153	ZRANB2	Zinc finger Ran-binding domain-containing protein 2

## Sheet: Hypo
Datta et. al. (2021) Temporal quantitative proteomics reveals ubiquitin proteasome system is essential to mount adaptive response to hypoxia in melanoma cells
Table S2: List of phosphosites that are hypophosphorylated in at least two cell lines
Accession	Phosphosite	Gene Symbol	Description
Q2M2I8	S678	AAK1	AP2-associated protein kinase 1
Q15018	S368	ABRAXAS2	BRISC complex subunit Abraxas 2
Q15018	S372	ABRAXAS2	BRISC complex subunit Abraxas 2
Q15018	S375	ABRAXAS2	BRISC complex subunit Abraxas 2
Q13085	S29	ACACA	Acetyl-CoA carboxylase 1
P53396	S481	ACLY	ATP-citrate synthase
Q8TED9	S104	AFAP1L1	Actin filament-associated protein 1-like 1
Q8TED9	S98	AFAP1L1	Actin filament-associated protein 1-like 1
P55196	T1202	AFDN	Afadin
P55196	T1207	AFDN	Afadin
Q9UHB7	S703	AFF4	AF4/FMR2 family member 4
Q9UHB7	S706	AFF4	AF4/FMR2 family member 4
Q96P47	S538	AGAP3	Arf-GAP with GTPase, ANK repeat and PH domain-containing protein 3
Q8WYP5	S1218	AHCTF1	Protein ELYS
Q09666	S212	AHNAK	Neuroblast differentiation-associated protein AHNAK
Q09666	S5110	AHNAK	Neuroblast differentiation-associated protein AHNAK
Q9UKA4	S1240	AKAP11	A-kinase anchor protein 11
Q9UKA4	S1242	AKAP11	A-kinase anchor protein 11
Q9UKA4	S1340	AKAP11	A-kinase anchor protein 11
Q12802	S983	AKAP13	A-kinase anchor protein 13
P31749	S124	AKT1	RAC-alpha serine/threonine-protein kinase
P31749	S126	AKT1	RAC-alpha serine/threonine-protein kinase
P31749	S129	AKT1	RAC-alpha serine/threonine-protein kinase
Q96B36	S88	AKT1S1	Proline-rich AKT1 substrate 1
Q96B36	S92	AKT1S1	Proline-rich AKT1 substrate 1
Q96Q42	S483	ALS2	Alsin
Q96Q42	S489	ALS2	Alsin
Q8IY63	S906	AMOTL1	Angiomotin-like protein 1
Q8IY63	T901	AMOTL1	Angiomotin-like protein 1
O75179	S2044	ANKRD17	Ankyrin repeat domain-containing protein 17
O00203	S750	AP3B1	AP-3 complex subunit beta-1
O00203	S752	AP3B1	AP-3 complex subunit beta-1
P25054	S2244	APC	Adenomatous polyposis coli protein
Q92974	S956	ARHGEF2	Rho guanine nucleotide exchange factor 2
Q92974	S960	ARHGEF2	Rho guanine nucleotide exchange factor 2
O14497	S696	ARID1A	AT-rich interactive domain-containing protein 1A
Q99856	S81	ARID3A	AT-rich interactive domain-containing protein 3A
Q6PL18	T1152	ATAD2	ATPase family AAA domain-containing protein 2
Q6PL18	T1158	ATAD2	ATPase family AAA domain-containing protein 2
P20020	S1178	ATP2B1	Plasma membrane calcium-transporting ATPase 1
P20020	S1182	ATP2B1	Plasma membrane calcium-transporting ATPase 1
P46100	S598	ATRX	Transcriptional regulator ATRX
O95817	S385	BAG3	BAG family molecular chaperone regulator 3
Q6UXY1	S461	BAIAP2L2	Brain-specific angiogenesis inhibitor 1-associated protein 2-like protein 2
Q6UXY1	S465	BAIAP2L2	Brain-specific angiogenesis inhibitor 1-associated protein 2-like protein 2
Q9UIG0	S1468	BAZ1B	Tyrosine-protein kinase BAZ1B
Q9UIF9	S509	BAZ2A	Bromodomain adjacent to zinc finger domain protein 2A
Q8WY36	S478	BBX	HMG box transcription factor BBX
Q8WY36	S479	BBX	HMG box transcription factor BBX
Q8WY36	S481	BBX	HMG box transcription factor BBX
Q86UU0	S1017	BCL9L	B-cell CLL/lymphoma 9-like protein
Q86UU0	S88	BCL9L	B-cell CLL/lymphoma 9-like protein
Q9NYF8	S177	BCLAF1	Bcl-2-associated transcription factor 1
Q9NYF8	S287	BCLAF1	Bcl-2-associated transcription factor 1
Q9NYF8	S658	BCLAF1	Bcl-2-associated transcription factor 1
Q9NSY1	S1029	BMP2K	BMP-2-inducible protein kinase
Q9NSY1	S1031	BMP2K	BMP-2-inducible protein kinase
Q9NSY1	S1032	BMP2K	BMP-2-inducible protein kinase
Q14137	S126	BOP1	Ribosome biogenesis protein BOP1
Q14137	S127	BOP1	Ribosome biogenesis protein BOP1
Q7Z569	S117	BRAP	BRCA1-associated protein
Q15059	S263	BRD3	Bromodomain-containing protein 3
P55201	S120	BRPF1	Peregrin
Q8IWQ3	S512	BRSK2	Serine/threonine-protein kinase BRSK2
Q96B23	S327	C18orf25	Uncharacterized protein C18orf25
Q96B23	S328	C18orf25	Uncharacterized protein C18orf25
Q96B23	S330	C18orf25	Uncharacterized protein C18orf25
Q86YS7	S284	C2CD5	C2 domain-containing protein 5
Q86YS7	T278	C2CD5	C2 domain-containing protein 5
Q86YS7	T285	C2CD5	C2 domain-containing protein 5
P27708	S1859	CAD	CAD protein
P51636	S23	CAV2	Caveolin-2
Q13185	S99	CBX3	Chromobox protein homolog 3
Q8N163	S675	CCAR2	Cell cycle and apoptosis regulator protein 2
Q8N163	S678	CCAR2	Cell cycle and apoptosis regulator protein 2
Q8N163	S681	CCAR2	Cell cycle and apoptosis regulator protein 2
Q9H6F5	S110	CCDC86	Coiled-coil domain-containing protein 86
Q9H6F5	S18	CCDC86	Coiled-coil domain-containing protein 86
Q9H6F5	S217	CCDC86	Coiled-coil domain-containing protein 86
Q9H6F5	S47	CCDC86	Coiled-coil domain-containing protein 86
Q9H6F5	S66	CCDC86	Coiled-coil domain-containing protein 86
Q9H6F5	S69	CCDC86	Coiled-coil domain-containing protein 86
Q9Y3X0	S386	CCDC9	Coiled-coil domain-containing protein 9
Q96F63	S257	CCDC97	Coiled-coil domain-containing protein 97
O75909	S328	CCNK	Cyclin-K
O95400	S49	CD2BP2	CD2 antigen cytoplasmic tail-binding protein 2
P16070	S697	CD44	CD44 antigen
P16070	S704	CD44	CD44 antigen
P16070	S706	CD44	CD44 antigen
Q12834	T106	CDC20	Cell division cycle protein 20 homolog
Q9H3Q1	S64	CDC42EP4	Cdc42 effector protein 4
Q99618	S29	CDCA3	Cell division cycle-associated protein 3
Q99618	S31	CDCA3	Cell division cycle-associated protein 3
Q99618	S43	CDCA3	Cell division cycle-associated protein 3
Q9NYV4	S332	CDK12	Cyclin-dependent kinase 12
Q9NYV4	S334	CDK12	Cyclin-dependent kinase 12
Q9NYV4	S385	CDK12	Cyclin-dependent kinase 12
Q14004	T494	CDK13	Cyclin-dependent kinase 13
P49454	S2900	CENPF	Centromere protein F
P49454	S2911	CENPF	Centromere protein F
Q9HA82	S342	CERS4	Ceramide synthase 4
Q9HA82	S347	CERS4	Ceramide synthase 4
Q96JM3	S204	CHAMP1	Chromosome alignment-maintaining phosphoprotein 1
Q96JM3	S214	CHAMP1	Chromosome alignment-maintaining phosphoprotein 1
Q96JM3	S427	CHAMP1	Chromosome alignment-maintaining phosphoprotein 1
Q96JM3	S432	CHAMP1	Chromosome alignment-maintaining phosphoprotein 1
Q96JM3	S436	CHAMP1	Chromosome alignment-maintaining phosphoprotein 1
Q96JM3	S652	CHAMP1	Chromosome alignment-maintaining phosphoprotein 1
Q96JM3	S653	CHAMP1	Chromosome alignment-maintaining phosphoprotein 1
O75122	S525	CLASP2	CLIP-associating protein 2
O75122	S529	CLASP2	CLIP-associating protein 2
Q13286	S12	CLN3	Battenin
Q13286	S14	CLN3	Battenin
Q8N1G2	S53	CMTR1	Cap-specific mRNA (nucleoside-2'-O-)-methyltransferase 1
Q8N1G2	S55	CMTR1	Cap-specific mRNA (nucleoside-2'-O-)-methyltransferase 1
O75175	S507	CNOT3	CCR4-NOT transcription complex subunit 3
O75175	S511	CNOT3	CCR4-NOT transcription complex subunit 3
Q9NQ92	S66	COPRS	Coordinator of PRMT5 and differentiation stimulator
O75976	T1368	CPD	Carboxypeptidase D
O75976	T1370	CPD	Carboxypeptidase D
Q9P2I0	S419	CPSF2	Cleavage and polyadenylation specificity factor subunit 2
Q9P2I0	S420	CPSF2	Cleavage and polyadenylation specificity factor subunit 2
Q9P2I0	S423	CPSF2	Cleavage and polyadenylation specificity factor subunit 2
Q03060	S274	CREM	cAMP-responsive element modulator
Q5TZA2	S494	CROCC	Rootletin
Q5TZA2	T492	CROCC	Rootletin
P49674	S408	CSNK1E	Casein kinase I isoform epsilon
Q12996	S691	CSTF3	Cleavage stimulation factor subunit 3
P35221	S641	CTNNA1	Catenin alpha-1
O60716	S346	CTNND1	Catenin delta-1
O60716	S349	CTNND1	Catenin delta-1
O60716	S352	CTNND1	Catenin delta-1
Q14247	S418	CTTN	Src substrate cortactin
Q9UHI6	S677	DDX20	Probable ATP-dependent RNA helicase DDX20
Q9UHI6	S678	DDX20	Probable ATP-dependent RNA helicase DDX20
Q9GZR7	S82	DDX24	ATP-dependent RNA helicase DDX24
Q9GZR7	S92	DDX24	ATP-dependent RNA helicase DDX24
Q8N8A6	S83	DDX51	ATP-dependent RNA helicase DDX51
O43583	S73	DENR	Density-regulated protein
O00273	S315	DFFA	DNA fragmentation factor subunit alpha
Q8WYQ5	S271	DGCR8	Microprocessor complex subunit DGCR8
Q8WYQ5	S275	DGCR8	Microprocessor complex subunit DGCR8
Q8WYQ5	S373	DGCR8	Microprocessor complex subunit DGCR8
Q8WYQ5	S377	DGCR8	Microprocessor complex subunit DGCR8
Q9BTC0	S154	DIDO1	Death-inducer obliterator 1
Q9BTC0	S156	DIDO1	Death-inducer obliterator 1
O60832	S451	DKC1	H/ACA ribonucleoprotein complex subunit DKC1
O60832	S485	DKC1	H/ACA ribonucleoprotein complex subunit DKC1
O60832	S494	DKC1	H/ACA ribonucleoprotein complex subunit DKC1
Q96KC8	S479	DNAJC1	DnaJ homolog subfamily C member 1
Q96KC8	S480	DNAJC1	DnaJ homolog subfamily C member 1
Q9Y6K1	S105	DNMT3A	DNA (cytosine-5)-methyltransferase 3A
Q8TEK3	S826	DOT1L	Histone-lysine N-methyltransferase, H3 lysine-79 specific
Q8TEK3	S834	DOT1L	Histone-lysine N-methyltransferase, H3 lysine-79 specific
Q6P2E9	S879	EDC4	Enhancer of mRNA-decapping protein 4
P29692	T147	EEF1D	Elongation factor 1-delta
Q96C19	S74	EFHD2	EF-hand domain-containing protein D2
Q8NDI1	S335	EHBP1	EH domain-binding protein 1
Q13144	S544	EIF2B5	Translation initiation factor eIF-2B subunit epsilon
P55884	S152	EIF3B	Eukaryotic translation initiation factor 3 subunit B
P55884	S164	EIF3B	Eukaryotic translation initiation factor 3 subunit B
O75821	T38	EIF3G	Eukaryotic translation initiation factor 3 subunit G
P23588	S442	EIF4B	Eukaryotic translation initiation factor 4B
P23588	S445	EIF4B	Eukaryotic translation initiation factor 4B
P23588	S497	EIF4B	Eukaryotic translation initiation factor 4B
P23588	S498	EIF4B	Eukaryotic translation initiation factor 4B
P23588	S504	EIF4B	Eukaryotic translation initiation factor 4B
P55010	S389	EIF5	Eukaryotic translation initiation factor 5
P55010	S390	EIF5	Eukaryotic translation initiation factor 5
O60841	S135	EIF5B	Eukaryotic translation initiation factor 5B
P32519	S168	ELF1	ETS-related transcription factor Elf-1
Q6PJG2	T698	ELMSAN1	ELM2 and SANT domain-containing protein 1
Q6PJG2	T704	ELMSAN1	ELM2 and SANT domain-containing protein 1
Q96AY2	S85	EME1	Crossover junction endonuclease EME1
Q96AY2	S87	EME1	Crossover junction endonuclease EME1
Q9HC35	S144	EML4	Echinoderm microtubule-associated protein-like 4
O43768	S67	ENSA	Alpha-endosulfine
Q9Y2J2	S762	EPB41L3	Band 4.1-like protein 3
Q56NI9	S75	ESCO2	N-acetyltransferase ESCO2
A0FGR8	S758	ESYT2	Extended synaptotagmin-2
A0FGR8	S761	ESYT2	Extended synaptotagmin-2
Q96E09	S143	FAM122A	Protein FAM122A
Q96E09	S147	FAM122A	Protein FAM122A
Q96TA1	S665	FAM129B	Niban-like protein 1
Q96TA1	S681	FAM129B	Niban-like protein 1
Q96TA1	S692	FAM129B	Niban-like protein 1
Q5XKK7	S125	FAM219B	Protein FAM219B
Q5XKK7	S127	FAM219B	Protein FAM219B
Q9NYF3	S232	FAM53C	Protein FAM53C
Q9NYF3	S234	FAM53C	Protein FAM53C
Q658Y4	S691	FAM91A1	Protein FAM91A1
Q658Y4	S694	FAM91A1	Protein FAM91A1
Q6P3S6	S552	FBXO42	F-box only protein 42
Q6P3S6	T534	FBXO42	F-box only protein 42
Q9C0D6	S660	FHDC1	FH2 domain-containing protein 1
Q9C0D6	S664	FHDC1	FH2 domain-containing protein 1
Q5T1M5	S1162	FKBP15	FK506-binding protein 15
Q5T1M5	S311	FKBP15	FK506-binding protein 15
P85037	S213	FOXK1	Forkhead box protein K1
Q9P2Q2	S711	FRMD4A	FERM domain-containing protein 4A
Q9P2Q2	S714	FRMD4A	FERM domain-containing protein 4A
P02794	S183	FTH1	Ferritin heavy chain
Q9UQC2	S633	GAB2	GRB2-associated-binding protein 2
Q9UQC2	S634	GAB2	GRB2-associated-binding protein 2
P04406	S83	GAPDH	Glyceraldehyde-3-phosphate dehydrogenase
Q86YP4	S100	GATAD2A	Transcriptional repressor p66-alpha
Q86YP4	S107	GATAD2A	Transcriptional repressor p66-alpha
Q86YP4	S113	GATAD2A	Transcriptional repressor p66-alpha
Q8WXI9	S134	GATAD2B	Transcriptional repressor p66-beta
Q9H8Y8	S451	GORASP2	Golgi reassembly-stacking protein 2
Q8IXQ4	S140	GPALPP1	GPALPP motifs-containing protein 1
Q8IXQ4	S141	GPALPP1	GPALPP motifs-containing protein 1
Q8IXQ4	T138	GPALPP1	GPALPP motifs-containing protein 1
Q5T3I0	S130	GPATCH4	G patch domain-containing protein 4
Q9UKJ3	S908	GPATCH8	G patch domain-containing protein 8
Q9UKJ3	S911	GPATCH8	G patch domain-containing protein 8
Q9UKJ3	S914	GPATCH8	G patch domain-containing protein 8
Q9NQX3	S188	GPHN	Gephyrin
Q9NQX3	S194	GPHN	Gephyrin
Q9NQX3	S200	GPHN	Gephyrin
Q96CP6	S267	GRAMD1A	Protein Aster-A
Q14687	S826	GSE1	Genetic suppressor element 1
Q14687	S828	GSE1	Genetic suppressor element 1
P13984	S248	GTF2F2	General transcription factor IIF subunit 2
Q12789	S1063	GTF3C1	General transcription factor 3C polypeptide 1
Q12789	S1068	GTF3C1	General transcription factor 3C polypeptide 1
P13807	S647	GYS1	Glycogen [starch] synthase, muscle
P51610	S1507	HCFC1	Host cell factor 1
Q9BW71	S227	HIRIP3	HIRA-interacting protein 3
Q9BW71	S330	HIRIP3	HIRA-interacting protein 3
P17096	T53	HMGA1	High mobility group protein HMG-I/HMG-Y
Q1KMD3	S193	HNRNPUL2	Heterogeneous nuclear ribonucleoprotein U-like protein 2
O43719	S676	HTATSF1	HIV Tat-specific factor 1
Q9P2D0	S993	IBTK	Inhibitor of Bruton tyrosine kinase
Q9P2D0	S999	IBTK	Inhibitor of Bruton tyrosine kinase
Q9NSI5	S387	IGSF5	Immunoglobulin superfamily member 5
Q9NSI5	S392	IGSF5	Immunoglobulin superfamily member 5
Q9NQS7	S306	INCENP	Inner centromere protein
Q9NQS7	S311	INCENP	Inner centromere protein
Q9NQS7	S312	INCENP	Inner centromere protein
Q8WYH8	T147	ING5	Inhibitor of growth protein 5
Q8WYH8	T152	ING5	Inhibitor of growth protein 5
Q9Y4H2	S619	IRS2	Insulin receptor substrate 2
P27987	S46	ITPKB	Inositol-trisphosphate 3-kinase B
P28290	S153	ITPRID2	Protein ITPRID2
P28290	S156	ITPRID2	Protein ITPRID2
Q9Y6Y0	S322	IVNS1ABP	Influenza virus NS1A-binding protein
Q96ST2	S415	IWS1	Protein IWS1 homolog
Q96ST2	S420	IWS1	Protein IWS1 homolog
Q9UK76	S87	JPT1	Jupiter microtubule associated homolog 1
Q9UK76	S88	JPT1	Jupiter microtubule associated homolog 1
Q9H9L4	S168	KANSL2	KAT8 regulatory NSL complex subunit 2
Q9H9L4	S172	KANSL2	KAT8 regulatory NSL complex subunit 2
Q9H9L4	S175	KANSL2	KAT8 regulatory NSL complex subunit 2
Q96SI1	S38	KCTD15	BTB/POZ domain-containing protein KCTD15
Q8NB78	S247	KDM1B	Lysine-specific histone demethylase 1B
P29375	S1330	KDM5A	Lysine-specific demethylase 5A
P29375	S1331	KDM5A	Lysine-specific demethylase 5A
Q07666	S58	KHDRBS1	KH domain-containing, RNA-binding, signal transduction-associated protein 1
O95239	S815	KIF4A	Chromosome-associated kinesin KIF4A
Q07866	S521	KLC1	Kinesin light chain 1
Q07866	S524	KLC1	Kinesin light chain 1
P57682	S78	KLF3	Krueppel-like factor 3
Q6PKG0	S766	LARP1	La-related protein 1
Q6PKG0	T785	LARP1	La-related protein 1
Q6PKG0	T788	LARP1	La-related protein 1
Q92615	S601	LARP4B	La-related protein 4B
Q8WVC0	S151	LEO1	RNA polymerase-associated protein LEO1
Q8WVC0	S154	LEO1	RNA polymerase-associated protein LEO1
Q8WVC0	S162	LEO1	RNA polymerase-associated protein LEO1
Q8WVC0	S294	LEO1	RNA polymerase-associated protein LEO1
P18858	S141	LIG1	DNA ligase 1
P18858	T195	LIG1	DNA ligase 1
Q9UHB6	S686	LIMA1	LIM domain and actin-binding protein 1
Q6MZP7	S310	LIN54	Protein lin-54 homolog
Q6MZP7	S314	LIN54	Protein lin-54 homolog
P02545	S22	LMNA	Prelamin-A/C
P02545	S390	LMNA	Prelamin-A/C
P02545	S392	LMNA	Prelamin-A/C
P02545	S616	LMNA	Prelamin-A/C
Q03252	S37	LMNB2	Lamin-B2
Q03252	T34	LMNB2	Lamin-B2
Q9H063	S75	MAF1	Repressor of RNA polymerase III transcription MAF1 homolog
P78559	S526	MAP1A	Microtubule-associated protein 1A
P78559	S527	MAP1A	Microtubule-associated protein 1A
P46821	S1265	MAP1B	Microtubule-associated protein 1B
P46821	S1276	MAP1B	Microtubule-associated protein 1B
P46821	S1280	MAP1B	Microtubule-associated protein 1B
P46821	S1312	MAP1B	Microtubule-associated protein 1B
P46821	S1396	MAP1B	Microtubule-associated protein 1B
P46821	S1400	MAP1B	Microtubule-associated protein 1B
P46821	S1501	MAP1B	Microtubule-associated protein 1B
P46821	S1793	MAP1B	Microtubule-associated protein 1B
P46821	S1797	MAP1B	Microtubule-associated protein 1B
P46821	S2209	MAP1B	Microtubule-associated protein 1B
P46821	S2211	MAP1B	Microtubule-associated protein 1B
Q66K74	S472	MAP1S	Microtubule-associated protein 1S
Q66K74	S475	MAP1S	Microtubule-associated protein 1S
Q66K74	S640	MAP1S	Microtubule-associated protein 1S
Q66K74	S655	MAP1S	Microtubule-associated protein 1S
Q66K74	S657	MAP1S	Microtubule-associated protein 1S
P11137	S1799	MAP2	Microtubule-associated protein 2
P27816	S507	MAP4	Microtubule-associated protein 4
P27816	S510	MAP4	Microtubule-associated protein 4
Q3KQU3	S544	MAP7D1	MAP7 domain-containing protein 1
Q3KQU3	S548	MAP7D1	MAP7 domain-containing protein 1
Q3KQU3	S552	MAP7D1	MAP7 domain-containing protein 1
P27361	T207	MAPK3	Mitogen-activated protein kinase 3
P29966	S101	MARCKS	Myristoylated alanine-rich C-kinase substrate
P29966	S147	MARCKS	Myristoylated alanine-rich C-kinase substrate
P29966	S46	MARCKS	Myristoylated alanine-rich C-kinase substrate
P29966	T143	MARCKS	Myristoylated alanine-rich C-kinase substrate
P49736	S40	MCM2	DNA replication licensing factor MCM2
P49736	S41	MCM2	DNA replication licensing factor MCM2
P25205	S711	MCM3	DNA replication licensing factor MCM3
P25205	T674	MCM3	DNA replication licensing factor MCM3
P25205	T713	MCM3	DNA replication licensing factor MCM3
P33991	S131	MCM4	DNA replication licensing factor MCM4
P33991	S142	MCM4	DNA replication licensing factor MCM4
P33991	S145	MCM4	DNA replication licensing factor MCM4
Q14676	S329	MDC1	Mediator of DNA damage checkpoint protein 1
Q14676	S955	MDC1	Mediator of DNA damage checkpoint protein 1
P51608	S359	MECP2	Methyl-CpG-binding protein 2
Q15648	T1051	MED1	Mediator of RNA polymerase II transcription subunit 1
Q15648	T1057	MED1	Mediator of RNA polymerase II transcription subunit 1
Q14814	S106	MEF2D	Myocyte-specific enhancer factor 2D
Q14814	S98	MEF2D	Myocyte-specific enhancer factor 2D
Q8TDZ2	S875	MICAL1	[F-actin]-monooxygenase MICAL1
Q8TDZ2	S876	MICAL1	[F-actin]-monooxygenase MICAL1
Q7RTP6	S687	MICAL3	[F-actin]-monooxygenase MICAL3
P46013	S1864	MKI67	Proliferation marker protein Ki-67
P46013	S299	MKI67	Proliferation marker protein Ki-67
P46013	S308	MKI67	Proliferation marker protein Ki-67
Q03111	S359	MLLT1	Protein ENL
Q03111	S361	MLLT1	Protein ENL
Q9Y4U1	S275	MMACHC	Methylmalonic aciduria and homocystinuria type C protein
Q9Y4U1	S279	MMACHC	Methylmalonic aciduria and homocystinuria type C protein
O00566	S163	MPHOSPH10	U3 small nucleolar ribonucleoprotein protein MPP10
Q15390	S290	MTFR1	Mitochondrial fission regulator 1
Q96EY5	S170	MVB12A	Multivesicular body subunit 12A
Q9BQG0	S1310	MYBBP1A	Myb-binding protein 1A
P01106	S64	MYC	Myc proto-oncogene protein
P01106	T58	MYC	Myc proto-oncogene protein
O14950	S29	MYL12B	Myosin regulatory light chain 12B
Q92614	S1640	MYO18A	Unconventional myosin-XVIIIa
Q13459	S1114	MYO9B	Unconventional myosin-IXb
Q13459	S1115	MYO9B	Unconventional myosin-IXb
Q13459	S1122	MYO9B	Unconventional myosin-IXb
Q6ZSR9	S93	N/A	Uncharacterized protein FLJ45252
Q9BXJ9	S856	NAA15	N-alpha-acetyltransferase 15, NatA auxiliary subunit
A2RRP1	S473	NBAS	Neuroblastoma-amplified sequence
A2RRP1	S475	NBAS	Neuroblastoma-amplified sequence
Q15021	S1333	NCAPD2	Condensin complex subunit 1
Q9Y618	S149	NCOR2	Nuclear receptor corepressor 2
Q9Y618	S152	NCOR2	Nuclear receptor corepressor 2
Q9Y618	S554	NCOR2	Nuclear receptor corepressor 2
P48681	S1492	NES	Nestin
P48681	S1496	NES	Nestin
P48681	S398	NES	Nestin
P48681	S680	NES	Nestin
P48681	S768	NES	Nestin
Q6KC79	S1089	NIPBL	Nipped-B-like protein
Q6KC79	S1090	NIPBL	Nipped-B-like protein
Q6KC79	S1096	NIPBL	Nipped-B-like protein
P30419	S47	NMT1	Glycylpeptide N-tetradecanoyltransferase 1
Q76FK4	S1082	NOL8	Nucleolar protein 8
Q76FK4	S1083	NOL8	Nucleolar protein 8
Q76FK4	S1084	NOL8	Nucleolar protein 8
Q76FK4	S378	NOL8	Nucleolar protein 8
Q76FK4	S660	NOL8	Nucleolar protein 8
Q76FK4	T381	NOL8	Nucleolar protein 8
P78316	S146	NOP14	Nucleolar protein 14
P46087	S732	NOP2	Probable 28S rRNA (cytosine(4447)-C(5))-methyltransferase
P06748	S70	NPM1	Nucleophosmin
O75607	S147	NPM3	Nucleoplasmin-3
O75607	S151	NPM3	Nucleoplasmin-3
Q9H1E3	S73	NUCKS1	Nuclear ubiquitous casein and cyclin-dependent kinase substrate 1
Q5SRE5	S1709	NUP188	Nucleoporin NUP188 homolog
Q5SRE5	S1717	NUP188	Nucleoporin NUP188 homolog
P35658	T436	NUP214	Nuclear pore complex protein Nup214
Q8NFH5	S100	NUP35	Nucleoporin NUP35
P52948	S888	NUP98	Nuclear pore complex protein Nup98-Nup96
P22059	S351	OSBP	Oxysterol-binding protein 1
Q9BXB4	S181	OSBPL11	Oxysterol-binding protein-related protein 11
Q9BZF1	S808	OSBPL8	Oxysterol-binding protein-related protein 8
Q9BZF1	S810	OSBPL8	Oxysterol-binding protein-related protein 8
Q6VY07	T46	PACS1	Phosphofurin acidic cluster sorting protein 1
Q8N7H5	S456	PAF1	RNA polymerase II-associated factor 1 homolog
Q8N7H5	S460	PAF1	RNA polymerase II-associated factor 1 homolog
Q8N7H5	S466	PAF1	RNA polymerase II-associated factor 1 homolog
P22234	S27	PAICS	Multifunctional protein ADE2
O95453	S163	PARN	Poly(A)-specific ribonuclease PARN
O95453	S619	PARN	Poly(A)-specific ribonuclease PARN
Q9BVG4	S181	PBDC1	Protein PBDC1
Q9BVG4	S197	PBDC1	Protein PBDC1
Q15366	S173	PCBP2	Poly(rC)-binding protein 2
O60245	S1000	PCDH7	Protocadherin-7
O60245	S1011	PCDH7	Protocadherin-7
Q15154	S537	PCM1	Pericentriolar material 1 protein
Q15154	S542	PCM1	Pericentriolar material 1 protein
Q15154	S68	PCM1	Pericentriolar material 1 protein
Q15154	T530	PCM1	Pericentriolar material 1 protein
P49585	S315	PCYT1A	Choline-phosphate cytidylyltransferase A
P49585	S343	PCYT1A	Choline-phosphate cytidylyltransferase A
P49585	S347	PCYT1A	Choline-phosphate cytidylyltransferase A
P50479	S112	PDLIM4	PDZ and LIM domain protein 4
Q29RF7	S1305	PDS5A	Sister chromatid cohesion protein PDS5 homolog A
Q9NTI5	S1177	PDS5B	Sister chromatid cohesion protein PDS5 homolog B
Q9NTI5	S1358	PDS5B	Sister chromatid cohesion protein PDS5 homolog B
Q9NTI5	S1361	PDS5B	Sister chromatid cohesion protein PDS5 homolog B
Q6P996	S722	PDXDC1	Pyridoxal-dependent decarboxylase domain-containing protein 1
Q15121	S116	PEA15	Astrocytic phosphoprotein PEA-15
Q8IZL8	S481	PELP1	Proline-, glutamic acid- and leucine-rich protein 1
Q8WUB8	S297	PHF10	PHD finger protein 10
O75151	S1056	PHF2	Lysine-specific demethylase PHF2
O75151	S1058	PHF2	Lysine-specific demethylase PHF2
Q86UU1	S526	PHLDB1	Pleckstrin homology-like domain family B member 1
Q86UU1	S555	PHLDB1	Pleckstrin homology-like domain family B member 1
Q86SQ0	S489	PHLDB2	Pleckstrin homology-like domain family B member 2
Q86SQ0	S493	PHLDB2	Pleckstrin homology-like domain family B member 2
Q9P1Y6	S1359	PHRF1	PHD and RING finger domain-containing protein 1
Q9P1Y6	S1360	PHRF1	PHD and RING finger domain-containing protein 1
Q9P1Y6	S1371	PHRF1	PHD and RING finger domain-containing protein 1
Q8N3S3	S331	PHTF2	Putative homeodomain transcription factor 2
Q8N3S3	S335	PHTF2	Putative homeodomain transcription factor 2
Q8N3S3	S336	PHTF2	Putative homeodomain transcription factor 2
Q9BSJ6	S131	PIMREG	Protein PIMREG
Q9BSJ6	S135	PIMREG	Protein PIMREG
Q9H4M7	S552	PLEKHA4	Pleckstrin homology domain-containing family A member 4
Q9H4M7	S559	PLEKHA4	Pleckstrin homology domain-containing family A member 4
Q9H8W4	S239	PLEKHF2	Pleckstrin homology domain-containing family F member 2
Q9H8W4	S247	PLEKHF2	Pleckstrin homology domain-containing family F member 2
A1L390	S1154	PLEKHG3	Pleckstrin homology domain-containing family G member 3
A1L390	S1162	PLEKHG3	Pleckstrin homology domain-containing family G member 3
A1L390	S577	PLEKHG3	Pleckstrin homology domain-containing family G member 3
Q8IVE3	S621	PLEKHH2	Pleckstrin homology domain-containing family H member 2
Q8IVE3	S622	PLEKHH2	Pleckstrin homology domain-containing family H member 2
P29590	S518	PML	Protein PML
P29590	S527	PML	Protein PML
P29590	S535	PML	Protein PML
Q14181	T127	POLA2	DNA polymerase alpha subunit B
Q14181	T130	POLA2	DNA polymerase alpha subunit B
Q86W92	S1001	PPFIBP1	Liprin-beta-1
Q86W92	S999	PPFIBP1	Liprin-beta-1
Q13427	T748	PPIG	Peptidyl-prolyl cis-trans isomerase G
O14974	S507	PPP1R12A	Protein phosphatase 1 regulatory subunit 12A
P41236	S121	PPP1R2	Protein phosphatase inhibitor 2
P41236	S122	PPP1R2	Protein phosphatase inhibitor 2
Q06190	S687	PPP2R3A	Serine/threonine-protein phosphatase 2A regulatory subunit B'' subunit alpha
Q92733	S267	PRCC	Proline-rich protein PRCC
P31321	S77	PRKAR1B	cAMP-dependent protein kinase type I-beta regulatory subunit
P31321	S83	PRKAR1B	cAMP-dependent protein kinase type I-beta regulatory subunit
Q05655	S645	PRKCD	Protein kinase C delta type
O94806	S41	PRKD3	Serine/threonine-protein kinase D3
O94806	S44	PRKD3	Serine/threonine-protein kinase D3
Q13523	S520	PRPF4B	Serine/threonine-protein kinase PRP4 homolog
P48634	S1092	PRRC2A	Protein PRRC2A
P48634	S1106	PRRC2A	Protein PRRC2A
P48634	S1110	PRRC2A	Protein PRRC2A
P48634	S1115	PRRC2A	Protein PRRC2A
P48634	S342	PRRC2A	Protein PRRC2A
P48634	S350	PRRC2A	Protein PRRC2A
Q9Y520	S2692	PRRC2C	Protein PRRC2C
Q9Y520	S2694	PRRC2C	Protein PRRC2C
P48651	S442	PTDSS1	Phosphatidylserine synthase 1
Q05209	S603	PTPN12	Tyrosine-protein phosphatase non-receptor type 12
Q05209	S608	PTPN12	Tyrosine-protein phosphatase non-receptor type 12
Q12923	S908	PTPN13	Tyrosine-protein phosphatase non-receptor type 13
Q12923	S911	PTPN13	Tyrosine-protein phosphatase non-receptor type 13
Q8TB72	S87	PUM2	Pumilio homolog 2
Q8TB72	S93	PUM2	Pumilio homolog 2
Q9Y606	S420	PUS1	tRNA pseudouridine synthase A
Q13610	S50	PWP1	Periodic tryptophan protein 1 homolog
Q15276	S407	RABEP1	Rab GTPase-binding effector protein 1
Q15276	S410	RABEP1	Rab GTPase-binding effector protein 1
Q3YEC7	S425	RABL6	Rab-like protein 6
Q3YEC7	S427	RABL6	Rab-like protein 6
Q9H0H5	T579	RACGAP1	Rac GTPase-activating protein 1
Q9H0H5	T580	RACGAP1	Rac GTPase-activating protein 1
Q7Z5J4	S1374	RAI1	Retinoic acid-induced protein 1
Q9P0K7	S286	RAI14	Ankycorbin
Q86X27	S329	RALGPS2	Ras-specific guanine nucleotide-releasing factor RalGPS2
Q86X27	T326	RALGPS2	Ras-specific guanine nucleotide-releasing factor RalGPS2
P49792	S21	RANBP2	E3 SUMO-protein ligase RanBP2
P49792	S2242	RANBP2	E3 SUMO-protein ligase RanBP2
P49792	S2454	RANBP2	E3 SUMO-protein ligase RanBP2
P49792	T2450	RANBP2	E3 SUMO-protein ligase RanBP2
Q9UJF2	S887	RASAL2	Ras GTPase-activating protein nGAP
Q9UJF2	S891	RASAL2	Ras GTPase-activating protein nGAP
P06400	T823	RB1	Retinoblastoma-associated protein
P28749	S1037	RBL1	Retinoblastoma-like protein 1
P28749	S1041	RBL1	Retinoblastoma-like protein 1
P98175	S723	RBM10	RNA-binding protein 10
P98175	S736	RBM10	RNA-binding protein 10
P98175	S738	RBM10	RNA-binding protein 10
P49756	S677	RBM25	RNA-binding protein 25
P49756	S683	RBM25	RNA-binding protein 25
Q5T8P6	S127	RBM26	RNA-binding protein 26
P52756	S624	RBM5	RNA-binding protein 5
Q9Y5S9	S42	RBM8A	RNA-binding protein 8A
Q8IUW5	S161	RELL1	RELT-like protein 1
Q86VR2	S313	RETREG3	Reticulophagy regulator 3
Q5UIP0	S1554	RIF1	Telomere-associated protein RIF1
Q5UIP0	S2243	RIF1	Telomere-associated protein RIF1
Q13671	S333	RIN1	Ras and Rab interactor 1
Q06587	S248	RING1	E3 ubiquitin-protein ligase RING1
Q06587	S254	RING1	E3 ubiquitin-protein ligase RING1
Q9BRS2	S21	RIOK1	Serine/threonine-protein kinase RIO1
Q9BRS2	S22	RIOK1	Serine/threonine-protein kinase RIO1
Q5VTR2	S138	RNF20	E3 ubiquitin-protein ligase BRE1A
P78317	S94	RNF4	E3 ubiquitin-protein ligase RNF4
P78317	S95	RNF4	E3 ubiquitin-protein ligase RNF4
Q9H6T3	S116	RPAP3	RNA polymerase II-associated protein 3
P05388	S304	RPLP0	60S acidic ribosomal protein P0
P05388	S307	RPLP0	60S acidic ribosomal protein P0
P05387	S102	RPLP2	60S acidic ribosomal protein P2
P05387	S105	RPLP2	60S acidic ribosomal protein P2
P62753	S244	RPS6	40S ribosomal protein S6
Q15418	S363	RPS6KA1	Ribosomal protein S6 kinase alpha-1
Q15418	S369	RPS6KA1	Ribosomal protein S6 kinase alpha-1
Q15418	T359	RPS6KA1	Ribosomal protein S6 kinase alpha-1
P23443	S441	RPS6KB1	Ribosomal protein S6 kinase beta-1
P23443	S447	RPS6KB1	Ribosomal protein S6 kinase beta-1
P23443	T444	RPS6KB1	Ribosomal protein S6 kinase beta-1
Q96S38	S661	RPS6KC1	Ribosomal protein S6 kinase delta-1
Q96S38	S664	RPS6KC1	Ribosomal protein S6 kinase delta-1
Q92766	S1134	RREB1	Ras-responsive element-binding protein 1
Q92766	S1135	RREB1	Ras-responsive element-binding protein 1
Q92766	S1140	RREB1	Ras-responsive element-binding protein 1
Q92766	S1475	RREB1	Ras-responsive element-binding protein 1
O43818	S50	RRP9	U3 small nucleolar RNA-interacting protein 2
O43818	S51	RRP9	U3 small nucleolar RNA-interacting protein 2
O43818	S53	RRP9	U3 small nucleolar RNA-interacting protein 2
O76021	S400	RSL1D1	Ribosomal L1 domain-containing protein 1
Q01196	S21	RUNX1	Runt-related transcription factor 1
Q01196	T14	RUNX1	Runt-related transcription factor 1
Q9H0E3	T853	SAP130	Histone deacetylase complex subunit SAP130
Q9H0E3	T856	SAP130	Histone deacetylase complex subunit SAP130
Q9UHR5	S77	SAP30BP	SAP30-binding protein
Q96GP6	S651	SCARF2	Scavenger receptor class F member 2
Q14160	S1300	SCRIB	Protein scribble homolog
Q7RTU7	S157	SCX	Basic helix-loop-helix transcription factor scleraxis
Q7RTU7	S184	SCX	Basic helix-loop-helix transcription factor scleraxis
O15027	S1069	SEC16A	Protein transport protein Sec16A
O15027	S1356	SEC16A	Protein transport protein Sec16A
O15027	S1359	SEC16A	Protein transport protein Sec16A
O15027	S1362	SEC16A	Protein transport protein Sec16A
O15027	S589	SEC16A	Protein transport protein Sec16A
O15027	S592	SEC16A	Protein transport protein Sec16A
O15027	S595	SEC16A	Protein transport protein Sec16A
O94979	S527	SEC31A	Protein transport protein Sec31A
O94979	S532	SEC31A	Protein transport protein Sec31A
Q99442	S356	SEC62	Translocation protein SEC62
Q99442	S357	SEC62	Translocation protein SEC62
Q8NC51	S197	SERBP1	Plasminogen activator inhibitor 1 RNA-binding protein
O75533	T326	SF3B1	Splicing factor 3B subunit 1
O75533	T328	SF3B1	Splicing factor 3B subunit 1
Q13435	S307	SF3B2	Splicing factor 3B subunit 2
O43765	S77	SGTA	Small glutamine-rich tetratricopeptide repeat-containing protein alpha
O43765	S84	SGTA	Small glutamine-rich tetratricopeptide repeat-containing protein alpha
Q14493	S112	SLBP	Histone RNA hairpin-binding protein
Q8WUM9	S267	SLC20A1	Sodium-dependent phosphate transporter 1
Q08357	S256	SLC20A2	Sodium-dependent phosphate transporter 2
Q08357	S259	SLC20A2	Sodium-dependent phosphate transporter 2
Q96QE2	S640	SLC2A13	Proton myo-inositol cotransporter
Q96QE2	S645	SLC2A13	Proton myo-inositol cotransporter
Q9BRY0	S129	SLC39A3	Zinc transporter ZIP3
Q9H2J7	S699	SLC6A15	Sodium-dependent neutral amino acid transporter B(0)AT2
Q9H2J7	S701	SLC6A15	Sodium-dependent neutral amino acid transporter B(0)AT2
Q9NWH9	S289	SLTM	SAFB-like transcription modulator
Q8WU79	S219	SMAP2	Stromal membrane-associated protein 2
Q9H4L7	S124	SMARCAD1	SWI/SNF-related matrix-associated actin-dependent regulator of chromatin subfamily A containing DEAD/H box 1
Q9H4L7	S127	SMARCAD1	SWI/SNF-related matrix-associated actin-dependent regulator of chromatin subfamily A containing DEAD/H box 1
Q9H4L7	S132	SMARCAD1	SWI/SNF-related matrix-associated actin-dependent regulator of chromatin subfamily A containing DEAD/H box 1
Q8TAQ2	S302	SMARCC2	SWI/SNF complex subunit SMARCC2
Q8TAQ2	S304	SMARCC2	SWI/SNF complex subunit SMARCC2
Q8TAQ2	S347	SMARCC2	SWI/SNF complex subunit SMARCC2
Q9NTJ3	S22	SMC4	Structural maintenance of chromosomes protein 4
Q9NTJ3	S28	SMC4	Structural maintenance of chromosomes protein 4
Q8TAD8	S52	SNIP1	Smad nuclear-interacting protein 1
Q8TAD8	S54	SNIP1	Smad nuclear-interacting protein 1
Q13884	S87	SNTB1	Beta-1-syntrophin
Q13425	S95	SNTB2	Beta-2-syntrophin
Q13596	S25	SNX1	Sorting nexin-1
Q13596	S32	SNX1	Sorting nexin-1
Q13596	S39	SNX1	Sorting nexin-1
Q15036	S409	SNX17	Sorting nexin-17
P56693	S45	SOX10	Transcription factor SOX-10
O60271	S387	SPAG9	C-Jun-amino-terminal kinase-interacting protein 4
O60271	S388	SPAG9	C-Jun-amino-terminal kinase-interacting protein 4
O60271	S391	SPAG9	C-Jun-amino-terminal kinase-interacting protein 4
Q69YQ0	S220	SPECC1L	Cytospin-A
Q01082	S2138	SPTBN1	Spectrin beta chain, non-erythrocytic 1
Q6ZRS2	S2787	SRCAP	Helicase SRCAP
Q6ZRS2	S2790	SRCAP	Helicase SRCAP
Q8IYB3	S402	SRRM1	Serine/arginine repetitive matrix protein 1
Q8IYB3	S597	SRRM1	Serine/arginine repetitive matrix protein 1
Q8IYB3	T406	SRRM1	Serine/arginine repetitive matrix protein 1
Q9UQ35	S1320	SRRM2	Serine/arginine repetitive matrix protein 2
Q9UQ35	S1403	SRRM2	Serine/arginine repetitive matrix protein 2
Q9UQ35	S1404	SRRM2	Serine/arginine repetitive matrix protein 2
Q9UQ35	S1415	SRRM2	Serine/arginine repetitive matrix protein 2
Q9UQ35	S2727	SRRM2	Serine/arginine repetitive matrix protein 2
Q9UQ35	S2729	SRRM2	Serine/arginine repetitive matrix protein 2
Q07955	S205	SRSF1	Serine/arginine-rich splicing factor 1
Q9BRL6	S273	SRSF8	Serine/arginine-rich splicing factor 8
Q9BRL6	S281	SRSF8	Serine/arginine-rich splicing factor 8
Q13242	S211	SRSF9	Serine/arginine-rich splicing factor 9
Q13242	S216	SRSF9	Serine/arginine-rich splicing factor 9
Q9NUL3	S485	STAU2	Double-stranded RNA-binding protein Staufen homolog 2
Q9NUL3	S486	STAU2	Double-stranded RNA-binding protein Staufen homolog 2
O94804	T952	STK10	Serine/threonine-protein kinase 10
Q8N1F8	S761	STK11IP	Serine/threonine-protein kinase 11-interacting protein
P16949	S16	STMN1	Stathmin
P16949	S25	STMN1	Stathmin
P16949	S38	STMN1	Stathmin
Q9H7L9	S45	SUDS3	Sin3 histone deacetylase corepressor complex component SDS3
Q9H7L9	S53	SUDS3	Sin3 histone deacetylase corepressor complex component SDS3
Q9H7L9	T49	SUDS3	Sin3 histone deacetylase corepressor complex component SDS3
Q7KZ85	T1530	SUPT6H	Transcription elongation factor SPT6
Q7KZ85	T1532	SUPT6H	Transcription elongation factor SPT6
Q7KZ85	T1539	SUPT6H	Transcription elongation factor SPT6
Q15527	T190	SURF2	Surfeit locus protein 2
Q15527	T195	SURF2	Surfeit locus protein 2
Q9H5I1	S382	SUV39H2	Histone-lysine N-methyltransferase SUV39H2
Q9H5I1	S384	SUV39H2	Histone-lysine N-methyltransferase SUV39H2
Q92797	S1259	SYMPK	Symplekin
Q92797	T1246	SYMPK	Symplekin
O15061	T1094	SYNM	Synemin
O15061	T1102	SYNM	Synemin
Q16514	S51	TAF12	Transcription initiation factor TFIID subunit 12
Q15633	S142	TARBP2	RISC-loading complex subunit TARBP2
Q15633	S152	TARBP2	RISC-loading complex subunit TARBP2
Q4KMP7	S132	TBC1D10B	TBC1 domain family member 10B
Q13207	S342	TBX2	T-box transcription factor TBX2
Q13207	S379	TBX2	T-box transcription factor TBX2
Q13207	S384	TBX2	T-box transcription factor TBX2
Q13207	S653	TBX2	T-box transcription factor TBX2
Q13207	S657	TBX2	T-box transcription factor TBX2
O43294	S137	TGFB1I1	Transforming growth factor beta-1-induced transcript 1 protein
O43294	S140	TGFB1I1	Transforming growth factor beta-1-induced transcript 1 protein
Q9Y2W1	S939	THRAP3	Thyroid hormone receptor-associated protein 3
Q07157	S175	TJP1	Tight junction protein ZO-1
Q07157	S178	TJP1	Tight junction protein ZO-1
Q07157	S179	TJP1	Tight junction protein ZO-1
Q9UDY2	S130	TJP2	Tight junction protein ZO-2
P04183	S231	TK1	Thymidine kinase, cytosolic
Q96EY4	S192	TMA16	Translation machinery-associated protein 16
Q96EY4	S193	TMA16	Translation machinery-associated protein 16
Q96EY4	S195	TMA16	Translation machinery-associated protein 16
Q9C0C2	S1620	TNKS1BP1	182 kDa tankyrase-1-binding protein
Q9C0C2	S1621	TNKS1BP1	182 kDa tankyrase-1-binding protein
Q68CZ2	S660	TNS3	Tensin-3
P11388	S1525	TOP2A	DNA topoisomerase 2-alpha
Q5JTV8	S227	TOR1AIP1	Torsin-1A-interacting protein 1
Q12888	S1028	TP53BP1	TP53-binding protein 1
Q12888	S580	TP53BP1	TP53-binding protein 1
P62995	S26	TRA2B	Transformer-2 protein homolog beta
Q14669	S1030	TRIP12	E3 ubiquitin-protein ligase TRIP12
Q9Y3Q8	S49	TSC22D4	TSC22 domain family protein 4
Q9NRJ4	S574	TULP4	Tubby-related protein 4
Q9NRJ4	S577	TULP4	Tubby-related protein 4
P22314	S13	UBA1	Ubiquitin-like modifier-activating enzyme 1
P22314	S21	UBA1	Ubiquitin-like modifier-activating enzyme 1
Q14157	S609	UBAP2L	Ubiquitin-associated protein 2-like
Q96S82	S230	UBL7	Ubiquitin-like protein 7
Q5T4S7	S2722	UBR4	E3 ubiquitin-protein ligase UBR4
Q5T4S7	T2724	UBR4	E3 ubiquitin-protein ligase UBR4
Q92900	S1107	UPF1	Regulator of nonsense transcripts 1
Q92900	S1110	UPF1	Regulator of nonsense transcripts 1
P54578	S143	USP14	Ubiquitin carboxyl-terminal hydrolase 14
Q9P275	S612	USP36	Ubiquitin carboxyl-terminal hydrolase 36
Q9P275	S667	USP36	Ubiquitin carboxyl-terminal hydrolase 36
Q9P275	S671	USP36	Ubiquitin carboxyl-terminal hydrolase 36
Q96JH7	S997	VCPIP1	Deubiquitinating protein VCIP135
Q5THJ4	T1761	VPS13D	Vacuolar protein sorting-associated protein 13D
O75351	S102	VPS4B	Vacuolar protein sorting-associated protein 4B
Q9BTA9	S64	WAC	WW domain-containing adapter protein with coiled-coil
Q7Z5K2	S223	WAPL	Wings apart-like protein homolog
Q7Z5K2	S226	WAPL	Wings apart-like protein homolog
Q641Q2	S158	WASHC2A	WASH complex subunit 2A
Q641Q2	S160	WASHC2A	WASH complex subunit 2A
Q641Q2	S539	WASHC2A	WASH complex subunit 2A
O75717	S333	WDHD1	WD repeat and HMG-box DNA-binding protein 1
Q5JSH3	S403	WDR44	WD repeat-containing protein 44
P30291	S165	WEE1	Wee1-like protein kinase
P30291	T173	WEE1	Wee1-like protein kinase
O95785	S1151	WIZ	Protein Wiz
Q96S55	S91	WRNIP1	ATPase WRNIP1
Q96QU8	T204	XPO6	Exportin-6
Q96QU8	T210	XPO6	Exportin-6
P46937	S128	YAP1	Transcriptional coactivator YAP1
P67809	S165	YBX1	Nuclease-sensitive element-binding protein 1
O95365	S337	ZBTB7A	Zinc finger and BTB domain-containing protein 7A
O95365	S341	ZBTB7A	Zinc finger and BTB domain-containing protein 7A
Q5T200	S265	ZC3H13	Zinc finger CCCH domain-containing protein 13
Q5T200	S370	ZC3H13	Zinc finger CCCH domain-containing protein 13
Q5T200	S372	ZC3H13	Zinc finger CCCH domain-containing protein 13
Q5T200	S376	ZC3H13	Zinc finger CCCH domain-containing protein 13
Q5T200	T263	ZC3H13	Zinc finger CCCH domain-containing protein 13
Q9UPT8	S907	ZC3H4	Zinc finger CCCH domain-containing protein 4
Q9UPT8	S92	ZC3H4	Zinc finger CCCH domain-containing protein 4
Q9UPT8	S94	ZC3H4	Zinc finger CCCH domain-containing protein 4
Q9UGR2	S217	ZC3H7B	Zinc finger CCCH domain-containing protein 7B
Q9UGR2	S223	ZC3H7B	Zinc finger CCCH domain-containing protein 7B
Q86WB0	S338	ZC3HC1	Nuclear-interacting partner of ALK
Q86WB0	S344	ZC3HC1	Nuclear-interacting partner of ALK
O60315	S780	ZEB2	Zinc finger E-box-binding homeobox 2
O60315	S784	ZEB2	Zinc finger E-box-binding homeobox 2
Q9ULD9	S627	ZNF608	Zinc finger protein 608
Q9ULD9	T636	ZNF608	Zinc finger protein 608
O95218	S181	ZRANB2	Zinc finger Ran-binding domain-containing protein 2
A7E2V4	S48	ZSWIM8	Zinc finger SWIM domain-containing protein 8
A7E2V4	S53	ZSWIM8	Zinc finger SWIM domain-containing protein 8
Q15942	S344	ZYX	Zyxin
