# Supplementary material for: Temporal Quantitative Proteomics Reveals Proteomic and Phosphoproteomic Alterations Associated with Adaptive Response to Hypoxia in Melanoma Cells
Source: Cancers (Basel). 2021 Apr 30;13(9):2175. doi: 10.3390/cancers13092175 (PMC8124723; doi:10.3390/cancers13092175)
Supplement: Supplementary file 1 [file cancers-13-02175-s001.zip › cancers-1197037 - supple- proofreading/Table_S3.xlsx]

## Sheet: A2058
Datta et. al. (2021) Temporal quantitative proteomics reveals ubiquitin proteasome system is essential to mount adaptive response to hypoxia in melanoma cells
Table S3: List of all phosphopeptides identified in A2058
Gene Symbol	Master Protein Descriptions	Modifications in Master Proteins	Fold change (3 hrs)	Fold change (6 hrs)	Fold change (9 hrs)	Fold change (12 hrs)	Fold change (15 hrs)	Fold change (18 hrs)	Fold change (21 hrs)	Fold change (24 hrs)	Abundances: 126 (0 hours)	Abundances: 127N (3 hours)	Abundances: 127C (6 hours)	Abundances: 128N (9 hours)	Abundances: 128C (12 hours)	Abundances: 129N (15 hours)	Abundances: 130C (18 hours)	Abundances: 131N (21 hours)	Abundances: 131C (24 hours)	Annotated Sequence	Confidence	Modifications	Qvality PEP	Qvality q-value	# Protein Groups	# Proteins	# PSMs	Master Protein Accessions	# Missed Cleavages	Theo. MH+ [Da]	# Razor Quan Results	Quan Info	m/z [Da]	Percolator q-Value	Percolator PEP	Xcorr
SEPT2	Septin-2	Q15019 1xPhospho [S218]	1.23844	0.964269	1.29136	1.15218	1.22739	1.34115	1.38767	1.35892	108258	134070	104389	139800	124732	132874	145190	150226	147114	[K].IYHLPDAESDEDEDFKEQTR.[L]	High	1xDeamidated [Q18]; 1xPhospho [S9]; 1xTMT6plex [K16]; 1xTMT6plex [N-Term]	0.130774	0.00588504	1	1	2	Q15019	1	2976.36	0		744.85	0.004954	0.04705	2.03
SEPT2	Septin-2	Q15019 1xPhospho [S/T]	1.06861	1.04061	1.08887	1.04532	1.09119	1.1721	1.03763	1.21047	813713	869544	846759	886023	850592	887918	953755	844332	984972	[K].IYHLPDAESDEDEDFKEQTR.[L]	High	1xPhospho [S/T]; 1xTMT6plex [K16]; 1xTMT6plex [N-Term]	9.69285e-08	0	1	1	9	Q15019	1	2975.37	0		744.6	0	5.51e-10	4.37
SEPT2	Septin-2	Q15019 1xPhospho [S218]	0.937647	0.916543	0.983374	0.962307	0.995602	0.633277	0.643393	0.749212	452967	424724	415164	445436	435894	450975	286854	291436	339368	[K].IYHLPDAESDEDEDFK.[E]	High	1xPhospho [S9]; 1xTMT6plex [K16]; 1xTMT6plex [N-Term]	3.3397e-05	0	1	1	3	Q15019	0	2461.12	0		821.049	0	7.458e-07	3.37
SEPT7	Septin-7	Q16181 1xPhospho [T426]	1.05218	1.33069	1.3123	1.36087	1.32285	1.90775	1.84047	1.72049	492481	518180	655340	646281	670202	651479	939532	906397	847307	[R].ILEQQNSSRTLEK.[N]	High	1xPhospho [T10]; 1xTMT6plex [K13]; 1xTMT6plex [N-Term]	0.0137661	0.000439352	1	1	1	Q16181	1	2084.12	0		695.377	0.0001838	0.001137	2.5
SEPT7	Septin-7	Q16181 1xPhospho [T426]	0.752328	1.08987	1.08173	1.01331	0.900884	1.49945	1.17589	1.48948	499687	375929	544593	540529	506340	450161	749257	587579	744272	[R].ILEQQNSSRTLEK.[N]	High	1xDeamidated [N6]; 1xPhospho [T10]; 1xTMT6plex [K13]; 1xTMT6plex [N-Term]	0.0257949	0.000983608	1	1	1	Q16181	1	2085.1	0		695.697	0.0003721	0.002441	2.93
AAK1	AP2-associated protein kinase 1	Q2M2I8 1xPhospho [S637]	1.37061	1.07635	1.2799	1.06762	0.870902	0.884569	0.891937	0.965017	178474	244617	192100	228429	190542	155433	157872	159187	172230	[R].ILSDVTHSAVFGVPASK.[S]	High	1xPhospho [S3]; 1xTMT6plex [K17]; 1xTMT6plex [N-Term]	0.00128634	0	1	1	5	Q2M2I8	0	2266.22	0		756.077	0.0002396	0.001259	2.78
AAK1	AP2-associated protein kinase 1	Q2M2I8 1xPhospho [T]	0.839861	0.805732	0.868721	0.849085	0.688753	0.625491	0.737814	0.955004	198814	166976	160191	172714	168810	136933	124356	146688	189868	[K].VQTTPPPAVQGQK.[V]	High	1xPhospho [T]; 1xTMT6plex [K13]; 1xTMT6plex [N-Term]	0.000127393	0	1	1	2	Q2M2I8	0	1889.03	0		630.35	0	3.918e-06	3.04
AAK1	AP2-associated protein kinase 1	Q2M2I8 2xPhospho [T/S]	0.987577	1.62196	1.62634	1.41975	0.882115	1.16072	0.970458	0.890191	2.20669e+06	2.17928e+06	3.57916e+06	3.58882e+06	3.13294e+06	1.94656e+06	2.56134e+06	2.1415e+06	1.96438e+06	[K].VGSLTPPSSPK.[T]	High	2xPhospho [T/S]; 1xTMT6plex [K11]; 1xTMT6plex [N-Term]	0.0249929	0.000983608	1	1	6	Q2M2I8	0	1687.85	0		563.287	0.001381	0.01282	2.72
AATF	Protein AATF	Q9NY61 2xPhospho [S320; S321]	0.833253	1.24118	1.02349	1.166	1.18715	1.28095	1.26084	1.05187	174366	145291	216420	178462	203310	206999	223354	219847	183410	[R].YLVDGTKPNAGSEEISSEDDELVEEK.[K]	High	2xPhospho [S16; S17]; 2xTMT6plex [K7; K26]; 1xTMT6plex [N-Term]	0.000159409	0	1	1	1	Q9NY61	0	3700.74	0		925.946	0	5.141e-06	2.68
AATF	Protein AATF	Q9NY61 3xPhospho [S320; S321; S/T]	1.01753	1.173	1.12159	1.14416	0.994447	1.03705	0.838086	0.909857	231315	235370	271332	259440	264662	230031	239885	193862	210464	[R].YLVDGTKPNAGSEEISSEDDELVEEK.[K]	High	1xDeamidated [N9]; 3xPhospho [S16; S17; S/T]; 2xTMT6plex [K7; K26]; 1xTMT6plex [N-Term]	5.9062e-05	0	1	1	4	Q9NY61	0	3781.69	0		946.174	0	1.512e-06	2.78
AATF	Protein AATF	Q9NY61 3xPhospho [S320; S321; T/S]	1.16475	1.27264	1.20978	1.29341	1.1529	1.18534	1.01579	0.782442	1.22354e+06	1.42512e+06	1.55712e+06	1.4802e+06	1.58253e+06	1.41062e+06	1.4503e+06	1.24285e+06	957346	[R].YLVDGTKPNAGSEEISSEDDELVEEK.[K]	High	3xPhospho [S16; S17; S/T]; 2xTMT6plex [K7; K26]; 1xTMT6plex [N-Term]	3.46805e-07	0	1	1	7	Q9NY61	0	3780.7	0		945.933	0	2.663e-09	4.28
ABCC4	Multidrug resistance-associated protein 4	O15439 1xPhospho [T]	0.909711	0.926447	0.914748	0.959876	1.15039	1.88497	1.59567	1.48673	119016	108271	110262	108870	114241	136915	224342	189911	176945	[K].KDNEESEQPPVPGTPTLR.[N]	High	1xDeamidated [Q8]; 1xPhospho [T]; 1xTMT6plex [K1]; 1xTMT6plex [N-Term]	2.28692e-07	0	1	1	2	O15439	1	2533.26	0		845.098	0	1.59e-09	5.49
ABCC4	Multidrug resistance-associated protein 4	O15439 1xPhospho [T]	0.927047	0.873556	0.942313	0.965117	1.13174	1.75454	1.6685	1.42837	114060	105739	99637.5	107480	110081	129086	200123	190308	162919	[K].KDNEESEQPPVPGTPTLR.[N]	High	1xPhospho [T]; 1xTMT6plex [K1]; 1xTMT6plex [N-Term]	3.81504e-09	0	1	1	2	O15439	1	2532.27	0		844.765	0	1.02e-11	4.48
ABCF1	ATP-binding cassette sub-family F member 1	Q8NE71 1xPhospho [S/T]	0.906277	0.999582	1.04316	0.915195	1.0887	1.40879	1.35479	1.64005	214549	194441	214460	223808	196355	233581	302256	290670	351871	[K].KLSVPTSDEEDEVPAPKPR.[G]	High	1xPhospho [T/S]; 2xTMT6plex [K1; K17]; 1xTMT6plex [N-Term]	2.76364e-06	0	1	1	3	Q8NE71	1	2861.53	0		716.137	0	3.465e-08	3.23
ABCF1	ATP-binding cassette sub-family F member 1	Q8NE71 2xPhospho [S109; S/T]	0.976222	0.855777	0.910306	0.857754	1.20368	1.60664	1.33806	1.5269	544929	531972	466338	496052	467415	655918	875507	729146	832054	[K].KLSVPTSDEEDEVPAPKPR.[G]	High	2xPhospho [S7; T/S]; 2xTMT6plex [K1; K17]; 1xTMT6plex [N-Term]	4.11988e-09	0	1	1	6	Q8NE71	1	2941.49	0		736.128	0	1.118e-11	5.66
ABCF1	ATP-binding cassette sub-family F member 1	Q8NE71 3xPhospho [S105; T108; S109]	1.03536	1.15984	1.11305	1.00961	1.22874	1.25722	1.37272	1.44669	2.02219e+06	2.09369e+06	2.3454e+06	2.25078e+06	2.04162e+06	2.48474e+06	2.54234e+06	2.77589e+06	2.92548e+06	[K].KLSVPTSDEEDEVPAPKPR.[G]	High	3xPhospho [S3; T6; S7]; 2xTMT6plex [K1; K17]; 1xTMT6plex [N-Term]	1.17886e-06	0	1	1	10	Q8NE71	1	3021.46	0		756.114	0	1.205e-08	5.05
ABCF1	ATP-binding cassette sub-family F member 1	Q8NE71 2xPhospho [T108; S109]	0.996888	1.02462	1.16825	0.950773	1.08756	1.10516	1.12064	1.37669	103502	103180	106049	120915	98406.6	112565	114386	115988	142490	[K].LSVPTSDEEDEVPAPKPR.[G]	High	2xPhospho [T5; S6]; 1xTMT6plex [K16]; 1xTMT6plex [N-Term]	2.42264e-07	0	1	1	10	Q8NE71	0	2584.23	0		862.085	0	1.714e-09	5.04
ABCF1	ATP-binding cassette sub-family F member 1	Q8NE71 1xPhospho [T/S]	0.775436	0.926176	0.976127	0.930426	1.11117	1.13974	1.18173	1.36649	259134	200942	240004	252948	241105	287943	295346	306226	354103	[K].LSVPTSDEEDEVPAPKPR.[G]	High	1xPhospho [T/S]; 1xTMT6plex [K16]; 1xTMT6plex [N-Term]	0.0021195	0	1	1	3	Q8NE71	0	2504.27	0		835.432	0	0.0003349	2.94
ABCF1	ATP-binding cassette sub-family F member 1	Q8NE71 1xPhospho [S228]	1.01731	0.89125	0.939166	0.938567	1.13295	1.35581	1.12465	1.19522	490423	498912	437090	460589	460295	555624	664919	551554	586165	[K].KAEQGSEEEGEGEEEEEEGGESK.[A]	High	1xDeamidated [Q4]; 1xPhospho [S6]; 2xTMT6plex [K1; K23]; 1xTMT6plex [N-Term]	0.00270296	0	1	1	7	Q8NE71	1	3250.43	0		813.368	0	0.0001672	2.99
ABCF1	ATP-binding cassette sub-family F member 1	Q8NE71 1xPhospho [S140]	0.877397	0.905614	0.804684	0.978403	1.25505	1.05429	1.14509	1.09493	7.63219e+06	6.69645e+06	6.91181e+06	6.1415e+06	7.46736e+06	9.57875e+06	8.04657e+06	8.73957e+06	8.35673e+06	[K].GGNVFAALIQDQSEEEEEEEKHPPKPAKPEK.[N]	High	1xDeamidated [Q]; 1xPhospho [S13]; 4xTMT6plex [K21; K25; K28; K31]; 1xTMT6plex [N-Term]	0.000304425	0	1	1	71	Q8NE71	1	4687.45	0		782.084	0	2.52e-05	3.4
ABCF1	ATP-binding cassette sub-family F member 1	Q8NE71 1xPhospho [S140]	0.939391	0.928572	0.82032	0.983003	1.24769	1.11723	1.12983	1.09364	3.70126e+06	3.47693e+06	3.43689e+06	3.03622e+06	3.63835e+06	4.61803e+06	4.13515e+06	4.18179e+06	4.04785e+06	[K].GGNVFAALIQDQSEEEEEEEKHPPKPAKPEK.[N]	High	2xDeamidated [Q10; Q12]; 1xPhospho [S13]; 4xTMT6plex [K21; K25; K28; K31]; 1xTMT6plex [N-Term]	0.00106149	0	1	1	23	Q8NE71	1	4688.44	0		782.254	0	0.0001949	3.18
ABCF1	ATP-binding cassette sub-family F member 1	Q8NE71 1xPhospho [S140]	0.903289	0.881802	0.827315	0.962943	1.22914	1.07103	1.06644	1.06451	7.01783e+06	6.33913e+06	6.18833e+06	5.80596e+06	6.75777e+06	8.6259e+06	7.51629e+06	7.48413e+06	7.47056e+06	[K].GGNVFAALIQDQSEEEEEEEKHPPKPAKPEK.[N]	High	1xPhospho [S13]; 4xTMT6plex [K21; K25; K28; K31]; 1xTMT6plex [N-Term]	0.00037608	0	1	1	32	Q8NE71	1	4686.47	0		781.919	0	7.943e-05	2.96
ABCF1	ATP-binding cassette sub-family F member 1	Q8NE71 1xPhospho [S228]	1.06985	1.02058	1.1213	1.10612	1.19643	1.42431	1.28161	1.00851	256472	274386	261751	287583	283689	306851	365296	328698	258654	[K].KAEQGSEEEGEGEEEEEEGGESK.[A]	High	1xPhospho [S6]; 2xTMT6plex [K1; K23]; 1xTMT6plex [N-Term]	4.94689e-08	0	1	1	14	Q8NE71	1	3249.44	0		813.117	0	3.47e-10	5.14
ABI1	Abl interactor 1	Q8IZP0 1xPhospho [S183]	1.10665	1.98159	1.53443	1.62049	1.35626	2.12872	1.85392	1.01238	373416	413240	739956	572980	605118	506448	794899	692284	378037	[R].TNPPTQKPPSPPMSGR.[G]	High	1xPhospho [S10]; 1xOxidation [M13]; 1xTMT6plex [K7]; 1xTMT6plex [N-Term]	0.0956835	0.00406434	1	1	1	Q8IZP0	0	2246.14	0		749.386	0.001533	0.01422	1.91
ABI1	Abl interactor 1	Q8IZP0 1xPhospho [S225]	0.722983	0.643664	0.605387	0.637072	0.848523	0.633794	0.482394	0.880074	157135	113606	101142	95127.3	100106	133332	99590.9	75800.8	138290	[R].LGSQHSPGR.[T]	High	1xPhospho [S6]; 1xTMT6plex [N-Term]	0.044828	0.00147264	1	1	3	Q8IZP0	0	1247.61	0		416.541	0.002327	0.02403	2.39
ABI2	Abl interactor 2	Q9NYB9 1xPhospho [S183]	0.808166	1.31013	1.01849	0.931023	0.732605	1.26193	1.13726	0.836259	65003.6	52533.7	85162.9	66205.5	60519.8	47621.9	82030.1	73925.9	54359.8	[R].TTPPTQKPPSPPMSGK.[G]	High	1xPhospho [S10]; 1xOxidation [M13]; 2xTMT6plex [K7; K16]; 1xTMT6plex [N-Term]	0.0364662	0.00114255	1	1	1	Q9NYB9	0	2434.3	0		609.331	0.0005055	0.003785	2.1
ABRAXAS1	BRCA1-A complex subunit Abraxas 1	Q6UWZ7 3xPhospho [S386; S387; T390]	0.89603	1.12579	0.923637	1.05795	1.21172	1.37483	1.38982	1.30078	400595	358945	450984	370004	423809	485410	550751	556754	521085	[K].ASKMSSPETDEEIEK.[M]	High	3xPhospho [S5; S6; T9]; 1xOxidation [M4]; 2xTMT6plex [K3; K15]; 1xTMT6plex [N-Term]	0.00177172	0	1	1	1	Q6UWZ7	1	2624.15	0		875.387	0	9.967e-05	2.94
ABRAXAS2	BRISC complex subunit Abraxas 2	Q15018 3xPhospho [S368; S372; S375]	1.05347	0.896288	0.918061	0.988458	1.06162	0.664915	0.576951	0.898809	82964.1	87400.1	74359.7	76166.1	82006.5	88076	55164.1	47866.2	74568.9	[R].AAGDSGEDSDDSDYENLIDPTEPSNSEYSHSK.[D]	High	3xPhospho [S5; S9; S12]; 1xTMT6plex [K32]; 1xTMT6plex [N-Term]	0.000146672	0	1	1	2	Q15018	0	4129.6	0		1033.16	0	4.654e-06	2.97
ABRAXAS2	BRISC complex subunit Abraxas 2	Q15018 3xPhospho [S368; S372; S375]	1.07354	0.868952	0.874071	0.918784	0.879802	0.656481	0.621157	0.761307	89693.5	96289.1	77939.3	78398.5	82408.9	78912.5	58882	55713.7	68284.3	[R].AAGDSGEDSDDSDYENLIDPTEPSNSEYSHSK.[D]	High	1xDeamidated [N]; 3xPhospho [S5; S9; S12]; 1xTMT6plex [K32]; 1xTMT6plex [N-Term]	0.000126579	0	1	1	4	Q15018	0	4130.59	0		1033.41	0	3.876e-06	3.53
ACACA	Acetyl-CoA carboxylase 1	Q13085 3xPhospho [S25; S29; S]	0.728472	0.717011	0.867512	0.862886	0.864201	1.08707	0.936577	1.26515	122192	89013.8	87613.3	106003	105438	105599	132832	114443	154592	[R].FIIGSVSEDNSEDEISNLVK.[L]	High	1xDeamidated [N]; 3xPhospho [S7; S11; S]; 1xTMT6plex [K20]; 1xTMT6plex [N-Term]	0.00477505	0	1	1	5	Q13085	0	2894.28	0		965.428	0	0.0003289	1.97
ACACA	Acetyl-CoA carboxylase 1	Q13085 2xPhospho [S25; S]	0.731483	0.65067	0.523695	0.596288	0.69256	0.574363	0.599434	1.17809	120165	87898.4	78187.6	62929.7	71652.8	83221.2	69018.1	72030.9	141565	[R].FIIGSVSEDNSEDEISNLVK.[L]	High	1xDeamidated [N]; 2xPhospho [S7; S]; 1xTMT6plex [K20]; 1xTMT6plex [N-Term]	0.000452847	0	1	1	11	Q13085	0	2814.31	0		938.779	0	1.861e-05	3.05
ACACA	Acetyl-CoA carboxylase 1	Q13085 2xPhospho [S/T/Y]	0.865883	1.00661	1.0092	1.16437	1.1643	1.2495	1.07391	1.10652	278859	241459	280702	281425	324696	324676	348435	299470	308562	[R].IFDEVMGCFSDSPPQSPTFPEAGHTSLYDEDKVPR.[D]	High	1xCarbamidomethyl [C8]; 2xPhospho [T/Y/S]; 1xOxidation [M6]; 1xTMT6plex [K32]; 1xTMT6plex [N-Term]	0.014953	0.000439352	1	1	11	Q13085	1	4590.03	0		918.81	0.0002396	0.001261	2.7
ACACA	Acetyl-CoA carboxylase 1	Q13085 2xPhospho [S/T/Y]	1.00409	0.951833	0.908939	1.0478	1.04104	1.07616	0.815658	1.02045	799450	802723	760943	726651	837661	832262	860335	652078	815799	[R].IFDEVMGCFSDSPPQSPTFPEAGHTSLYDEDKVPR.[D]	High	1xCarbamidomethyl [C8]; 1xDeamidated [Q15]; 2xPhospho [T/Y/S]; 1xOxidation [M6]; 1xTMT6plex [K32]; 1xTMT6plex [N-Term]	0.00037608	0	1	1	24	Q13085	1	4591.02	0		919.012	0	1.481e-05	3.17
ACACA	Acetyl-CoA carboxylase 1	Q13085 2xPhospho [S25; S]	0.73704	0.723136	0.750678	0.825246	0.904797	0.661295	0.556185	1.0191	106079	78184.2	76709.2	79630.9	87540.9	95979.6	70149.3	58999.3	108105	[R].FIIGSVSEDNSEDEISNLVK.[L]	High	2xPhospho [S7; S]; 1xTMT6plex [K20]; 1xTMT6plex [N-Term]	3.80702e-06	0	1	1	11	Q13085	0	2813.33	0		938.45	0	5.126e-08	3.62
ACACA	Acetyl-CoA carboxylase 1	Q13085 1xPhospho [S]	1.00522	0.92692	0.983728	1.00433	0.98152	1.12134	1.00802	0.982309	130969	131652	121397	128837	131536	128548	146860	132018	128652	[R].FIIGSVSEDNSEDEISNLVK.[L]	High	1xPhospho [S]; 1xTMT6plex [K20]; 1xTMT6plex [N-Term]	6.52049e-06	0	1	1	5	Q13085	0	2733.36	0		911.795	0	9.959e-08	3
ACACA	Acetyl-CoA carboxylase 1	Q13085 3xPhospho [S25; S29; S]	0.584455	0.758322	0.823406	0.843205	0.900909	0.902437	0.755326	0.862941	525746	307275	398685	432902	443312	473649	474453	397110	453688	[R].FIIGSVSEDNSEDEISNLVK.[L]	High	3xPhospho [S7; S11; S]; 1xTMT6plex [K20]; 1xTMT6plex [N-Term]	3.15261e-05	0	1	1	5	Q13085	0	2893.3	0		965.104	0	6.947e-07	3.55
ACAP2	Arf-GAP with coiled-coil, ANK repeat and PH domain-containing protein 2	Q15057 1xPhospho [S]	1.11701	0.614287	0.975583	0.774554	0.858781	0.513586	0.879728	0.813069	40943.8	45734.6	25151.2	39944.1	31713.2	35161.7	21028.2	36019.4	33290.1	[K].SSPSTGSLDSGNESK.[E]	High	1xPhospho [S/T]; 1xTMT6plex [K15]; 1xTMT6plex [N-Term]	0.106697	0.00431987	1	1	2	Q15057	0	1990.94	0		664.317	0.001758	0.01694	1.23
ACBD5	Acyl-CoA-binding domain-containing protein 5	Q5T8D3 2xPhospho [S196; S200]	1.0912	0.883818	0.903655	0.998327	0.834936	0.428778	0.460422	0.548625	410120	447523	362472	370607	409434	342424	175851	188828	225002	[K].AESSDSGAESEEEEAQEEVK.[G]	High	1xDeamidated [Q16]; 2xPhospho [S6; S10]; 1xTMT6plex [K20]; 1xTMT6plex [N-Term]	0.0150484	0.000439352	1	1	1	Q5T8D3	0	2759.11	0		920.383	0.0002396	0.001267	1.7
ACBD5	Acyl-CoA-binding domain-containing protein 5	Q5T8D3 2xPhospho [S196; S200]	1.12879	1.12317	1.02844	1.15159	0.861085	0.344713	0.432747	0.364067	1.64743e+06	1.8596e+06	1.85035e+06	1.69428e+06	1.89716e+06	1.41858e+06	567891	712920	599774	[K].AESSDSGAESEEEEAQEEVK.[G]	High	2xPhospho [S6; S10]; 1xTMT6plex [K20]; 1xTMT6plex [N-Term]	2.82527e-07	0	1	1	2	Q5T8D3	0	2758.13	0		920.048	0	2.069e-09	4.35
ACIN1	Apoptotic chromatin condensation inducer in the nucleus	Q9UKV3 1xPhospho [S/T]	1.03946	0.89253	1.18285	0.924485	0.978846	0.955358	1.45953	1.41317	51858.8	53905	46285.5	61341.4	47942.7	50761.8	49543.7	75689.3	73285.4	[K].ASLVALPEQTASEEETPPPLLTK.[E]	High	1xDeamidated [Q9]; 1xPhospho [S/T]; 1xTMT6plex [K23]; 1xTMT6plex [N-Term]	0.0836787	0.00364363	1	1	3	Q9UKV3	0	2960.55	0		987.53	0.00135	0.01168	1.43
ACIN1	Apoptotic chromatin condensation inducer in the nucleus	Q9UKV3 1xPhospho [S710]	0.84559	0.707082	0.738613	0.771736	1.02353	1.10962	1.14628	1.26056	491109	415276	347254	362739	379006	502666	544946	562949	619074	[R].RLSQPESAEK.[H]	High	1xPhospho [S3]; 1xTMT6plex [K10]; 1xTMT6plex [N-Term]	0.000644091	0	1	1	2	Q9UKV3	1	1682.89	0		561.634	0	2.881e-05	4.06
ACIN1	Apoptotic chromatin condensation inducer in the nucleus	Q9UKV3 1xPhospho [S1004]	1.05087	1.12924	1.08427	0.963968	1.01129	1.30618	1.2814	1.25577	138124	145150	155975	149764	133147	139683	180415	176992	173451	[R].TAQVPSPPR.[G]	High	1xPhospho [S6]; 1xTMT6plex [N-Term]	0.0269604	0.000983608	1	1	4	Q9UKV3	0	1261.65	0		631.329	0.0003721	0.002565	2.09
ACIN1	Apoptotic chromatin condensation inducer in the nucleus	Q9UKV3 1xPhospho [S710]	0.80908	0.748241	0.721811	0.763082	0.97041	1.05234	1.00454	1.22137	472435	382238	353495	341009	360507	458456	497160	474579	577019	[R].RLSQPESAEK.[H]	High	1xDeamidated [Q4]; 1xPhospho [S3]; 1xTMT6plex [K10]; 1xTMT6plex [N-Term]	0.00994786	0.000228773	1	1	2	Q9UKV3	1	1683.87	0		561.964	0.0001248	0.0007747	2.71
ACIN1	Apoptotic chromatin condensation inducer in the nucleus	Q9UKV3 1xPhospho [S838]	0.775824	0.612063	0.732454	0.674735	0.961923	0.71182	0.80409	1.21372	198336	153874	121394	145272	133824	190784	141179	159480	240724	[K].GVPAGNSDTEGGQPGR.[K]	High	1xPhospho [S7]; 1xTMT6plex [N-Term]	0.000887219	0	1	1	3	Q9UKV3	0	1807.82	0		904.416	0	4.269e-05	2.68
ACIN1	Apoptotic chromatin condensation inducer in the nucleus	Q9UKV3 2xPhospho [S240; S243]	0.95086	0.780641	0.920704	0.873604	0.662094	0.781693	0.813451	0.943378	69711	66285.5	54419.3	64183.3	60899.8	46155.3	54492.6	56706.5	65763.9	[R].AAKLSEGSQPAEEEEDQETPSR.[N]	High	2xPhospho [S5; S8]; 1xTMT6plex [K3]; 1xTMT6plex [N-Term]	3.38277e-05	0	1	1	1	Q9UKV3	1	3006.34	0		752.342	0	7.588e-07	4.34
ACIN1	Apoptotic chromatin condensation inducer in the nucleus	Q9UKV3 1xPhospho [S216]	1.13572	1.99751	1.78076	1.50245	0.8044	1.51478	1.98037	0.695363	224356	254806	448154	399525	337085	180472	339851	444310	156009	[K].SSSISEEKGDSDDEKPR.[K]	High	1xPhospho [S11]; 2xTMT6plex [K8; K15]; 1xTMT6plex [N-Term]	9.45455e-06	0	1	1	2	Q9UKV3	1	2633.29	0		659.079	0	1.572e-07	3.56
ACIN1	Apoptotic chromatin condensation inducer in the nucleus	Q9UKV3 2xPhospho [S240; S243]	1.09549	0.755135	0.888511	0.836464	0.680839	0.68436	0.495861	0.677866	114485	125417	86451.6	101721	95762.5	77945.9	78349	56768.7	77605.5	[R].AAKLSEGSQPAEEEEDQETPSR.[N]	High	1xDeamidated [Q]; 2xPhospho [S5; S8]; 1xTMT6plex [K3]; 1xTMT6plex [N-Term]	9.61034e-05	0	1	1	3	Q9UKV3	1	3007.32	0		752.592	0	2.757e-06	4.06
ACLY	ATP-citrate synthase	P53396 1xPhospho [S481]	0.729689	0.445599	0.567022	0.499241	0.66982	0.502775	0.49508	0.865778	330516	241174	147278	187410	165007	221387	166175	163632	286154	[K].AKPAMPQDSVPSPR.[S]	High	1xPhospho [S12]; 1xOxidation [M5]; 1xTMT6plex [K2]; 1xTMT6plex [N-Term]	0.00737141	0	1	1	1	P53396	0	2035.04	0		679.02	0	0.0005476	2.49
ADAM9	Disintegrin and metalloproteinase domain-containing protein 9	Q13443 2xPhospho [S758; T761]	1.4548	0.972809	1.02781	0.840076	1.00246	1.11949	0.893222	1.21686	32633.5	47475.3	31746.1	33541.1	27414.6	32713.7	36532.9	29148.9	39710.4	[R].HVSPVTPPREVPIYANR.[F]	High	2xPhospho [S3; T6]; 1xTMT6plex [N-Term]	0.0208025	0.000830543	1	1	1	Q13443	1	2321.14	0		581.042	0.0003386	0.001867	2.62
ADD1	Alpha-adducin	P35611 1xPhospho [S358]	0.697004	0.563011	0.526817	0.526927	0.764837	0.590028	0.557519	0.722402	127098	88588	71557.7	66957.6	66971.6	97209.5	74991.6	70859.7	91816.1	[R].SPGSPVGEGTGSPPK.[W]	High	1xPhospho [S4]; 1xTMT6plex [K15]; 1xTMT6plex [N-Term]	5.50435e-05	0	1	1	1	P35611	0	1891.96	0		631.326	0	1.386e-06	4.47
ADD3	Gamma-adducin	Q9UEY8 3xPhospho [S673; S677; S679]	1.06909	0.937114	1.03853	0.967917	0.898564	0.716897	0.715228	0.923483	79701.2	85207.5	74689.1	82772.1	77144.2	71616.7	57137.5	57004.6	73602.8	[K].IEEVLSPEGSPSKSPSK.[K]	High	3xPhospho [S6; S10; S12]; 2xTMT6plex [K13; K17]; 1xTMT6plex [N-Term]	0.0217457	0.000830543	1	1	1	Q9UEY8	1	2698.3	0		675.331	0.0003386	0.001966	2.23
ADD3	Gamma-adducin	Q9UEY8 3xPhospho [S677; S679; S]	1.1986	1.58277	1.44938	1.57992	1.09585	1.54719	1.4514	0.913479	630463	755670	997879	913782	996081	690891	975445	915057	575915	[K].SPEKIEEVLSPEGSPSKSPSK.[K]	High	3xPhospho [S14; S16; S]; 3xTMT6plex [K4; K17; K21]; 1xTMT6plex [N-Term]	0.000492169	0	1	1	5	Q9UEY8	2	3368.69	0		842.929	0	2.07e-05	3.51
ADD3	Gamma-adducin	Q9UEY8 1xPhospho [S]	0.803735	0.997298	0.933631	1.10822	1.1714	0.740328	0.662058	0.65131	90713.4	72909.5	90468.3	84692.9	100530	106262	67157.7	60057.5	59082.6	[K].IEEVLSPEGSPSKSPSKK.[K]	High	1xPhospho [S]; 3xTMT6plex [K13; K17; K18]; 1xTMT6plex [N-Term]	0.086274	0.00364363	1	1	3	Q9UEY8	2	2895.63	0		724.661	0.002685	0.02753	1.84
ADD3	Gamma-adducin	Q9UEY8 2xPhospho [S]	1.34582	1.33197	1.32992	1.34455	1.37553	0.648512	0.804012	0.621649	427688	575589	569669	568790	575045	588296	277361	343866	265872	[K].IEEVLSPEGSPSKSPSK.[K]	High	2xPhospho [S]; 2xTMT6plex [K13; K17]; 1xTMT6plex [N-Term]	0.00174918	0	1	1	4	Q9UEY8	1	2618.33	0		655.339	0	9.845e-05	2.56
AEBP2	Zinc finger protein AEBP2	Q6ZN18 1xPhospho [T/S]	0.698777	0.897862	0.801265	0.724942	0.781122	0.820247	0.941535	0.756815	10447.2	7300.26	9380.14	8370.97	7573.61	8160.54	8569.28	9836.4	7906.6	[R].STPAMMNGQGSTTSSSK.[N]	High	1xDeamidated [Q/N]; 1xPhospho [T/S]; 2xOxidation [M5; M6]; 1xTMT6plex [K17]; 1xTMT6plex [N-Term]	0.0183244	0.000830543	1	1	4	Q6ZN18	0	2243	0		748.337	0.0003386	0.001607	1.54
AEBP2	Zinc finger protein AEBP2	Q6ZN18 1xPhospho [S141]	0.944585	0.956654	1.03198	0.937452	0.886273	0.698198	0.973156	0.675189	116314	109868	111272	120034	109039	103086	81210.2	113192	78533.9	[R].SLSPGAASSSSGDGDGK.[E]	High	1xPhospho [S3]; 1xTMT6plex [K17]; 1xTMT6plex [N-Term]	2.61622e-07	0	1	1	2	Q6ZN18	0	2017.95	0		673.322	0	1.875e-09	3.81
AFDN	Afadin	P55196 3xPhospho [S1172; S1173; S1182]	0.938636	0.668793	0.931713	0.688013	1.18198	0.943878	0.952346	2.08403	253732	238162	169694	236405	174571	299906	239492	241640	528783	[R].ADHRSSPNVANQPPSPGGK.[S]	High	3xPhospho [S5; S6; S15]; 1xTMT6plex [K19]; 1xTMT6plex [N-Term]	0.00453708	0	1	1	2	P55196	1	2614.16	0		654.295	0	0.0003099	2.81
AFDN	Afadin	P55196 1xPhospho [S1799]	1.04286	1.14663	1.29509	1.03375	0.925871	1.09031	1.22313	1.08419	360899	376368	413818	467395	373078	334146	393490	441425	391285	[R].LFSQGQDVSNK.[V]	High	1xPhospho [S3]; 1xTMT6plex [K11]; 1xTMT6plex [N-Term]	0.00381793	0	1	1	2	P55196	0	1760.9	0		587.638	0	0.0002514	2.75
AFDN	Afadin	P55196 1xPhospho [S1779]	0.869347	0.91669	1.04342	0.91078	1.04533	0.810093	0.849258	0.997231	108694	94493.1	99638.9	113414	98996.6	113621	88052.4	92309.5	108393	[K].SQDADSPGSSGAPENLTFK.[E]	High	1xPhospho [S6]; 1xTMT6plex [K19]; 1xTMT6plex [N-Term]	3.7962e-05	0	1	1	2	P55196	0	2446.15	0		816.057	0	8.738e-07	2.88
AFDN	Afadin	P55196 2xPhospho [S1173; S1182]	0.68554	0.919285	0.912122	0.901806	0.890326	0.77826	0.713071	0.928478	239816	164403	220459	218741	216268	213515	186639	171006	222664	[R].SSPNVANQPPSPGGK.[S]	High	1xDeamidated [Q/N]; 2xPhospho [S2; S11]; 1xTMT6plex [K15]; 1xTMT6plex [N-Term]	7.39057e-05	0	1	1	5	P55196	0	2055.96	0		685.993	0	2e-06	4.39
AFDN	Afadin	P55196 1xPhospho [S1182]	1.02966	1.30121	1.06892	0.99834	1.09397	1.25468	1.16644	0.907153	42161.5	43412.1	54860.9	45067.3	42091.5	46123.5	52899.1	49178.8	38246.9	[R].SSPNVANQPPSPGGK.[S]	High	1xDeamidated [N/Q]; 1xPhospho [S11]; 1xTMT6plex [K15]; 1xTMT6plex [N-Term]	0.00104798	0	1	1	3	P55196	0	1975.99	0		659.341	0	5.874e-05	2.66
AFDN	Afadin	P55196 1xPhospho [S1182]	0.985755	1.04004	1.01251	0.872208	0.905257	0.841113	1.0379	0.905634	63056.7	62158.5	65581.2	63845.6	54998.6	57082.5	53037.8	65446.7	57106.3	[R].SSPNVANQPPSPGGK.[S]	High	1xPhospho [S11]; 1xTMT6plex [K15]; 1xTMT6plex [N-Term]	1.26135e-05	0	1	1	3	P55196	0	1975.01	0		659.009	0	2.257e-07	3.46
AFDN	Afadin	P55196 2xPhospho [S1779; S1782]	1.05116	1.06541	1.45414	0.850696	0.844828	0.831044	0.7913	0.839954	66744.6	70159.4	71110.1	97056.2	56779.4	56387.7	55467.7	52815	56062.4	[K].SQDADSPGSSGAPENLTFK.[E]	High	2xPhospho [S6; S9]; 1xTMT6plex [K19]; 1xTMT6plex [N-Term]	0.00632447	0	1	1	1	P55196	0	2526.12	0		842.713	0	0.0004577	1.96
AFDN	Afadin	P55196 2xPhospho [T1330; T1334]	0.963894	1.11517	1.00366	1.08355	0.762442	0.832711	0.910626	0.839753	109460	105508	122067	109861	118605	83457	91148.6	99677.3	91919.5	[K].SVTPASTLTK.[S]	High	2xPhospho [T3; T7]; 1xTMT6plex [K10]; 1xTMT6plex [N-Term]	0.10105	0.00418876	1	1	1	P55196	0	1622.82	0		811.917	0.001646	0.01556	2.1
AFDN	Afadin	P55196 2xPhospho [S1779; S1782]	0.944085	0.954166	1.04402	0.959636	0.845475	0.67993	0.754334	0.827832	77378.3	73051.7	73831.8	80784.7	74255	65421.5	52611.8	58369.1	64056.2	[K].SQDADSPGSSGAPENLTFK.[E]	High	1xDeamidated [N15]; 2xPhospho [S6; S9]; 1xTMT6plex [K19]; 1xTMT6plex [N-Term]	0.000627798	0	1	1	1	P55196	0	2527.1	0		843.045	0	2.798e-05	2.6
AFDN	Afadin	P55196 2xPhospho [S1173; S1182]	0.775077	0.830261	0.854701	0.849432	0.814428	0.748351	0.91054	0.802388	887086	687560	736513	758193	753519	722467	663851	807728	711787	[R].SSPNVANQPPSPGGK.[S]	High	2xPhospho [S2; S11]; 1xTMT6plex [K15]; 1xTMT6plex [N-Term]	6.90241e-08	0	1	1	3	P55196	0	2054.97	0		685.663	0	3.626e-10	5.09
AFDN	Afadin	P55196 1xPhospho [S1779]	1.01827	0.93957	0.931902	0.914847	0.932592	0.738318	0.857702	0.774718	123632	125890	116161	115213	113104	115298	91279.5	106039	95779.7	[K].SQDADSPGSSGAPENLTFK.[E]	High	1xDeamidated [N15]; 1xPhospho [S6]; 1xTMT6plex [K19]; 1xTMT6plex [N-Term]	0.000419344	0	1	1	2	P55196	0	2447.14	0		816.394	0	1.704e-05	3.24
AFF1	AF4/FMR2 family member 1	P51825 3xPhospho [S199; S203; S206]	1.08203	1.44674	1.68344	1.31165	1.14687	1.44088	1.72255	1.66074	40656.7	43991.7	58819.7	68443.2	53327.3	46628	58581.4	70033.1	67520.1	[R].ELSPLISLPSPVPPLSPIHSNQQTLPR.[T]	High	3xPhospho [S3; S7; S10]; 1xTMT6plex [N-Term]	0.162482	0.00840754	1	1	1	P51825	0	3386.68	0		1129.57	0.003393	0.03438	1.83
AFF1	AF4/FMR2 family member 1	P51825 2xPhospho [S206; S]	1.1539	0.977505	1.14235	0.986565	0.948951	1.07878	0.951032	1.25636	120560	139115	117848	137722	118940	114406	130058	114656	151467	[R].ELSPLISLPSPVPPLSPIHSNQQTLPR.[T]	High	2xPhospho [S10; S]; 1xTMT6plex [N-Term]	1.75369e-06	0	1	1	3	P51825	0	3306.71	0		827.435	0	1.963e-08	4.17
AFF1	AF4/FMR2 family member 1	P51825 2xPhospho [S206; S]	0.96506	0.875358	0.923304	0.747428	0.784054	0.787019	0.829709	1.08618	150211	144963	131489	138691	112272	117774	118219	124632	163157	[R].ELSPLISLPSPVPPLSPIHSNQQTLPR.[T]	High	1xDeamidated [Q/N]; 2xPhospho [S10; S]; 1xTMT6plex [N-Term]	6.35553e-06	0	1	1	9	P51825	0	3307.69	0		827.685	0	1.547e-07	3.52
AFF1	AF4/FMR2 family member 1	P51825 3xPhospho [S199; S203; S206]	0.766348	0.547911	0.765407	0.5798	0.770198	0.686891	0.748475	1.06806	78214.4	59939.5	42854.6	59865.9	45348.7	60240.6	53724.8	58541.6	83537.6	[R].ELSPLISLPSPVPPLSPIHSNQQTLPR.[T]	High	1xDeamidated [N/Q]; 3xPhospho [S3; S7; S10]; 1xTMT6plex [N-Term]	0.0037454	0	1	1	3	P51825	0	3387.66	0		847.677	0	0.000302	3.79
AFF4	AF4/FMR2 family member 4	Q9UHB7 2xPhospho [S1055; S1058]	0.924417	0.869095	0.901372	0.926578	0.99885	0.940672	0.918403	1.22385	368321	340482	320106	331994	341278	367897	346469	338267	450768	[K].AVGMPSPVSPK.[L]	High	2xPhospho [S6; S9]; 1xOxidation [M4]; 1xTMT6plex [K11]; 1xTMT6plex [N-Term]	0.0153382	0.000439352	1	1	2	Q9UHB7	0	1703.82	0		568.613	0.0002396	0.00129	2.66
AFF4	AF4/FMR2 family member 4	Q9UHB7 1xPhospho [S1043]	1.09406	0.927715	1.06931	0.872616	1.04324	0.773305	0.779371	0.905685	116572	127537	108145	124651	101722	121612	90145.6	90852.6	105577	[K].NSYNNSQAPSPGLGSK.[A]	High	2xDeamidated [N4; N]; 1xPhospho [S10]; 1xTMT6plex [K16]; 1xTMT6plex [N-Term]	0.000121807	0	1	1	3	Q9UHB7	0	2161.02	0		721.014	0	3.702e-06	2.2
AFF4	AF4/FMR2 family member 4	Q9UHB7 2xPhospho [S703; S706]	0.860662	0.636506	0.73299	0.685878	0.723432	0.461971	0.435819	0.824112	551961	475052	351327	404582	378578	399306	254990	240555	454877	[K].ELLSPLSEPDDRYPLIVK.[I]	High	2xPhospho [S4; S7]; 1xTMT6plex [K18]; 1xTMT6plex [N-Term]	0.000163546	0	1	1	6	Q9UHB7	1	2702.39	0		901.468	0	5.31e-06	3.59
AGAP1	Arf-GAP with GTPase, ANK repeat and PH domain-containing protein 1	Q9UPQ3 1xPhospho [S521]	1.00861	0.88991	1.0387	0.803641	0.98755	0.866467	0.859058	1.14007	89830.6	90603.9	79941.2	93306.7	72191.5	88712.2	77835.3	77169.7	102413	[K].LDPPPSPHANR.[K]	High	1xPhospho [S6]; 1xTMT6plex [N-Term]	0.0140314	0.000439352	1	1	1	Q9UPQ3	0	1509.74	0		503.92	0.0001838	0.001162	2.05
AGAP3	Arf-GAP with GTPase, ANK repeat and PH domain-containing protein 3	Q96P47 1xPhospho [S538]	1.10738	0.746919	0.835727	0.655535	0.946754	0.869772	0.667495	1.20021	68434.3	75782.8	51114.9	57192.4	44861.1	64790.4	59522.2	45679.5	82135.3	[K].LDPPPSPHSNR.[K]	High	1xPhospho [S6]; 1xTMT6plex [N-Term]	0.00505766	0	1	1	1	Q96P47	0	1525.74	0		509.252	0	0.0003532	2.25
AGFG1	Arf-GAP domain and FG repeat-containing protein 1	P52594 2xPhospho [T/S]	1.03482	1.11362	1.41292	1.0732	1.0626	1.78346	1.63771	1.76773	45584.8	47171.9	50764.2	64407.8	48921.8	48438.4	81298.8	74654.9	80581.7	[K].SLLGDSAPTLHLNKGTPSQSPVVGR.[S]	High	1xDeamidated [Q/N]; 2xPhospho [T/S]; 1xTMT6plex [K14]; 1xTMT6plex [N-Term]	1.59872e-05	0	1	1	9	P52594	1	3150.6	0		788.41	0	4.286e-06	3.52
AGFG1	Arf-GAP domain and FG repeat-containing protein 1	P52594 2xPhospho [T/S]	1.13989	1.03605	1.26094	1.03735	1.03892	1.27943	1.44784	1.40077	102002	116271	105679	128617	105812	105971	130504	147682	142881	[K].SLLGDSAPTLHLNKGTPSQSPVVGR.[S]	High	2xPhospho [T/S]; 1xTMT6plex [K14]; 1xTMT6plex [N-Term]	0.000138455	0	1	1	4	P52594	1	3149.62	0		788.16	0	4.872e-06	3.76
AGPS	Alkyldihydroxyacetonephosphate synthase, peroxisomal	O00116 1xPhospho [S65]	1.01965	0.897431	0.918024	0.779314	0.946544	0.617557	0.638667	0.888004	50541.7	51535.1	45357.7	46398.5	39387.8	47840	31212.4	32279.3	44881.2	[R].AASAATAAPTATPAAQESGTIPK.[K]	High	1xPhospho [S3]; 1xTMT6plex [K23]; 1xTMT6plex [N-Term]	0.00042475	0	1	1	1	O00116	0	2621.36	0		874.464	0	1.72e-05	2.97
AHCTF1	Protein ELYS	Q8WYP5 2xPhospho [S1218; S]	1.32076	1.04424	1.37846	0.929831	0.918406	1.13317	1.10278	1.25424	68915.1	91020.5	71964	94996.9	64079.4	63292	78092.6	75998	86436.3	[R].STPLASPSPSPGRSPQR.[L]	High	2xPhospho [S10; S]; 1xTMT6plex [N-Term]	0.0159346	0.000439352	1	1	3	Q8WYP5	1	2110.99	0		704.335	0.0002396	0.001353	2.59
AHCTF1	Protein ELYS	Q8WYP5 1xPhospho [T1808]	0.829249	0.736876	0.766472	0.668982	0.860936	0.635485	0.567697	1.09426	62622.8	51929.9	46145.2	47998.6	41893.5	53914.2	39795.8	35550.7	68525.6	[R].GLSQNQQIPQNSVTPR.[R]	High	1xPhospho [T14]; 1xTMT6plex [N-Term]	0.0037936	0	1	1	1	Q8WYP5	0	2076.04	0		692.688	0	0.0002498	2.18
AHCTF1	Protein ELYS	Q8WYP5 1xPhospho [T/S]	1.02237	1.01391	1.09008	0.994351	0.968772	1.23169	1.2079	1.07476	53367.9	54561.5	54110.2	58175.2	53066.4	51701.3	65732.8	64463	57357.4	[R].GLSQNQQIPQNSVTPR.[R]	High	1xDeamidated [N/Q]; 1xPhospho [T/S]; 1xTMT6plex [N-Term]	0.0868022	0.00364363	1	1	6	Q8WYP5	0	2077.03	0		693.025	0.002624	0.02623	1.67
AHCTF1	Protein ELYS	Q8WYP5 1xPhospho [S]	1.10593	1.09411	1.38212	0.911852	0.882568	0.599301	0.577833	0.755689	73462.7	81244.6	80376.3	101534	66987.1	64835.8	44026.3	42449.2	55515	[R].STPLASPSPSPGRSPQR.[L]	High	1xPhospho [S]; 1xTMT6plex [N-Term]	0.0634646	0.002612	1	1	2	Q8WYP5	1	2031.02	0		677.681	0.001058	0.007853	1.69
AHNAK	Neuroblast differentiation-associated protein AHNAK	Q09666 1xPhospho [S]	1.3182	1.01599	1.19136	1.02792	1.00544	1.25703	1.5097	1.38012	187149	246700	190142	222962	192374	188167	235252	282540	258288	[K].ASLGSLEGEAEAEASSPK.[G]	High	1xPhospho [S]; 1xTMT6plex [K18]; 1xTMT6plex [N-Term]	0.000256077	0	1	1	9	Q09666	0	2271.12	0		568.535	0	0.0002251	2.37
AHNAK	Neuroblast differentiation-associated protein AHNAK	Q09666 2xPhospho [S5752; S5762]	1.17329	0.756175	1.01389	0.817318	0.72738	0.856384	0.983078	1.1099	60432.1	70904.7	45697.3	61271.8	49392.3	43957.1	51753.1	59409.5	67073.8	[K].ASLGSLEGEAEAEASSPK.[G]	High	2xPhospho [S5; S15]; 1xTMT6plex [K18]; 1xTMT6plex [N-Term]	0.0108071	0.000228773	1	1	2	Q09666	0	2351.08	0		784.359	0.0001248	0.0008558	2.34
AHNAK	Neuroblast differentiation-associated protein AHNAK	Q09666 2xPhospho [S212; S]	1.1832	0.625317	0.813379	0.680407	0.842381	0.657263	0.509506	0.953626	63311.9	74910.7	39590	51496.6	43077.9	53332.8	41612.6	32257.8	60375.9	[R].LPSGSGAASPTGSAVDIR.[A]	High	2xPhospho [S5; S]; 1xTMT6plex [N-Term]	0.000859256	0	1	1	4	Q09666	0	2031.94	0		677.983	0	4.11e-05	2.93
AKAP11	A-kinase anchor protein 11	Q9UKA4 2xPhospho [S433; S/Y]	1.03845	0.81063	0.779669	0.916153	1.22956	1.14121	0.907473	1.57874	627656	651787	508797	489364	575029	771738	716287	569581	990903	[R].KPESPYGNLCDAPDSPRPVK.[A]	High	1xCarbamidomethyl [C10]; 2xPhospho [S15; S/Y]; 2xTMT6plex [K1; K20]; 1xTMT6plex [N-Term]	0.0150484	0.000439352	1	1	3	Q9UKA4	0	3074.5	0		769.383	0.0002396	0.001268	3.35
AKAP11	A-kinase anchor protein 11	Q9UKA4 2xPhospho [T1100; T1104]	1.08581	0.767123	1.0974	0.690613	1.04047	1.10119	0.937893	1.47034	53775.1	58389.6	41252.1	59012.5	37137.7	55951.3	59216.7	50435.3	79067.7	[R].NVIPDTPPSTPLVPSR.[A]	High	2xPhospho [T6; T10]; 1xTMT6plex [N-Term]	0.0103356	0.000228773	1	1	2	Q9UKA4	0	2079.01	0		693.676	0.0001248	0.0008118	2.39
AKAP11	A-kinase anchor protein 11	Q9UKA4 2xPhospho [S/T]	1.30633	1.39214	1.34494	1.40614	1.18332	0.83268	1.16691	1.15869	132246	172757	184105	177862	185956	156489	110119	154320	153233	[K].ESLPVSGEESQLTPEKSPK.[F]	High	2xPhospho [T/S]; 2xTMT6plex [K16; K19]; 1xTMT6plex [N-Term]	0.000669325	0	1	1	4	Q9UKA4	1	2889.45	0		723.117	0	3.02e-05	3.54
AKAP11	A-kinase anchor protein 11	Q9UKA4 2xPhospho [S985; S/T]	1.22673	1.4009	1.48272	1.47658	1.19274	0.778644	1.00463	1.04243	146465	179672	205183	217166	216267	174694	114044	147144	152679	[K].ESLPVSGEESQLTPEKSPK.[F]	High	1xDeamidated [Q11]; 2xPhospho [S17; T/S]; 2xTMT6plex [K16; K19]; 1xTMT6plex [N-Term]	0.000183533	0	1	1	3	Q9UKA4	1	2890.43	0		723.368	0	6.145e-06	3.78
AKAP11	A-kinase anchor protein 11	Q9UKA4 2xPhospho [S1340; T/S]	0.728509	0.761349	0.735548	0.798762	0.986514	0.492886	0.839077	0.844337	61826.9	45041.5	47071.9	45476.7	49385	60993.1	30473.6	51877.6	52202.8	[K].YPSCESVTDEYAGHLIQILK.[Q]	High	1xCarbamidomethyl [C4]; 2xPhospho [S6; S/T]; 1xTMT6plex [K20]; 1xTMT6plex [N-Term]	0.111963	0.00491663	1	1	2	Q9UKA4	0	2941.39	0		981.135	0.001983	0.0182	1.14
AKAP12	A-kinase anchor protein 12	Q02952 1xPhospho [S1395]	0.97555	0.807817	0.831168	0.725772	0.720675	0.94777	0.727726	1.26846	120997	118039	97743.8	100569	87816.6	87199.8	114678	88052.9	153480	[K].EVSSLEGSPPPCLGQEEAVCTK.[I]	High	2xCarbamidomethyl [C12; C20]; 1xPhospho [S8]; 1xTMT6plex [K22]; 1xTMT6plex [N-Term]	6.4191e-05	0	1	1	2	Q02952	0	2912.38	0		971.467	0	1.68e-06	2.27
AKAP12	A-kinase anchor protein 12	Q02952 1xPhospho [T/S]	1.05436	0.885938	1.01677	0.922292	1.12446	0.987156	1.01879	1.17092	119290	125774	105683	121291	110020	134136	117757	121531	139678	[K].GLAEVQQDGEAEEGATSDGEK.[K]	High	1xDeamidated [Q]; 1xPhospho [S/T]; 1xTMT6plex [K21]; 1xTMT6plex [N-Term]	0.00243994	0	1	1	6	Q02952	0	2659.2	0		887.076	0	0.0001476	2.36
AKAP12	A-kinase anchor protein 12	Q02952 1xPhospho [S/T]	0.778389	0.776926	0.843302	0.820659	0.852354	0.892011	0.768883	1.00249	145550	113294	113081	122742	119447	124060	129832	111911	145912	[K].GLAEVQQDGEAEEGATSDGEK.[K]	High	1xPhospho [S/T]; 1xTMT6plex [K21]; 1xTMT6plex [N-Term]	1.93056e-06	0	1	1	6	Q02952	0	2658.22	0		886.737	0	2.219e-08	3.59
AKAP12	A-kinase anchor protein 12	Q02952 1xPhospho [S1395]	0.870551	0.809591	0.807567	0.732556	0.770812	0.608789	0.639481	0.959926	153288	133445	124100	123790	112292	118156	93320	98024.8	147145	[K].EVSSLEGSPPPCLGQEEAVCTK.[I]	High	2xCarbamidomethyl [C12; C20]; 1xDeamidated [Q15]; 1xPhospho [S8]; 1xTMT6plex [K22]; 1xTMT6plex [N-Term]	0.000103119	0	1	1	2	Q02952	0	2913.37	0		971.798	0	3e-06	2.41
AKAP12	A-kinase anchor protein 12	Q02952 2xPhospho [S283; S286]	1.03686	0.775734	0.984583	0.851756	0.914737	0.618611	0.641178	0.926473	86987.2	90193.9	67479	85646.2	74091.9	79570.5	53811.3	55774.3	80591.3	[K].SAESPTSPVTSETGSTFK.[K]	High	2xPhospho [S4; S7]; 1xTMT6plex [K18]; 1xTMT6plex [N-Term]	0.00297519	0	1	1	1	Q02952	0	2431.11	0		811.041	0	0.0001867	2.1
AKAP12	A-kinase anchor protein 12	Q02952 1xPhospho [S514]	0.733152	1.05551	0.903395	1.03753	0.934128	1.25137	1.2609	0.900281	594856	436120	627878	537390	617181	555672	744385	750052	535538	[K].VQGSPLKK.[L]	High	1xPhospho [S4]; 2xTMT6plex [K7; K8]; 1xTMT6plex [N-Term]	0.10044	0.00418876	1	1	2	Q02952	1	1623.98	0		541.999	0.002265	0.0223	2.49
AKAP12	A-kinase anchor protein 12	Q02952 3xPhospho [S696; S697; S698]	1.06922	1.28481	1.44325	1.24968	0.95471	1.09226	1.03869	0.778842	445681	476531	572616	643230	556961	425496	486800	462924	347115	[R].RGSSSDEEGGPK.[A]	High	3xPhospho [S3; S4; S5]; 1xTMT6plex [K12]; 1xTMT6plex [N-Term]	0.000521375	0	1	1	3	Q02952	1	1903.76	0		635.265	0	2.216e-05	4.58
AKAP12	A-kinase anchor protein 12	Q02952 2xPhospho [S697; S]	0.921247	1.01533	1.20369	1.09135	1.15782	1.37948	0.965109	0.74084	382013	351928	387870	459826	416910	442304	526981	368684	283011	[R].RGSSSDEEGGPK.[A]	High	2xPhospho [S4; S]; 1xTMT6plex [K12]; 1xTMT6plex [N-Term]	0.000447083	0	1	1	2	Q02952	1	1823.8	0		608.604	0	1.842e-05	3.31
AKAP12	A-kinase anchor protein 12	Q02952 1xPhospho [S696]	1.0144	1.04372	1.18152	1.08958	1.13072	0.96488	0.772448	0.731287	715162	725461	746428	844978	779228	808647	690045	552425	522988	[R].RGSSSDEEGGPK.[A]	High	1xPhospho [S3]; 1xTMT6plex [K12]; 1xTMT6plex [N-Term]	0.000112074	0	1	1	2	Q02952	1	1743.83	0		581.943	0	3.344e-06	3.52
AKAP12	A-kinase anchor protein 12	Q02952 1xPhospho [T/S]	0.742914	0.745246	0.74082	0.828351	0.920812	0.600965	0.691668	0.644797	643927	478383	479884	477034	533397	592936	386978	445384	415202	[K].SAESPTSPVTSETGSTFK.[K]	High	1xPhospho [S/T]; 1xTMT6plex [K18]; 1xTMT6plex [N-Term]	9.54234e-07	0	1	1	10	Q02952	0	2351.14	0		784.385	0	8.705e-07	4.16
AKAP12	A-kinase anchor protein 12	Q02952 2xPhospho [S627; S629]	1.27863	2.60811	2.29956	2.13504	1.32881	1.4645	1.86672	0.521089	2.61496e+06	3.34356e+06	6.8201e+06	6.01324e+06	5.58303e+06	3.47478e+06	3.8296e+06	4.88141e+06	1.36263e+06	[R].RPSESDKEDELDKVK.[S]	High	2xPhospho [S3; S5]; 3xTMT6plex [K7; K13; K15]; 1xTMT6plex [N-Term]	0.012354	0.000228773	1	1	4	Q02952	2	2851.47	0		713.622	0.0001248	0.001003	3.44
AKAP13	A-kinase anchor protein 13	Q12802 2xPhospho [S1642; S1645]	0.763131	0.546424	0.667312	0.549416	0.652286	0.500903	0.727029	1.48298	130338	99464.7	71219.6	86975.8	71609.5	85017.4	65286.5	94759.2	193288	[R].VDSLVSLSEEDLESDQR.[E]	High	2xPhospho [S3; S6]; 1xTMT6plex [N-Term]	0.00155878	0	1	1	2	Q12802	0	2310	0		770.674	0	8.538e-05	2.63
AKAP13	A-kinase anchor protein 13	Q12802 2xPhospho [S1942; S1945]	0.968368	1.00655	0.942137	0.925931	1.04506	0.79199	0.522534	0.941987	45285.1	43852.6	45581.5	42664.7	41930.9	47325.8	35865.3	23663	42657.9	[K].VNESTESLTDEGVGTDMNEGQLLGDFEIESK.[Q]	High	2xPhospho [S4; S7]; 1xOxidation [M17]; 1xTMT6plex [K31]; 1xTMT6plex [N-Term]	0.0630739	0.00245075	1	1	1	Q12802	0	3977.75	0		995.194	0.001019	0.007782	1.71
AKAP13	A-kinase anchor protein 13	Q12802 2xPhospho [S1942; S1945]	1.04662	1.03714	0.905532	1.03583	0.956806	0.787799	0.708174	0.84341	53065.3	55539	55036.1	48052.3	54966.5	50773.2	41804.8	37579.5	44755.8	[K].VNESTESLTDEGVGTDMNEGQLLGDFEIESK.[Q]	High	1xDeamidated [N/Q]; 2xPhospho [S4; S7]; 1xOxidation [M17]; 1xTMT6plex [K31]; 1xTMT6plex [N-Term]	0.0121977	0.000228773	1	1	2	Q12802	0	3978.74	0		995.444	0.0001248	0.0009852	2.19
AKAP13	A-kinase anchor protein 13	Q12802 2xPhospho [S1932; T/S]	0.785921	0.772493	0.675046	0.935132	1.2151	0.927328	1.19786	0.800222	209728	164830	162014	141576	196124	254842	194487	251226	167829	[K].FLSHSTDSLNK.[I]	High	2xPhospho [S8; T/S]; 1xTMT6plex [K11]; 1xTMT6plex [N-Term]	0.080663	0.00351438	1	1	2	Q12802	0	1866.88	0		622.966	0.001319	0.01106	1.91
AKAP13	A-kinase anchor protein 13	Q12802 1xPhospho [S983]	1.0343	1.23467	1.31399	1.16051	0.826222	0.575926	0.644376	0.6039	121986	126171	150612	160288	141566	100787	70254.9	78604.9	73667.4	[K].ALQLSNSPGASSAFLK.[A]	High	1xDeamidated [N6]; 1xPhospho [S7]; 1xTMT6plex [K16]; 1xTMT6plex [N-Term]	0.000335125	0	1	1	1	Q12802	0	2130.12	0		710.717	0	1.283e-05	3.36
AKAP17A	A-kinase anchor protein 17A	Q02040 1xPhospho [S537]	1.15097	1.13473	1.16127	1.08017	1.11878	1.68334	1.70002	1.20593	491189	565343	557367	570404	530568	549534	826839	835031	592341	[R].VVPEDGSPEKR.[C]	High	1xPhospho [S7]; 1xTMT6plex [K10]; 1xTMT6plex [N-Term]	0.000832175	0	1	1	3	Q02040	1	1750.91	0		584.31	0	3.95e-05	4.45
AKAP2	A-kinase anchor protein 2	Q9Y2D5 1xPhospho [S/T]	1.40977	1.19391	1.50474	1.1612	1.08311	0.953471	0.807679	1.44376	77644.5	109461	92700.6	116834	90160.4	84097.6	74031.7	62711.8	112100	[R].QVLQSTQSPR.[T]	High	1xPhospho [S/T]; 1xTMT6plex [N-Term]	0.173135	0.00919677	1	1	2	Q9Y2D5	0	1452.74	0		726.873	0.00373	0.0386	1.59
AKAP2	A-kinase anchor protein 2	Q9Y2D5 1xPhospho [S152]	0.995313	0.834629	0.980232	0.858256	0.877585	0.815236	0.684937	1.14455	148443	147747	123895	145508	127402	130271	121016	101674	169900	[R].DALGDSLQVPVSPSSTTSSR.[C]	High	1xPhospho [S12]; 1xTMT6plex [N-Term]	2.75959e-10	0	1	1	3	Q9Y2D5	0	2313.12	0		771.712	0	3.984e-13	5.48
AKAP2	A-kinase anchor protein 2	Q9Y2D5 1xPhospho [S]	1.15384	0.86125	1.0949	0.872998	0.978047	0.87435	0.803775	1.12931	156281	180322	134597	171112	136433	152850	136644	125615	176489	[R].DALGDSLQVPVSPSSTTSSR.[C]	High	1xDeamidated [Q8]; 1xPhospho [S]; 1xTMT6plex [N-Term]	1.46359e-10	0	1	1	6	Q9Y2D5	0	2314.1	0		772.045	0	1.819e-13	5.6
AKAP2	A-kinase anchor protein 2	Q9Y2D5 1xPhospho [S393]	0.881299	0.754759	0.743157	0.843698	0.964083	0.584425	0.544204	0.783864	207167	182576	156362	153958	174787	199727	121074	112741	162391	[K].SPGALETPSAAGSQGNTASQGK.[E]	High	1xPhospho [S1]; 1xTMT6plex [K22]; 1xTMT6plex [N-Term]	3.53791e-05	0	1	1	2	Q9Y2D5	0	2554.26	0		852.089	0	8.009e-07	3.81
AKAP2	A-kinase anchor protein 2	Q9Y2D5 1xPhospho [S393]	0.850095	0.728366	0.825967	0.732182	0.902848	0.663447	0.592545	0.702946	87158.7	74093.2	63483.5	71990.2	63816.1	78691.1	57825.2	51645.4	61267.9	[K].SPGALETPSAAGSQGNTASQGK.[E]	High	1xDeamidated [Q/N]; 1xPhospho [S1]; 1xTMT6plex [K22]; 1xTMT6plex [N-Term]	9.36722e-05	0	1	1	2	Q9Y2D5	0	2555.24	0		852.422	0	2.675e-06	3.06
AKAP8	A-kinase anchor protein 8	O43823 2xPhospho [S323; S328]	1.47071	1.5245	1.30774	1.3999	1.02631	0.715298	0.928889	0.920534	379435	558039	578447	496201	531172	389418	271409	352453	349283	[R].VDSEGDFSENDDAAGDFR.[S]	High	1xDeamidated [N10]; 2xPhospho [S3; S8]; 1xTMT6plex [N-Term]	0.00582071	0	1	1	2	O43823	0	2335.85	0		779.297	0	0.0004169	2.63
AKAP8	A-kinase anchor protein 8	O43823 3xPhospho [S323; S328; S339]	1.41722	2.58819	2.28663	2.03868	1.04586	1.43591	1.35631	0.787099	712318	1.00951e+06	1.84361e+06	1.62881e+06	1.45219e+06	744984	1.02282e+06	966121	560665	[R].VDSEGDFSENDDAAGDFRSGDEEFKGEDELCDSGR.[Q]	High	1xCarbamidomethyl [C31]; 1xDeamidated [N10]; 3xPhospho [S3; S8; S19]; 1xTMT6plex [K25]; 1xTMT6plex [N-Term]	0.126193	0.00576964	1	1	4	O43823	2	4555.74	0		1139.69	0.002895	0.02998	1.66
AKAP8L	A-kinase anchor protein 8-like	Q9ULX6 3xPhospho [S297; S300; S302]	1.29245	1.00556	0.997064	0.905952	0.758328	1.14969	0.602319	0.770557	200996	259777	202113	200406	182093	152421	231083	121064	154879	[R].TDCSDNSDSDNDEGTEGEATEGLEGTEAVEK.[G]	High	1xCarbamidomethyl [C3]; 1xDeamidated [N11]; 3xPhospho [S4; S7; S9]; 1xTMT6plex [K31]; 1xTMT6plex [N-Term]	0.0670877	0.00294976	1	1	1	Q9ULX6	0	3960.47	0		990.874	0.001189	0.008501	1.44
AKT1	RAC-alpha serine/threonine-protein kinase	P31749 1xPhospho [S]	0.778942	1.09546	0.87065	0.980776	1.19381	1.48051	0.826068	1.07011	983169	765832	1.07702e+06	855996	964269	1.17372e+06	1.4556e+06	812165	1.0521e+06	[R].SGSPSDNSGAEEMEVSLAKPK.[H]	High	1xPhospho [S]; 1xOxidation [M13]; 2xTMT6plex [K19; K21]; 1xTMT6plex [N-Term]	0.000278314	0	1	1	8	P31749	0	2903.43	0		726.605	0	1.026e-05	3.95
AKT1	RAC-alpha serine/threonine-protein kinase	P31749 2xPhospho [S126; S129]	0.763567	1.07495	0.952331	0.943346	0.973515	1.12735	0.745114	1.05387	277718	212056	298533	264479	261984	270362	313084	206931	292679	[R].SGSPSDNSGAEEMEVSLAKPK.[H]	High	2xPhospho [S5; S8]; 1xOxidation [M13]; 2xTMT6plex [K19; K21]; 1xTMT6plex [N-Term]	7.77371e-07	0	1	1	3	P31749	0	2983.4	0		746.605	0	7.243e-09	4.31
AKT1	RAC-alpha serine/threonine-protein kinase	P31749 2xPhospho [S126; S]	0.748256	0.936867	0.940488	0.882571	0.943623	0.969845	0.622709	1.02332	278522	208406	260939	261947	245816	262820	270124	173438	285018	[R].SGSPSDNSGAEEMEVSLAKPK.[H]	High	1xDeamidated [N7]; 2xPhospho [S5; S]; 1xOxidation [M13]; 2xTMT6plex [K19; K21]; 1xTMT6plex [N-Term]	4.31508e-05	0	1	1	4	P31749	0	2984.38	0		746.853	0	1.023e-06	3.51
AKT1	RAC-alpha serine/threonine-protein kinase	P31749 3xPhospho [S124; S126; S129]	0.782202	1.19072	1.00079	1.06175	0.907087	1.11156	0.951109	0.928079	274654	214835	327036	274871	291615	249136	305294	261226	254901	[R].SGSPSDNSGAEEMEVSLAKPK.[H]	High	3xPhospho [S3; S5; S8]; 1xOxidation [M13]; 2xTMT6plex [K19; K21]; 1xTMT6plex [N-Term]	2.19445e-06	0	1	1	1	P31749	0	3063.36	0		766.598	0	2.591e-08	4.64
AKT1S1	Proline-rich AKT1 substrate 1	Q96B36 3xPhospho [S203; S211; S]	1.03018	1.09718	1.20806	0.97017	0.842884	0.735171	0.81033	0.680207	294599	303491	323229	355893	285811	248313	216580	238722	200388	[R].TEARSSDEENGPPSSPDLDR.[I]	High	1xDeamidated [N10]; 3xPhospho [S6; S14; S]; 1xTMT6plex [N-Term]	0.00201371	0	1	1	4	Q96B36	1	2628.99	0		877.007	0	0.0001166	2.24
AKT1S1	Proline-rich AKT1 substrate 1	Q96B36 3xPhospho [S202; S203; S211]	0.991527	0.901833	0.936665	0.929832	0.780005	0.613284	0.572705	0.610292	467362	463402	421482	437762	434568	364544	286626	267660	285227	[K].RTEARSSDEENGPPSSPDLDR.[I]	High	1xDeamidated [N11]; 3xPhospho [S6; S7; S15]; 1xTMT6plex [N-Term]	0.0749422	0.00337135	1	1	1	Q96B36	2	2785.1	0		929.038	0.001287	0.009907	1.65
AKT1S1	Proline-rich AKT1 substrate 1	Q96B36 3xPhospho [S203; S211; S212]	0.876736	1.52281	1.34702	1.21139	0.823464	0.810082	1.05806	0.525359	418346	366779	637062	563523	506780	344493	338895	442636	219782	[R].TEARSSDEENGPPSSPDLDR.[I]	High	3xPhospho [S6; S14; S15]; 1xTMT6plex [N-Term]	0.000341627	0	1	1	1	Q96B36	1	2628.01	0		876.676	0	1.319e-05	2.84
AKT1S1	Proline-rich AKT1 substrate 1	Q96B36 2xPhospho [S88; S92]	0.758997	0.794359	0.842266	0.762893	0.671189	0.412142	0.494472	0.44577	410153	311304	325808	345458	312902	275290	169041	202809	182834	[R].AATAARPPAPPPAPQPPSPTPSPPRPTLAR.[E]	High	1xDeamidated [Q15]; 2xPhospho [S18; S22]; 1xTMT6plex [N-Term]	2.24175e-09	0	1	1	6	Q96B36	0	3354.7	0		839.436	0	5.288e-12	7.89
AKT1S1	Proline-rich AKT1 substrate 1	Q96B36 1xPhospho [T246]	0.989376	1.09316	1.18211	1.15887	0.552263	0.429645	0.666529	0.427132	979311	968907	1.07055e+06	1.15765e+06	1.13489e+06	540837	420756	652739	418296	[R].LNTSDFQK.[L]	High	1xPhospho [T3]; 1xTMT6plex [K8]; 1xTMT6plex [N-Term]	0.0366956	0.00130199	1	1	1	Q96B36	0	1490.77	0		745.888	0.0005055	0.00379	2.89
AKT1S1	Proline-rich AKT1 substrate 1	Q96B36 2xPhospho [S88; S92]	0.89098	0.953	0.95045	0.953448	0.675604	0.331337	0.425715	0.293199	1.73746e+06	1.54804e+06	1.6558e+06	1.65137e+06	1.65658e+06	1.17383e+06	575685	739663	509420	[R].AATAARPPAPPPAPQPPSPTPSPPRPTLAR.[E]	High	2xPhospho [S18; S22]; 1xTMT6plex [N-Term]	5.07158e-10	0	1	1	7	Q96B36	0	3353.71	0		839.187	0	1.428e-12	6.74
AKT3	RAC-gamma serine/threonine-protein kinase	Q9Y243 2xPhospho [Y/S]	1.32878	1.07128	1.24117	1.17126	0.934267	0.757987	1.12406	1.3471	245278	325920	262762	304433	287284	229155	185918	275707	330414	[R].RPHFPQFSYSASGRE.[-]	High	2xPhospho [Y/S]; 1xTMT6plex [N-Term]	0.0768043	0.00337135	1	1	3	Q9Y243	1	2154.94	0		718.985	0.001287	0.01026	2.27
ALG3	Dol-P-Man:Man(5)GlcNAc(2)-PP-Dol alpha-1,3-mannosyltransferase	Q92685 1xPhospho [S]	0.820938	0.778311	0.780327	0.772588	0.935095	1.30383	1.05678	1.86352	322897	265079	251315	251965	249467	301940	421003	341231	601726	[R].SGSAAQAEGLCK.[Q]	High	1xCarbamidomethyl [C11]; 1xDeamidated [Q6]; 1xPhospho [S]; 1xTMT6plex [K12]; 1xTMT6plex [N-Term]	0.00161983	0	1	1	3	Q92685	0	1717.82	0		573.28	0	8.907e-05	2.85
ALG3	Dol-P-Man:Man(5)GlcNAc(2)-PP-Dol alpha-1,3-mannosyltransferase	Q92685 2xPhospho [S11; S13]	0.956235	0.651786	0.672813	0.658204	0.981463	0.759001	0.659583	1.13397	176930	169186	115320	119041	116456	173650	134290	116700	200633	[R].GRSGSAAQAEGLCK.[Q]	High	1xCarbamidomethyl [C13]; 2xPhospho [S3; S5]; 1xTMT6plex [K14]; 1xTMT6plex [N-Term]	0.0928195	0.00392929	1	1	1	Q92685	1	2009.93	0		670.646	0.001463	0.01361	1.52
ALG3	Dol-P-Man:Man(5)GlcNAc(2)-PP-Dol alpha-1,3-mannosyltransferase	Q92685 1xPhospho [S]	0.833889	0.89738	0.901478	0.8446	0.969737	0.863934	0.821861	0.923843	65354.7	54498.6	58648	58915.8	55198.6	63376.8	56462.1	53712.4	60377.4	[R].SGSAAQAEGLCK.[Q]	High	1xCarbamidomethyl [C11]; 1xPhospho [S]; 1xTMT6plex [K12]; 1xTMT6plex [N-Term]	0.014953	0.000439352	1	1	2	Q92685	0	1716.84	0		572.952	0.0002396	0.001252	2.23
ALS2	Alsin	Q96Q42 2xPhospho [S483; S489]	1.61459	0.434717	0.524434	0.426333	0.862888	0.431214	0.39238	0.629816	145018	234145	63041.9	76052.6	61826.1	125135	62533.9	56902.2	91334.8	[R].RLSLPGLLSQVSPR.[L]	High	2xPhospho [S3; S9]; 1xTMT6plex [N-Term]	0.137929	0.00661194	1	1	2	Q96Q42	1	1912	0		638.006	0.002586	0.02577	1.98
AMER1	APC membrane recruitment protein 1	Q5JTC6 2xPhospho [T242; S246]	1.07235	0.905137	0.872241	0.808838	0.646567	0.885521	0.74297	0.987444	181629	194770	164399	158424	146908	117435	160836	134945	179349	[K].VSPTPEPSPPATEK.[M]	High	2xPhospho [T4; S8]; 1xTMT6plex [K14]; 1xTMT6plex [N-Term]	0.00881295	0	1	1	1	Q5JTC6	0	2054.99	0		685.667	0	0.0006755	2.16
AMOTL1	Angiomotin-like protein 1	Q8IY63 2xPhospho [T901; S906]	0.717211	0.59106	0.62679	0.588898	0.76865	0.602294	0.750644	1.06938	202898	145521	119925	127175	119486	155958	122205	152305	216976	[R].LSTTPAHSPVLK.[H]	High	2xPhospho [T3; S8]; 1xTMT6plex [K12]; 1xTMT6plex [N-Term]	0.0371587	0.00130199	1	1	1	Q8IY63	0	1868.97	0		623.662	0.0005055	0.003853	1.78
ANK2	Ankyrin-2	Q01484 2xPhospho [S/T]	1.0065	1.22277	1.24327	1.27006	1.36733	2.68289	1.71029	1.82499	73098.2	73573.2	89382.5	90881.1	92839.1	99949.3	196114	125019	133404	[K].AMIVPSSPSKTPEEVSTPAEEEK.[L]	High	2xPhospho [T/S]; 1xOxidation [M2]; 2xTMT6plex [K10; K23]; 1xTMT6plex [N-Term]	0.0911403	0.00378427	1	1	3	Q01484	1	3306.61	0		827.408	0.001381	0.01329	1.51
ANKHD1	Ankyrin repeat and KH domain-containing protein 1	Q8IWZ3 1xPhospho [S1591]	0.540913	0.648665	0.586887	0.677372	0.883474	0.76539	0.406261	1.41361	59334.8	32095	38488.4	34822.8	40191.7	52420.7	45414.2	24105.4	83876.4	[R].GGGAGGNSDSDNLDSTDCNSESSSGGK.[S]	High	1xCarbamidomethyl [C18]; 1xPhospho [S8]; 1xTMT6plex [K27]; 1xTMT6plex [N-Term]	0.000320431	0	1	1	1	Q8IWZ3	0	3070.26	0		1024.09	0	1.217e-05	2.47
ANKHD1	Ankyrin repeat and KH domain-containing protein 1	Q8IWZ3 2xPhospho [S]	1.04355	1.25922	0.921233	0.81748	0.737617	0.64038	0.867214	1.15525	30287.1	31606.1	38138.3	27901.5	24759.1	22340.3	19395.3	26265.4	34989.4	[R].TGGGGGASGSDEDEVSEVESFILDQEDLDNPVLK.[T]	High	1xDeamidated [Q/N]; 2xPhospho [S]; 1xTMT6plex [K34]; 1xTMT6plex [N-Term]	0.00713993	0	1	1	6	Q8IWZ3	0	4084.81	0		1021.96	0	0.0005289	1.62
ANKHD1	Ankyrin repeat and KH domain-containing protein 1	Q8IWZ3 1xPhospho [S]	1.29082	1.28297	1.01764	0.916448	0.934348	1.06838	1.03891	1.07857	54654.5	70549	70119.9	55618.8	50088	51066.4	58391.5	56781.3	58948.8	[K].TVSLPLSSPNIK.[L]	High	1xPhospho [S]; 1xTMT6plex [K12]; 1xTMT6plex [N-Term]	0.0118153	0.000228773	1	1	2	Q8IWZ3	0	1794.02	0		598.677	0.0001248	0.0009546	2.09
ANKHD1	Ankyrin repeat and KH domain-containing protein 1	Q8IWZ3 2xPhospho [S1593; S]	0.998155	0.684809	0.816704	0.901074	1.12573	0.853345	0.76889	1.02965	62115.6	62001	42537.3	50730.1	55970.7	69925.4	53006	47760.1	63957.5	[R].GGGAGGNSDSDNLDSTDCNSESSSGGK.[S]	High	1xCarbamidomethyl [C18]; 2xPhospho [S10; S]; 1xTMT6plex [K27]; 1xTMT6plex [N-Term]	0.000939865	0	1	1	2	Q8IWZ3	0	3150.22	0		1050.75	0	4.579e-05	2.05
ANKHD1	Ankyrin repeat and KH domain-containing protein 1	Q8IWZ3 2xPhospho [S93; S95]	0.747913	1.54563	1.00292	1.0245	0.817065	0.836795	0.556858	1.01224	63328.3	47364.1	97882.3	63513	64879.8	51743.3	52992.9	35264.9	64103.7	[R].TGGGGGASGSDEDEVSEVESFILDQEDLDNPVLK.[T]	High	2xPhospho [S8; S10]; 1xTMT6plex [K34]; 1xTMT6plex [N-Term]	0.00496165	0	1	1	2	Q8IWZ3	0	4083.82	0		1021.72	0.0001248	0.0009349	2.22
ANKHD1	Ankyrin repeat and KH domain-containing protein 1	Q8IWZ3 1xPhospho [T1538]	0.767547	0.774623	0.740048	0.690524	0.878635	0.642256	0.677144	0.980631	121721	93426.9	94288.2	90079.7	84051.6	106949	78176.3	82423	119364	[R].ANVVTTPSTNR.[K]	High	1xPhospho [T6]; 1xTMT6plex [N-Term]	0.0200262	0.000830543	1	1	1	Q8IWZ3	0	1468.74	0		734.872	0.0003386	0.001784	2.05
ANKHD1	Ankyrin repeat and KH domain-containing protein 1	Q8IWZ3 1xPhospho [S]	0.730836	1.07188	0.772134	0.750084	0.842859	1.03262	0.678641	0.958304	33660.3	24600.2	36079.9	25990.3	25248.1	28370.9	34758.4	22843.3	32256.8	[R].TGGGGGASGSDEDEVSEVESFILDQEDLDNPVLK.[T]	High	2xDeamidated [Q25; N30]; 1xPhospho [S]; 1xTMT6plex [K34]; 1xTMT6plex [N-Term]	0.0884054	0.00378427	1	1	3	Q8IWZ3	0	4005.83	0		1002.22	0.001381	0.01262	1.41
ANKRD11	Ankyrin repeat domain-containing protein 11	Q6UB99 3xPhospho [S408; S411; S417]	0.91633	0.809813	0.856199	0.823297	1.02151	1.4531	1.30974	1.27916	103050	94428.1	83451.5	88231.6	84841	105267	149743	134969	131817	[R].ILSDTSDEEDASVTVGTGEK.[L]	High	3xPhospho [S3; S6; S12]; 1xTMT6plex [K20]; 1xTMT6plex [N-Term]	0.013592	0.000439352	1	1	1	Q6UB99	0	2751.17	0		917.726	0.0001838	0.001123	1.32
ANKRD17	Ankyrin repeat domain-containing protein 17	O75179 3xPhospho [S2044; S]	1.09822	0.893298	0.909636	0.771714	0.837626	0.566557	0.585331	1.19006	315895	346922	282188	287349	243780	264602	178972	184903	375935	[K].EHYPVSSPSSPSPPAQPGGVSR.[N]	High	1xDeamidated [Q16]; 3xPhospho [S9; S]; 1xTMT6plex [N-Term]	0.0622995	0.00245075	1	1	2	O75179	0	2690.11	0		897.386	0.001019	0.007691	1.97
ANKRD17	Ankyrin repeat domain-containing protein 17	O75179 1xPhospho [S2067]	1.39677	0.983596	1.14986	0.948954	1.11292	0.98581	0.996123	0.972268	41561.1	58051.3	40879.3	47789.3	39439.5	46254.2	40971.3	41400	40408.5	[R].NSPLDCGSASPNK.[V]	High	1xCarbamidomethyl [C6]; 1xDeamidated [N1]; 1xPhospho [S10]; 1xTMT6plex [K13]; 1xTMT6plex [N-Term]	0.0873335	0.00364363	1	1	1	O75179	0	1885.88	0		629.297	0.00135	0.01244	1.56
ANKRD17	Ankyrin repeat domain-containing protein 17	O75179 2xPhospho [S]	0.902836	0.547328	0.774464	0.564641	0.679	0.450599	0.340683	0.888326	136247	123009	74571.7	105518	76930.6	92511.7	61392.7	46417	121032	[K].EHYPVSSPSSPSPPAQPGGVSR.[N]	High	2xPhospho [S]; 1xTMT6plex [N-Term]	6.61848e-09	0	1	1	10	O75179	0	2609.16	0		870.395	0	2.015e-11	4.65
ANKRD17	Ankyrin repeat domain-containing protein 17	O75179 2xPhospho [S1699; S]	1.21726	1.19546	1.18945	1.22647	0.955594	0.90017	0.673168	0.52961	558950	680388	668200	664842	685538	534129	503150	376267	296026	[K].SGPSPLSSPNGK.[L]	High	1xDeamidated [N10]; 2xPhospho [S7; S]; 1xTMT6plex [K12]; 1xTMT6plex [N-Term]	0.00556623	0	1	1	5	O75179	0	1746.81	0		873.907	0	0.0003937	2.9
ANKRD26	Ankyrin repeat domain-containing protein 26	Q9UPS8 2xPhospho [S314; S]	1.29234	1.17524	1.2993	1.19347	0.925977	1.01607	0.787788	1.21065	80316.8	103796	94391.7	104355	95855.3	74371.5	81607.4	63272.6	97235.5	[R].TLFEDRDSDSQDEVVVESLPTTSIK.[V]	High	1xDeamidated [Q11]; 2xPhospho [S10; S]; 1xTMT6plex [K25]; 1xTMT6plex [N-Term]	0.0228753	0.000983608	1	1	2	Q9UPS8	1	3429.6	0		858.162	0.0003721	0.002103	2.37
ANKRD28	Serine/threonine-protein phosphatase 6 regulatory ankyrin repeat subunit A	O15084 1xPhospho [T/S]	1.22712	0.833545	0.865436	0.638364	0.73667	0.905903	1.43438	1.91346	12572.3	15427.7	10479.6	10880.5	8025.7	9261.64	11389.3	18033.5	24056.6	[R].LCLQLIASETPLDVLMETSGTDMLSDSDNR.[A]	High	1xCarbamidomethyl [C2]; 1xPhospho [T/S]; 2xOxidation [M16; M23]; 1xTMT6plex [N-Term]	0.000164597	0	1	1	5	O15084	0	3665.68	0		917.175	0	5.345e-06	2.24
ANKRD50	Ankyrin repeat domain-containing protein 50	Q9ULJ7 2xPhospho [S1163; S1165]	0.980868	1.07214	1.36039	1.04542	1.1578	1.27203	1.52999	1.70829	48372.9	47447.5	51862.4	65806	50569.8	56006.1	61532	74010.2	82635	[R].GLPNGPTHAFSSPSESPDSTVDR.[Q]	High	1xDeamidated [N4]; 2xPhospho [S12; S14]; 1xTMT6plex [N-Term]	0.0327741	0.00114255	1	1	1	Q9ULJ7	0	2745.16	0		915.727	0.0004608	0.003296	1.48
ANKS1A	Ankyrin repeat and SAM domain-containing protein 1A	Q92625 1xPhospho [S647]	0.829428	0.789542	0.798409	0.748126	0.913876	0.802666	0.771308	0.857842	253235	210040	199940	202185	189452	231425	203263	195322	217236	[R].SESLSNCSIGK.[K]	High	1xCarbamidomethyl [C7]; 1xDeamidated [N6]; 1xPhospho [S3]; 1xTMT6plex [K11]; 1xTMT6plex [N-Term]	0.022731	0.000983608	1	1	2	Q92625	0	1720.82	0		574.278	0.0003721	0.002076	2.97
ANKS1A	Ankyrin repeat and SAM domain-containing protein 1A	Q92625 1xPhospho [S]	0.913099	0.784064	0.89484	0.83202	0.878484	0.563208	0.575415	0.775955	261015	238333	204652	233567	217170	229297	147006	150192	202536	[R].SESLSNCSIGK.[K]	High	1xCarbamidomethyl [C7]; 1xPhospho [S]; 1xTMT6plex [K11]; 1xTMT6plex [N-Term]	0.159678	0.00797908	1	1	2	Q92625	0	1719.84	0		573.951	0.003133	0.03363	1.86
ANP32B	Acidic leucine-rich nuclear phosphoprotein 32 family member B	Q92688 1xPhospho [T244]	0.952202	0.840593	0.838371	0.888333	0.893888	0.780853	0.80226	0.760892	9.0755e+06	8.64171e+06	7.6288e+06	7.60863e+06	8.06207e+06	8.11248e+06	7.08663e+06	7.28091e+06	6.90547e+06	[R].KRETDDEGEDD.[-]	High	1xPhospho [T4]; 1xTMT6plex [K1]; 1xTMT6plex [N-Term]	0.0421143	0.00130199	1	1	3	Q92688	2	1846.81	0		616.276	0.0009366	0.006653	2.89
AP3B1	AP-3 complex subunit beta-1	O00203 1xPhospho [Y/S]	1.43281	2.19751	2.1206	2.29583	1.47899	1.09626	0.835566	0.599107	400552	573916	880216	849410	919599	592413	439110	334687	239973	[K].EGDELEDNGKNFYESDDDQKEK.[T]	High	1xDeamidated [N/Q]; 1xPhospho [Y/S]; 3xTMT6plex [K10; K20; K22]; 1xTMT6plex [N-Term]	0.00381793	0	1	1	10	O00203	2	3601.69	0		901.177	0	0.0002527	2.53
AP3B1	AP-3 complex subunit beta-1	O00203 1xPhospho [S/Y]	1.30084	2.17566	1.96729	2.22559	1.49857	1.00976	0.784671	0.50996	190548	247872	414567	374862	424081	285549	192407	149517	97171.6	[K].EGDELEDNGKNFYESDDDQKEK.[T]	High	2xDeamidated [N8; N11]; 1xPhospho [S/Y]; 3xTMT6plex [K10; K20; K22]; 1xTMT6plex [N-Term]	0.0894899	0.00378427	1	1	2	O00203	2	3602.67	0		901.427	0.001381	0.01291	2.14
AP3B1	AP-3 complex subunit beta-1	O00203 1xPhospho [S276]	0.963967	2.1258	1.69518	1.59518	1.15238	0.885446	0.869888	0.377831	1.03558e+06	998264	2.20143e+06	1.75549e+06	1.65194e+06	1.19338e+06	916949	900838	391274	[K].NFYESDDDQKEK.[T]	High	1xPhospho [S5]; 2xTMT6plex [K10; K12]; 1xTMT6plex [N-Term]	0.0305828	0.00114255	1	1	2	O00203	1	2285.09	0		762.366	0.003068	0.03195	2.55
AP3B1	AP-3 complex subunit beta-1	O00203 2xPhospho [S750; S752]	1.54654	1.95842	2.12351	2.2557	1.68458	0.765584	0.952334	0.34618	264438	408964	517881	561537	596494	445466	202449	251833	91543	[K].GKSDSEDGEKENEK.[S]	High	2xPhospho [S3; S5]; 3xTMT6plex [K2; K10; K14]; 1xTMT6plex [N-Term]	0.0390686	0.00130199	1	1	2	O00203	2	2628.26	0		657.821	0.0005055	0.004138	3.21
APC	Adenomatous polyposis coli protein	P25054 2xPhospho [S2533; S2535]	0.925656	0.71415	0.79438	0.706516	0.848201	1.06226	0.913992	1.50448	187896	173927	134186	149261	132752	159374	199595	171735	282686	[R].SHSESPSRLPINR.[S]	High	2xPhospho [S3; S5]; 1xTMT6plex [N-Term]	0.137117	0.00661194	1	1	1	P25054	1	1868.86	0		623.628	0.002586	0.02557	2.08
APC	Adenomatous polyposis coli protein	P25054 2xPhospho [S2242; S2244]	0.908157	0.756691	0.835731	0.745189	0.81849	0.655718	0.559575	0.962111	563665	511896	426520	471072	420037	461354	369605	315413	542308	[R].NSSSSTSPVSK.[K]	High	1xDeamidated [N1]; 2xPhospho [S5; S7]; 1xTMT6plex [K11]; 1xTMT6plex [N-Term]	0.0256325	0.000983608	1	1	2	P25054	0	1699.76	0		567.261	0.0003721	0.002422	1.87
APC	Adenomatous polyposis coli protein	P25054 1xPhospho [S2674]	0.967608	0.794193	0.857627	0.815773	0.859698	0.511947	0.489409	0.925418	100157	96912.9	79544.1	85897.5	81705.5	86104.9	51275.1	49017.8	92687.2	[R].SPTGNTPPVIDSVSEK.[A]	High	1xDeamidated [N5]; 1xPhospho [S1]; 1xTMT6plex [K16]; 1xTMT6plex [N-Term]	0.00904063	0.000228773	1	1	1	P25054	0	2167.09	0		723.043	0.0001248	0.0006928	2.03
APC	Adenomatous polyposis coli protein	P25054 2xPhospho [S2242; S2244]	0.874747	1.79867	1.28883	1.10226	0.831026	1.43219	1.51771	0.878844	150762	131878	271171	194307	166178	125287	215919	228812	132496	[R].NSSSSTSPVSK.[K]	High	2xPhospho [S5; S7]; 1xTMT6plex [K11]; 1xTMT6plex [N-Term]	0.0303908	0.00114255	1	1	2	P25054	0	1698.78	0		849.891	0.0004608	0.00298	1.89
APC	Adenomatous polyposis coli protein	P25054 1xPhospho [S]	0.784975	1.35908	1.02744	1.01308	0.898572	1.34265	0.865484	0.814551	64667	50762	87887.7	66441.4	65512.9	58107.9	86825.1	55968.2	52674.6	[R].SGRSPTGNTPPVIDSVSEK.[A]	High	1xPhospho [S]; 1xTMT6plex [K19]; 1xTMT6plex [N-Term]	0.0021195	0	1	1	2	P25054	1	2466.26	0		822.761	0	0.0001242	2.26
APC	Adenomatous polyposis coli protein	P25054 1xPhospho [S2674]	1.08433	0.798431	0.797577	0.783199	0.909423	0.503253	0.530554	0.782189	205248	222556	163877	163701	160750	186658	103292	108895	160543	[R].SPTGNTPPVIDSVSEK.[A]	High	1xPhospho [S1]; 1xTMT6plex [K16]; 1xTMT6plex [N-Term]	0.000455757	0	1	1	2	P25054	0	2166.11	0		722.708	0	4e-05	3.05
APC	Adenomatous polyposis coli protein	P25054 1xPhospho [S2674]	0.866464	1.3134	1.00011	0.984455	0.7447	1.07894	0.752047	0.65141	77166.7	66862.2	101351	77175	75967.1	57466	83258.4	58033	50267.2	[R].SGRSPTGNTPPVIDSVSEK.[A]	High	1xDeamidated [N8]; 1xPhospho [S4]; 1xTMT6plex [K19]; 1xTMT6plex [N-Term]	0.00013582	0	1	1	1	P25054	1	2467.25	0		823.094	0	4.222e-06	3.07
API5	Apoptosis inhibitor 5	Q9BZZ5 1xPhospho [S/T]	1.04302	0.883631	0.921138	0.994529	1.03772	0.689817	0.73946	0.81529	2.00565e+06	2.09193e+06	1.77226e+06	1.84748e+06	1.99468e+06	2.0813e+06	1.38353e+06	1.4831e+06	1.63519e+06	[R].ASEDTTSGSPPKK.[S]	High	1xPhospho [S/T]; 2xTMT6plex [K12; K13]; 1xTMT6plex [N-Term]	0.000153398	0	1	1	9	Q9BZZ5	1	2072.09	0		691.368	0	4.903e-06	3.62
APIP	Methylthioribulose-1-phosphate dehydratase	Q96GX9 1xPhospho [S87]	1.2461	1.09717	1.1318	1.19114	1.34693	0.748478	0.890659	0.919652	282081	351501	309490	319259	335996	379943	211131	251238	259416	[K].DISGPSPSK.[K]	High	1xPhospho [S6]; 1xTMT6plex [K9]; 1xTMT6plex [N-Term]	0.10105	0.00418876	1	1	1	Q96GX9	0	1425.74	0		475.917	0.001646	0.01555	2.05
APPL1	DCC-interacting protein 13-alpha	Q9UKG1 1xPhospho [S]	1.35321	0.846679	1.0156	0.942261	1.11388	1.12136	1.03782	1.33417	67451.1	91275.6	57109.4	68503.5	63556.5	75132.1	75636.7	70002.1	89991.1	[R].VNQSALEAVTPSPSFQQR.[H]	High	2xDeamidated [Q3; Q/N]; 1xPhospho [S]; 1xTMT6plex [N-Term]	0.00216059	0	1	1	3	Q9UKG1	0	2270.09	0		757.372	0	0.0002026	2.74
APPL1	DCC-interacting protein 13-alpha	Q9UKG1 1xPhospho [S401]	1.20688	0.748735	0.970478	0.862183	1.01736	1.00135	1.06041	1.10545	173295	209147	129752	168179	149412	176304	173530	183764	191569	[R].VNQSALEAVTPSPSFQQR.[H]	High	1xDeamidated [N2]; 1xPhospho [S12]; 1xTMT6plex [N-Term]	8.00399e-06	0	1	1	2	Q9UKG1	0	2269.11	0		757.039	0	1.278e-07	3.22
APPL1	DCC-interacting protein 13-alpha	Q9UKG1 1xPhospho [S401]	1.43728	0.937524	1.18623	0.808106	0.956793	0.66175	0.408362	0.894464	169529	243660	158938	201100	136997	162204	112186	69229.2	151638	[R].VNQSALEAVTPSPSFQQR.[H]	High	1xPhospho [S12]; 1xTMT6plex [N-Term]	9.30094e-07	0	1	1	1	Q9UKG1	0	2268.12	0		756.716	0	8.979e-09	3.36
ARAP1	Arf-GAP with Rho-GAP domain, ANK repeat and PH domain-containing protein 1	Q96P48 2xPhospho [S229; Y231]	0.846503	0.724784	0.772714	0.663483	0.824529	0.615532	0.725294	1.10398	104931	88824.3	76052.2	81081.5	69619.8	86518.5	64588.3	76105.7	115842	[R].LFPEFDDSDYDEVPEEGPGAPAR.[V]	High	2xPhospho [S8; Y10]; 1xTMT6plex [N-Term]	0.107992	0.00463108	1	1	1	Q96P48	0	2941.21	0		981.077	0.001878	0.01726	1.48
ARAP1	Arf-GAP with Rho-GAP domain, ANK repeat and PH domain-containing protein 1	Q96P48 1xPhospho [S229]	1.01947	0.702395	0.876468	0.807992	0.913642	0.580208	0.422905	1.05912	149354	152262	104906	130904	120677	136456	86656.5	63162.6	158184	[R].LFPEFDDSDYDEVPEEGPGAPAR.[V]	High	1xPhospho [S8]; 1xTMT6plex [N-Term]	1.08855e-05	0	1	1	1	Q96P48	0	2861.24	0		954.422	0	1.872e-07	3.31
ARFGEF1	Brefeldin A-inhibited guanine nucleotide-exchange protein 1	Q9Y6D6 1xPhospho [S/T]	1.30173	1.09267	1.31151	1.20255	1.21866	1.02542	1.44931	1.75958	35041.6	45614.7	38288.8	45957.4	42139.2	42703.6	35932.4	50786.2	61658.6	[R].LSVSSNDTQESGNSSGPSPGAK.[F]	High	1xPhospho [S/T]; 1xTMT6plex [K22]; 1xTMT6plex [N-Term]	0.0033382	0	1	1	6	Q9Y6D6	0	2644.25	0		882.088	0	0.0002154	1.4
ARFGEF1	Brefeldin A-inhibited guanine nucleotide-exchange protein 1	Q9Y6D6 1xPhospho [S/T]	0.838364	0.919188	1.00699	1.14274	0.837644	0.932568	1.01943	1.49275	45269.2	37952.1	41610.9	45585.6	51731.1	37919.5	42216.6	46148.6	67575.5	[R].LSVSSNDTQESGNSSGPSPGAK.[F]	High	2xDeamidated [N13; N/Q]; 1xPhospho [S/T]; 1xTMT6plex [K22]; 1xTMT6plex [N-Term]	0.0127537	0.000228773	1	1	10	Q9Y6D6	0	2646.22	0		882.757	0.0001248	0.001044	1.68
ARFGEF1	Brefeldin A-inhibited guanine nucleotide-exchange protein 1	Q9Y6D6 1xPhospho [S/T]	0.953648	0.817996	0.845103	0.869622	0.965982	0.637157	0.750942	0.887076	321802	306886	263233	271956	279846	310855	205039	241655	285463	[K].AETEKQSPPHGEAK.[A]	High	1xPhospho [T/S]; 2xTMT6plex [K5; K14]; 1xTMT6plex [N-Term]	9.79681e-05	0	1	1	3	Q9Y6D6	1	2276.19	0		569.802	0	2.826e-06	2.73
ARFGEF1	Brefeldin A-inhibited guanine nucleotide-exchange protein 1	Q9Y6D6 3xPhospho [S286; S289; S290]	1.03997	0.915731	1.07514	0.972339	0.80438	0.399027	0.436634	0.453346	234733	244116	214952	252369	228240	188814	93664.7	102492	106415	[K].SLQDDTEPENGSDISSAENEQTEADQATAAETLSK.[N]	High	1xDeamidated [Q/N]; 3xPhospho [S12; S15; S16]; 1xTMT6plex [K35]; 1xTMT6plex [N-Term]	3.05323e-05	0	1	1	4	Q9Y6D6	0	4380.81	0		1095.95	0	6.723e-07	3.24
ARFGEF2	Brefeldin A-inhibited guanine nucleotide-exchange protein 2	Q9Y6D5 2xPhospho [S614; S617]	0.93653	0.682312	0.765787	0.802595	0.917947	0.635251	0.66574	1.07071	101294	94864.7	69114	77569.4	81298	92982.4	64347	67435.3	108457	[R].RCSVTSMESTVSSGTQTTVQDDPEQFEVIK.[Q]	High	1xCarbamidomethyl [C2]; 2xPhospho [S3; S6]; 1xOxidation [M7]; 1xTMT6plex [K30]; 1xTMT6plex [N-Term]	0.10105	0.00418876	1	1	1	Q9Y6D5	1	3980.79	0		995.953	0.001646	0.01548	2
ARFGEF2	Brefeldin A-inhibited guanine nucleotide-exchange protein 2	Q9Y6D5 2xPhospho [S218; S227]	1.37935	1.29324	1.37397	1.35346	1.04471	1.39952	1.17232	0.896405	627804	865965	811900	862582	849710	655876	878628	735988	562767	[R].ELEKPIQSKPQSPVIQAAAVSPK.[F]	High	2xPhospho [S12; S21]; 3xTMT6plex [K4; K9; K23]; 1xTMT6plex [N-Term]	0.000898658	0	1	1	4	Q9Y6D5	0	3521.96	0		705.197	0	4.332e-05	3.35
ARFGEF2	Brefeldin A-inhibited guanine nucleotide-exchange protein 2	Q9Y6D5 2xPhospho [S218; S227]	1.1118	1.1858	1.22668	1.32189	1.03096	1.28592	1.17667	0.891877	181678	201989	215434	222860	240158	187303	233623	213774	162034	[R].ELEKPIQSKPQSPVIQAAAVSPK.[F]	High	1xDeamidated [Q]; 2xPhospho [S12; S21]; 3xTMT6plex [K4; K9; K23]; 1xTMT6plex [N-Term]	0.00260117	0	1	1	2	Q9Y6D5	0	3522.94	0		881.494	0	0.0001593	3.49
ARFGEF2	Brefeldin A-inhibited guanine nucleotide-exchange protein 2	Q9Y6D5 1xPhospho [S]	0.794859	0.5643	0.576151	0.654463	0.829926	0.205387	0.343331	0.502193	488206	388055	275495	281280	319513	405175	100271	167616	245174	[R].GSSLSGTDDGAQEVVK.[D]	High	1xPhospho [S]; 1xTMT6plex [K16]; 1xTMT6plex [N-Term]	0.000383376	0	1	1	5	Q9Y6D5	0	2088.03	0		696.678	0	1.522e-05	4.71
ARHGAP1	Rho GTPase-activating protein 1	Q07960 2xPhospho [S]	0.910962	1.29753	1.27098	1.27268	1.14381	1.17947	1.30669	0.876829	480036	437295	622861	610117	610933	549069	566189	627261	420910	[K].SDDSKSSSPELVTHLK.[W]	High	2xPhospho [S]; 2xTMT6plex [K5; K16]; 1xTMT6plex [N-Term]	0.000538343	0	1	1	4	Q07960	1	2577.28	0		645.076	0	2.305e-05	3.04
ARHGAP12	Rho GTPase-activating protein 12	Q8IWW6 1xPhospho [S592]	0.808432	0.783556	0.831553	0.889756	1.0802	0.951375	1.06886	1.47172	22490.6	18182.1	17622.6	18702.1	20011.1	24294.3	21397	24039.3	33099.8	[K].VLSSTINNQAVETDEGIEEEIPDSPGIEK.[H]	High	1xDeamidated [N7]; 1xPhospho [S24]; 1xTMT6plex [K29]; 1xTMT6plex [N-Term]	0.0791946	0.00337135	1	1	1	Q8IWW6	0	3652.78	0		1218.26	0.001287	0.01078	1.7
ARHGAP12	Rho GTPase-activating protein 12	Q8IWW6 2xPhospho [T/S/Y]	1.16985	0.775493	0.754427	0.708768	1.06353	0.670971	0.755885	1.3494	188113	220064	145880	141917	133328	200064	126218	142191	253839	[R].ATTPPNQGRPDSPVYANLQELK.[I]	High	1xDeamidated [Q/N]; 2xPhospho [T/Y/S]; 1xTMT6plex [K22]; 1xTMT6plex [N-Term]	0.00192547	0	1	1	16	Q8IWW6	0	3015.46	0		754.614	0.00135	0.01188	2.98
ARHGAP12	Rho GTPase-activating protein 12	Q8IWW6 2xPhospho [T/S/Y]	0.93301	0.773874	0.791941	0.802865	0.95026	0.947234	0.827285	1.20229	421946	393680	326533	334157	338766	400959	399682	349070	507303	[R].ATTPPNQGRPDSPVYANLQELK.[I]	High	2xPhospho [T/S/Y]; 1xTMT6plex [K22]; 1xTMT6plex [N-Term]	0.00945326	0.000228773	1	1	4	Q8IWW6	0	3014.48	0		1005.49	0.0001248	0.0007328	2.37
ARHGAP12	Rho GTPase-activating protein 12	Q8IWW6 2xPhospho [T231; Y243]	0.993082	0.902121	0.912244	0.88274	0.992002	0.81512	0.89102	1.1527	186559	185269	168299	170188	164683	185067	152068	166228	215046	[R].ATTPPNQGRPDSPVYANLQELK.[I]	High	2xDeamidated [N/Q]; 2xPhospho [T3; Y15]; 1xTMT6plex [K22]; 1xTMT6plex [N-Term]	0.0683392	0.00308293	1	1	7	Q8IWW6	0	3016.45	0		754.868	0.001319	0.01108	2.33
ARHGAP17	Rho GTPase-activating protein 17	Q68EM7 1xPhospho [S575]	1.14082	0.837593	0.890087	0.921372	0.924279	0.973491	0.759403	1.01569	100220	114334	83944	89204.9	92340.3	92631.7	97563.8	76107.7	101793	[R].AESSSGGGTVPSSAGILEQGPSPGDGSPPKPK.[D]	High	1xDeamidated [Q19]; 1xPhospho [S27]; 2xTMT6plex [K30; K32]; 1xTMT6plex [N-Term]	4.84246e-05	0	1	1	1	Q68EM7	0	3703.87	0		926.727	0	1.186e-06	3.34
ARHGAP17	Rho GTPase-activating protein 17	Q68EM7 2xPhospho [S]	1.33211	0.935336	1.01673	1.02981	1.18655	0.736927	0.913297	0.803719	71178.3	94817.3	66575.6	72369	73300	84456.3	52453.2	65006.9	57207.4	[R].AESSSGGGTVPSSAGILEQGPSPGDGSPPKPK.[D]	High	1xDeamidated [Q19]; 2xPhospho [S]; 2xTMT6plex [K30; K32]; 1xTMT6plex [N-Term]	0.000406126	0	1	1	2	Q68EM7	0	3783.83	0		946.723	0	1.636e-05	2.58
ARHGAP17	Rho GTPase-activating protein 17	Q68EM7 1xPhospho [T679]	0.87739	0.313117	0.507213	0.510956	0.860962	0.282817	0.328632	0.63913	126651	111122	39656.5	64239	64713	109042	35819	41621.6	80946.4	[R].SPSPPTQHTGQPPGQPSAPSQLSAPR.[R]	High	1xPhospho [T6]; 1xTMT6plex [N-Term]	0.128465	0.00588504	1	1	1	Q68EM7	0	2916.42	0		972.81	0.002289	0.0228	1.87
ARHGAP35	Rho GTPase-activating protein 35	Q9NRY4 2xPhospho [S975; S980]	1.19865	1.56595	1.87123	1.21411	1.32458	1.32406	1.14155	1.22633	32320.2	38740.6	50611.9	60478.7	39240.3	42810.9	42793.8	36895.2	39635.3	[R].AGSPLCNSNLQDSEEDIEPSYSLFR.[E]	High	1xCarbamidomethyl [C6]; 2xPhospho [S3; S8]; 1xTMT6plex [N-Term]	0.00221662	0	1	1	1	Q9NRY4	0	3217.36	0		1073.12	0	0.0001308	2.63
ARHGAP35	Rho GTPase-activating protein 35	Q9NRY4 1xPhospho [S1179]	1.04952	1.23617	1.09294	1.00687	0.943391	1.42707	1.24417	1.2059	218318	229128	269878	238608	219819	205959	311556	271625	263270	[R].TSFSVGSDDELGPIR.[K]	High	1xPhospho [S7]; 1xTMT6plex [N-Term]	7.48059e-07	0	1	1	3	Q9NRY4	0	1888.89	0		944.942	0	6.856e-09	4.73
ARHGAP39	Rho GTPase-activating protein 39	Q9C0H5 1xPhospho [S]	1.00316	0.670998	0.725839	0.719198	0.951681	0.572346	0.551633	1.10735	207551	208207	139267	150649	149270	197523	118791	114492	229831	[K].EDSGSSSPPGVFLEK.[D]	High	1xPhospho [S]; 1xTMT6plex [K15]; 1xTMT6plex [N-Term]	0.00406996	0	1	1	5	Q9C0H5	0	2074.01	0		692.008	0	0.0004862	2.28
ARHGAP39	Rho GTPase-activating protein 39	Q9C0H5 2xPhospho [S302; S]	0.881196	0.582674	0.62929	0.604268	0.711097	0.494407	0.395038	0.827106	262808	231585	153131	165382	158806	186882	129934	103819	217370	[R].KPSGDSQPSSPR.[Y]	High	2xPhospho [S]; 1xTMT6plex [K1]; 1xTMT6plex [N-Term]	0.0302001	0.00114255	1	1	3	Q9C0H5	0	1860.87	0		620.961	0.00135	0.01228	2.66
ARHGAP5	Rho GTPase-activating protein 5	Q13017 1xPhospho [Y/S/T]	0.771092	0.504543	0.70842	0.653687	0.788365	0.86262	0.511702	1.15243	21774.4	16790.1	10986.1	15425.4	14233.6	17166.2	18783	11142	25093.5	[R].DCFPYNNYPDSDDDTEAPPPYSPIGDDVQLLPTPSDR.[S]	High	1xCarbamidomethyl [C2]; 1xDeamidated [Q/N]; 1xPhospho [Y/S/T]; 1xTMT6plex [N-Term]	0.0933857	0.00392929	1	1	10	Q13017	0	4492.92	0		1124	0.00184	0.01713	1.58
ARHGAP5	Rho GTPase-activating protein 5	Q13017 2xPhospho [S/Y]	1.18175	0.806705	0.74609	0.761157	0.648975	1.08466	0.97719	1.13041	35511.8	41966.2	28647.5	26494.9	27030	23046.2	38518.3	34701.7	40142.9	[R].DCFPYNNYPDSDDDTEAPPPYSPIGDDVQLLPTPSDR.[S]	High	1xCarbamidomethyl [C2]; 2xPhospho [Y/S]; 1xTMT6plex [N-Term]	0.0256325	0.000983608	1	1	2	Q13017	0	4571.9	0		1143.73	0.0003721	0.002423	1.91
ARHGAP5	Rho GTPase-activating protein 5	Q13017 2xPhospho [S1173; S1176]	0.828281	0.59035	0.687366	0.681373	0.940878	0.762453	0.696431	1.10978	672597	557099	397067	462320	458289	632832	512823	468417	746433	[R].RTHSDASDDEAFTTSK.[T]	High	2xPhospho [S4; S7]; 1xTMT6plex [K16]; 1xTMT6plex [N-Term]	6.88773e-05	0	1	1	7	Q13017	1	2386.04	0		796.01	0	1.832e-06	3.77
ARHGAP5	Rho GTPase-activating protein 5	Q13017 2xPhospho [S981; S992]	0.717691	0.774312	0.809656	0.644467	0.729822	0.911188	1.01074	0.888409	40846	29314.8	31627.6	33071.2	26323.9	29810.3	37218.4	41284.7	36288	[R].DCFPYNNYPDSDDDTEAPPPYSPIGDDVQLLPTPSDR.[S]	High	1xCarbamidomethyl [C2]; 2xDeamidated [N7; Q29]; 2xPhospho [S11; S22]; 1xTMT6plex [N-Term]	0.00951372	0.000228773	1	1	1	Q13017	0	4573.87	0		1144.23	0.0001248	0.0007378	2.3
ARHGDIA	Rho GDP-dissociation inhibitor 1	P52565 1xPhospho [S47]	0.892333	0.850384	0.843094	0.808023	0.961814	1.01603	1.00813	1.06914	91943.1	82043.9	78187	77516.7	74292.2	88432.2	93416.9	92690.4	98300.1	[K].SIQEIQELDKDDESLR.[K]	High	1xPhospho [S14]; 1xTMT6plex [K10]; 1xTMT6plex [N-Term]	0.0355625	0.00114255	1	1	1	P52565	1	2456.23	0		819.417	0.0004608	0.003664	2.13
ARHGEF11	Rho guanine nucleotide exchange factor 11	O15085 2xPhospho [S]	1.093	0.896872	0.98996	0.933539	1.02561	0.959057	0.749844	1.45136	43625.3	47682.3	39126.3	43187.3	40725.9	44742.4	41839.2	32712.2	63316	[K].ELQDILPLYGDTSQRPSEGRLSLDSQEGDSGLDSGTER.[F]	High	1xDeamidated [Q]; 2xPhospho [S]; 1xTMT6plex [N-Term]	0.10996	0.00491663	1	1	8	O15085	1	4511.03	0		1128.52	0.001983	0.01774	1.72
ARHGEF11	Rho guanine nucleotide exchange factor 11	O15085 2xPhospho [T/S]	1.16592	1.01728	1.18079	1.09123	0.808947	0.943326	1.01794	1.19127	89483.4	104331	91029.6	105661	97646.7	72387.3	84411.9	91089	106599	[K].SLGGESSGGTTPVGSFHTEAAR.[W]	High	2xPhospho [T/S]; 1xTMT6plex [N-Term]	3.68432e-08	0	1	1	2	O15085	0	2494.08	0		832.034	0	1.68e-10	3.74
ARHGEF11	Rho guanine nucleotide exchange factor 11	O15085 2xPhospho [S255; S/T]	1.89407	0.670666	0.900775	0.645214	1.02737	0.967415	0.662936	1.06184	94813.9	179584	63588.5	85406	61175.3	97409	91724.3	62855.5	100677	[R].NSVLSDPGLDSPRTSPVIMAR.[V]	High	2xPhospho [S15; S/T]; 1xOxidation [M19]; 1xTMT6plex [N-Term]	0.0183244	0.000830543	1	1	2	O15085	1	2617.23	0		873.085	0.0003386	0.001598	2
ARHGEF11	Rho guanine nucleotide exchange factor 11	O15085 2xPhospho [T668; S/T]	1.27938	0.921223	1.11931	0.953797	1.07698	0.95771	0.757735	1.02588	62293.3	79696.5	57386	69725.8	59415.2	67088.7	59658.9	47201.8	63905.3	[R].SLENPTPPFTPK.[M]	High	2xPhospho [T6; S/T]; 1xTMT6plex [K12]; 1xTMT6plex [N-Term]	0.00256809	0	1	1	4	O15085	0	1945.95	0		649.322	0	0.0001572	2.53
ARHGEF11	Rho guanine nucleotide exchange factor 11	O15085 2xPhospho [S255; S/T]	0.75099	0.685217	0.731831	0.755114	0.88926	0.816875	0.717904	1.0233	263571	197939	180604	192890	199026	234383	215305	189219	269711	[R].NSVLSDPGLDSPRTSPVIMAR.[V]	High	1xDeamidated [N1]; 2xPhospho [S15; T/S]; 1xOxidation [M19]; 1xTMT6plex [N-Term]	0.00417536	0	1	1	4	O15085	1	2618.21	0		873.412	0	0.0002815	2.62
ARHGEF11	Rho guanine nucleotide exchange factor 11	O15085 2xPhospho [S663; T668]	0.937317	0.84506	0.935509	0.940897	0.952983	0.851271	0.741142	0.93078	77198.8	72359.8	65237.6	72220.2	72636.1	73569.1	65717.1	57215.2	71855.1	[R].SLENPTPPFTPK.[M]	High	1xDeamidated [N4]; 2xPhospho [S1; T6]; 1xTMT6plex [K12]; 1xTMT6plex [N-Term]	0.0248354	0.000983608	1	1	2	O15085	0	1946.93	0		649.653	0.0003721	0.002327	2.27
ARHGEF11	Rho guanine nucleotide exchange factor 11	O15085 2xPhospho [S589; S592]	1.29068	0.875162	0.894346	0.808673	0.7392	0.705412	0.606956	0.768483	277184	357755	242581	247898	224151	204894	195529	168238	213011	[R].LSTGSFPEDLLESDSSR.[S]	High	2xPhospho [S2; S5]; 1xTMT6plex [N-Term]	0.000289218	0	1	1	4	O15085	0	2228.96	0		743.656	0	8.221e-05	2.47
ARHGEF12	Rho guanine nucleotide exchange factor 12	Q9NZN5 1xPhospho [S]	0.702931	0.6887	0.599814	0.698419	1.05074	0.702131	0.687857	2.20957	103111	72479.7	71012.3	61847.2	72014.4	108343	72397.2	70925.4	227830	[K].HLSTPSSVSPEPQDSAK.[L]	High	1xDeamidated [Q13]; 1xPhospho [S]; 1xTMT6plex [K17]; 1xTMT6plex [N-Term]	0.000864778	0	1	1	3	Q9NZN5	0	2306.13	0		769.386	0	8.958e-05	2.48
ARHGEF12	Rho guanine nucleotide exchange factor 12	Q9NZN5 1xPhospho [S1288]	0.936291	0.913149	1.00049	0.856748	1.03299	1.10572	1.1119	1.58726	56947.2	53319.2	52001.3	56975.1	48789.4	58825.7	62967.6	63319.5	90390	[R].TASQGPQTDSVIQNSENIK.[A]	High	1xDeamidated [Q]; 1xPhospho [S3]; 1xTMT6plex [K19]; 1xTMT6plex [N-Term]	0.0100115	0.000228773	1	1	2	Q9NZN5	0	2556.26	0		852.763	0.0001248	0.0007834	1.83
ARHGEF16	Rho guanine nucleotide exchange factor 16	Q5VV41 1xPhospho [S]	0.803964	0.707889	0.738824	0.795313	0.913142	0.599658	0.664379	0.954779	137038	110174	97007.7	101247	108988	125135	82175.9	91045.2	130841	[R].GLNTSQESDDDILDESSSPEGTQK.[V]	High	1xPhospho [S]; 1xTMT6plex [K24]; 1xTMT6plex [N-Term]	0.00255172	0	1	1	8	Q5VV41	0	3090.4	0		773.361	0.0003386	0.001825	1.74
ARHGEF18	Rho guanine nucleotide exchange factor 18	Q6ZSZ5 1xPhospho [S948]	0.90432	0.655689	0.672485	0.775831	0.953704	0.823918	0.774035	1.03454	762242	689310	499793	512596	591371	726953	628025	590002	788572	[R].GPPNSPDLK.[L]	High	1xPhospho [S5]; 1xTMT6plex [K9]; 1xTMT6plex [N-Term]	0.0468281	0.00164271	1	1	2	Q6ZSZ5	0	1462.77	0		731.89	0.0007308	0.005233	2.74
ARHGEF2	Rho guanine nucleotide exchange factor 2	Q92974 1xPhospho [T/S]	0.901677	0.776973	0.928527	0.711256	0.80172	0.762118	0.852455	1.66127	94261.6	84993.5	73238.7	87524.4	67044.1	75571.4	71838.4	80353.7	156594	[K].SVSTTNIAGHFNDESPLGLR.[R]	High	1xPhospho [S/T]; 1xTMT6plex [N-Term]	0.0116658	0.000228773	1	1	4	Q92974	0	2424.18	0		808.732	0.0001248	0.0009386	2.14
ARHGEF2	Rho guanine nucleotide exchange factor 2	Q92974 2xPhospho [S/T]	0.714315	0.571165	0.719643	0.772616	0.951921	0.981589	1.10324	1.6188	243574	173989	139121	175287	188190	231864	239090	268720	394298	[R].LQDSSDPDTGSEEEGSSRLSPPHSPR.[D]	High	2xPhospho [T/S]; 1xTMT6plex [N-Term]	0.00192547	0	1	1	9	Q92974	1	3156.34	0		789.842	0	0.0001547	2.32
ARHGEF2	Rho guanine nucleotide exchange factor 2	Q92974 1xPhospho [S/T]	0.795801	0.832827	0.94105	0.783243	0.945707	1.06716	0.942887	1.53365	865161	688496	720530	814160	677631	818190	923268	815750	1.32685e+06	[R].ILSQSTDSLNMR.[N]	High	1xPhospho [S/T]; 1xOxidation [M11]; 1xTMT6plex [N-Term]	0.00496165	0	1	1	5	Q92974	0	1689.81	0		563.942	0	0.000344	2.63
ARHGEF2	Rho guanine nucleotide exchange factor 2	Q92974 1xPhospho [T/S]	1.05333	0.991234	1.06997	0.919157	1.08763	1.12555	1.30345	1.52905	72383.5	76243.7	71749	77448.4	66531.8	78726.3	81471	94348	110678	[R].EPALPLEPDSGGNTSPGVTANGEAR.[T]	High	2xDeamidated [N13; N21]; 1xPhospho [S/T]; 1xTMT6plex [N-Term]	4.12587e-05	0	1	1	14	Q92974	0	2747.26	0		916.434	0	9.686e-07	3.19
ARHGEF2	Rho guanine nucleotide exchange factor 2	Q92974 1xPhospho [S/T]	1.01353	0.721799	0.939571	0.678313	0.932949	0.74732	0.847025	1.52332	130206	131969	93982.9	122338	88320.7	121476	97305.9	110288	198346	[K].SVSTTNIAGHFNDESPLGLR.[R]	High	1xDeamidated [N12]; 1xPhospho [T/S]; 1xTMT6plex [N-Term]	0.0236105	0.000983608	1	1	3	Q92974	0	2425.16	0		809.064	0.0003721	0.002189	2.51
ARHGEF2	Rho guanine nucleotide exchange factor 2	Q92974 1xPhospho [S/T]	0.968354	1.043	0.969456	0.932352	0.992652	1.07943	0.895812	1.48914	111457	107930	116250	108053	103917	110638	120310	99844.7	165975	[R].ILSQSTDSLNMR.[N]	High	1xDeamidated [N10]; 1xPhospho [T/S]; 1xOxidation [M11]; 1xTMT6plex [N-Term]	0.00632447	0	1	1	10	Q92974	0	1690.79	0		564.269	0	0.000458	1.88
ARHGEF2	Rho guanine nucleotide exchange factor 2	Q92974 1xPhospho [S/T]	1.07554	0.817063	0.967475	0.798019	0.844535	1.0892	1.13832	1.48148	143168	153982	116977	138511	114251	120910	155939	162971	212101	[R].EPALPLEPDSGGNTSPGVTANGEAR.[T]	High	1xDeamidated [N21]; 1xPhospho [T/S]; 1xTMT6plex [N-Term]	4.96458e-07	0	1	1	9	Q92974	0	2746.28	0		916.099	0	4.139e-09	4.51
ARHGEF2	Rho guanine nucleotide exchange factor 2	Q92974 2xPhospho [S956; S960]	0.698747	0.621546	0.632952	0.700561	0.660904	0.127638	0.232721	0.213504	356440	249061	221544	225609	249708	235572	45495.2	82951.1	76101.3	[R].LSPPHSPR.[D]	High	2xPhospho [S2; S6]; 1xTMT6plex [N-Term]	0.107992	0.00463108	1	1	1	Q92974	0	1279.58	0		427.198	0.001878	0.01715	2.78
ARHGEF26	Rho guanine nucleotide exchange factor 26	Q96DR7 1xPhospho [S392]	0.957461	0.661037	0.690501	0.72271	0.901423	0.578296	0.582902	1.0611	113649	108814	75126	78474.6	82135.1	102445	65722.5	66246	120593	[K].ALDIDSDEESEPK.[E]	High	1xPhospho [S6]; 1xTMT6plex [K13]; 1xTMT6plex [N-Term]	0.00221662	0	1	1	1	Q96DR7	0	1985.94	0		662.651	0	0.000131	1.94
ARID1A	AT-rich interactive domain-containing protein 1A	O14497 1xPhospho [S1184]	0.913368	0.954818	1.00402	0.906575	0.974882	1.42466	1.38779	1.15953	54492.8	49772	52030.7	54711.9	49401.8	53124.1	77633.7	75624.8	63185.9	[R].SNSVGIQDAFNDGSDSTFQK.[R]	High	1xPhospho [S3]; 1xTMT6plex [K20]; 1xTMT6plex [N-Term]	0.0118153	0.000228773	1	1	1	O14497	0	2655.23	0		885.745	0.0001248	0.0009543	2.63
ARID1A	AT-rich interactive domain-containing protein 1A	O14497 2xPhospho [S698; S]	0.771766	0.610699	0.711842	0.5674	0.644031	0.455904	0.538624	0.728609	389705	300761	237992	277408	221119	250982	177668	209904	283942	[R].GPSPSPVGSPASVAQSR.[S]	High	2xPhospho [S5; S]; 1xTMT6plex [N-Term]	0.000364226	0	1	1	2	O14497	0	1969.9	0		657.298	0	1.432e-05	3.69
ARID3A	AT-rich interactive domain-containing protein 3A	Q99856 2xPhospho [S81; S]	1.13321	0.492101	0.853886	0.59401	0.769179	0.518146	0.433285	1.28448	45595.6	51669.3	22437.6	38933.5	27084.3	35071.2	23625.2	19755.9	58566.6	[R].AAAAGLGHPASPGGSEDGPPGSEEEDAAR.[E]	High	2xPhospho [S15; S]; 1xTMT6plex [N-Term]	0.00499345	0	1	1	2	Q99856	0	3049.28	0		1017.1	0	0.0003472	1.44
ARID3A	AT-rich interactive domain-containing protein 3A	Q99856 3xPhospho [S77; S81; S88]	0.992279	0.814793	1.00916	0.735758	0.866976	0.907781	0.743217	1.06024	197853	196325	161209	199665	145572	171534	179607	147048	209772	[R].AAAAGLGHPASPGGSEDGPPGSEEEDAAR.[E]	High	3xPhospho [S11; S15; S22]; 1xTMT6plex [N-Term]	8.25846e-08	0	1	1	2	Q99856	0	3129.24	0		783.065	0	4.553e-10	4.27
ARID4B	AT-rich interactive domain-containing protein 4B	Q4LE39 2xPhospho [S790; T793]	0.934455	0.904664	0.837161	0.891269	1.10217	1.86852	1.60716	1.5002	69241.3	64702.9	62640.1	57966.1	61712.6	76316	129379	111282	103876	[K].DIEVLSEDTDYEEDEVTKK.[R]	High	2xPhospho [S6; T9]; 2xTMT6plex [K18; K19]; 1xTMT6plex [N-Term]	0.0273028	0.000983608	1	1	1	Q4LE39	1	3104.45	0		776.866	0.0003721	0.002613	2.56
ARID4B	AT-rich interactive domain-containing protein 4B	Q4LE39 2xPhospho [S790; T793]	0.814528	0.71656	0.740078	0.76497	0.979488	0.941553	0.813581	1.45284	387229	315409	277473	286580	296219	379286	364597	315043	562583	[K].DIEVLSEDTDYEEDEVTK.[K]	High	2xPhospho [S6; T9]; 1xTMT6plex [K18]; 1xTMT6plex [N-Term]	1.01448e-05	0	1	1	4	Q4LE39	0	2747.19	0		916.402	0	1.72e-07	3.84
ARID4B	AT-rich interactive domain-containing protein 4B	Q4LE39 2xPhospho [S790; T793]	0.978359	0.762832	0.861358	0.849644	1.07052	0.77656	0.727714	1.10686	128398	125620	97946.3	110597	109093	137453	99708.9	93437.3	142119	[R].KDIEVLSEDTDYEEDEVTK.[K]	High	2xPhospho [S7; T10]; 2xTMT6plex [K1; K19]; 1xTMT6plex [N-Term]	0.00258458	0	1	1	1	Q4LE39	1	3104.45	0		1035.49	0	0.0001582	1.99
ARIH1	E3 ubiquitin-protein ligase ARIH1	Q9Y4X5 1xPhospho [S517]	0.847423	0.614266	0.735305	0.766689	1.08667	1.14278	1.20995	1.45154	63722.8	54000.2	39142.8	46855.7	48855.6	69245.7	72821.1	77101.7	92496.3	[R].DISQDSLQDIK.[Q]	High	1xPhospho [S6]; 1xTMT6plex [K11]; 1xTMT6plex [N-Term]	0.00632447	0	1	1	1	Q9Y4X5	0	1799.92	0		600.646	0	0.0004573	2.16
ARMCX3	Armadillo repeat-containing X-linked protein 3	Q9UH62 1xPhospho [S]	1.25827	0.910066	1.13411	0.916433	1.06006	0.962288	0.759604	1.17018	201436	253461	183320	228451	184603	213534	193840	153012	235716	[K].RASPNSDDTVLSPQELQK.[V]	High	1xPhospho [S]; 1xTMT6plex [K18]; 1xTMT6plex [N-Term]	0.0143931	0.000439352	1	1	3	Q9UH62	1	2523.29	0		841.769	0.0001838	0.001199	2.25
ARMCX3	Armadillo repeat-containing X-linked protein 3	Q9UH62 1xPhospho [S]	1.26828	0.804861	1.0694	0.850951	0.948648	0.648549	0.618498	0.960589	103099	130758	82980.2	110254	87732	97804.5	66864.7	63766.4	99035.6	[K].RASPNSDDTVLSPQELQK.[V]	High	1xDeamidated [Q14]; 1xPhospho [S]; 1xTMT6plex [K18]; 1xTMT6plex [N-Term]	0.1093	0.00478336	1	1	2	Q9UH62	1	2524.27	0		842.102	0.001983	0.01764	1.98
ARRB1	Beta-arrestin-1	P49407 1xPhospho [T/S]	0.673259	0.994933	0.9674	0.94019	0.813248	0.54505	0.676894	0.918237	117039	78797.4	116446	113223	110039	95181.6	63792.1	79222.9	107469	[K].DDKEEEEDGTGSPQLNNR.[-]	High	1xDeamidated [N16]; 1xPhospho [T/S]; 1xTMT6plex [K3]; 1xTMT6plex [N-Term]	0.013854	0.000439352	1	1	2	P49407	1	2572.15	0		858.055	0.0001838	0.00115	1.56
ARRB1	Beta-arrestin-1	P49407 1xPhospho [T/S]	0.825925	0.938737	1.11946	0.9189	0.933964	0.440286	0.531001	0.546892	160198	132311	150383	179334	147206	149619	70532.8	85065	87610.9	[K].DDKEEEEDGTGSPQLNNR.[-]	High	1xPhospho [T/S]; 1xTMT6plex [K3]; 1xTMT6plex [N-Term]	0.0125124	0.000228773	1	1	2	P49407	1	2571.16	0		857.726	0.0001248	0.001016	2.11
ASAP1	Arf-GAP with SH3 domain, ANK repeat and PH domain-containing protein 1	Q9ULH1 2xPhospho [S843; S/T]	0.909091	0.952394	0.933777	0.95158	1.00115	1.18641	1.02918	1.2182	135486	123169	129036	126514	128926	135642	160742	139440	165050	[R].TLSDPPSPLPHGPPNK.[G]	High	2xPhospho [S7; S/T]; 1xTMT6plex [K16]; 1xTMT6plex [N-Term]	8.69909e-06	0	1	1	6	Q9ULH1	0	2272.12	0		758.044	0	1.425e-07	3.62
ASAP1	Arf-GAP with SH3 domain, ANK repeat and PH domain-containing protein 1	Q9ULH1 1xPhospho [S]	0.953464	1.06042	1.21814	0.970625	1.04409	1.34293	1.30951	1.13157	91781.2	87510.1	97326.5	111802	89085.2	95827.5	123255	120189	103857	[R].TLSDPPSPLPHGPPNK.[G]	High	1xPhospho [S]; 1xTMT6plex [K16]; 1xTMT6plex [N-Term]	0.00103464	0	1	1	2	Q9ULH1	0	2192.15	0		731.388	0	0.0002177	2.16
ASAP1	Arf-GAP with SH3 domain, ANK repeat and PH domain-containing protein 1	Q9ULH1 2xPhospho [S843; S/T]	0.781378	0.768324	0.849822	0.776909	0.928414	1.08816	1.02639	1.06081	73529.1	57454	56494.2	62486.7	57125.4	68265.4	80011.5	75469.3	78000.3	[R].TLSDPPSPLPHGPPNK.[G]	High	1xDeamidated [N15]; 2xPhospho [S7; S/T]; 1xTMT6plex [K16]; 1xTMT6plex [N-Term]	0.000343823	0	1	1	3	Q9ULH1	0	2273.1	0		758.372	0	1.325e-05	2.79
ASAP1	Arf-GAP with SH3 domain, ANK repeat and PH domain-containing protein 1	Q9ULH1 1xPhospho [S1008]	0.999302	1.9365	1.86303	1.55987	1.04094	1.93713	1.7967	0.8529	180603	180477	349739	336470	281718	187998	349853	324491	154037	[K].SQTGDVSPK.[A]	High	1xPhospho [S7]; 1xTMT6plex [K9]; 1xTMT6plex [N-Term]	0.160608	0.00797908	1	1	2	Q9ULH1	0	1456.74	0		728.876	0.003245	0.03393	2.07
ASAP2	Arf-GAP with SH3 domain, ANK repeat and PH domain-containing protein 2	O43150 1xPhospho [S701]	0.868666	0.704526	0.714724	0.698275	0.912863	0.806467	0.6912	1.18868	332270	288631	234093	237481	232016	303317	267965	229665	394962	[R].LLHEDLDESDDDMDEK.[L]	High	1xPhospho [S9]; 1xOxidation [M13]; 1xTMT6plex [K16]; 1xTMT6plex [N-Term]	5.33084e-05	0	1	1	3	O43150	0	2473.07	0		825.03	0	1.334e-06	2.92
ASF1B	Histone chaperone ASF1B	Q9NVP2 1xPhospho [S198]	1.09414	1.04331	1.52572	0.879032	0.969945	1.32436	0.937108	1.35211	44341.5	48515.9	46261.9	67652.9	38977.6	43008.8	58724	41552.7	59954.7	[K].GLGLPGCIPGLLPENSMDCI.[-]	High	2xCarbamidomethyl [C7; C19]; 1xPhospho [S16]; 1xOxidation [M17]; 1xTMT6plex [N-Term]	0.1551	0.00770171	1	1	1	Q9NVP2	0	2438.14	0		813.384	0.003068	0.03185	1.49
ASXL2	Putative Polycomb group protein ASXL2	Q76L83 1xPhospho [S395]	0.931506	0.964659	0.863341	0.988554	1.02231	1.6544	1.33322	1.65239	105745	98502.1	102008	91294	104535	108104	174945	140982	174732	[K].KLTASPSDPK.[V]	High	1xPhospho [S5]; 2xTMT6plex [K1; K10]; 1xTMT6plex [N-Term]	0.123958	0.00576964	1	1	1	Q76L83	1	1811.03	0		604.347	0.002265	0.02157	2.03
ASXL2	Putative Polycomb group protein ASXL2	Q76L83 2xPhospho [S1285; S1290]	0.794097	0.806293	0.711837	0.843503	0.873499	0.687557	0.602766	1.29875	29933.5	23770.1	24135.1	21307.8	25249	26146.9	20580.9	18042.9	38876.1	[R].SSPELFSSTVLPLPADSPTHQPLLLPPLQTPK.[L]	High	1xDeamidated [Q21]; 2xPhospho [S2; S7]; 1xTMT6plex [K32]; 1xTMT6plex [N-Term]	0.0413318	0.00130199	1	1	2	Q76L83	0	4027.09	0		1007.53	0.0005481	0.004423	2.13
ASXL2	Putative Polycomb group protein ASXL2	Q76L83 2xPhospho [S1285; S1290]	0.59599	0.659994	0.562695	0.640036	0.74383	0.705631	0.789863	1.0594	23414.6	13954.9	15453.5	13175.3	14986.2	17416.5	16522.1	18494.3	24805.5	[R].SSPELFSSTVLPLPADSPTHQPLLLPPLQTPK.[L]	High	2xPhospho [S2; S7]; 1xTMT6plex [K32]; 1xTMT6plex [N-Term]	0.0517308	0.00216516	1	1	1	Q76L83	0	4026.1	0		1007.28	0.0008615	0.005986	1.65
ATAD2	ATPase family AAA domain-containing protein 2	Q6PL18 2xPhospho [S]	0.922016	1.02029	1.1063	0.859771	0.881456	1.44305	1.03725	1.54942	35909.7	33109.3	36638.3	39726.8	30874.1	31652.8	51819.4	37247.3	55639.2	[K].TLDSDISCPLLESDLAYSDDDVPSVYENGLSQK.[S]	High	1xCarbamidomethyl [C8]; 1xDeamidated [Q/N]; 2xPhospho [S]; 1xTMT6plex [K33]; 1xTMT6plex [N-Term]	0.03534	0.00114255	1	1	6	Q6PL18	0	4264.91	0		1066.98	0.0004608	0.003626	2.09
ATAD2	ATPase family AAA domain-containing protein 2	Q6PL18 2xPhospho [S337; S342]	0.97578	0.945059	0.901423	0.869707	0.720913	0.823777	0.761626	0.852571	227282	221778	214795	204878	197669	163851	187230	173104	193774	[R].LSSAGPRSPYCK.[R]	High	1xCarbamidomethyl [C11]; 2xPhospho [S3; S8]; 1xTMT6plex [K12]; 1xTMT6plex [N-Term]	0.0986307	0.00406434	1	1	1	Q6PL18	1	1940.91	0		647.648	0.001533	0.01491	2.2
ATAT1	Alpha-tubulin N-acetyltransferase 1	Q5SQI0 1xPhospho [S315]	1.13514	1.10909	1.1669	1.10396	1.23756	1.17628	1.16883	1.23085	52988	60148.6	58768.3	61831.5	58496.4	65575.6	62328.8	61934.1	65220.5	[R].LLLAADPGGSPAQR.[R]	High	1xDeamidated [Q13]; 1xPhospho [S10]; 1xTMT6plex [N-Term]	0.000552314	0	1	1	1	Q5SQI0	0	1675.86	0		559.29	0	2.382e-05	2.98
ATAT1	Alpha-tubulin N-acetyltransferase 1	Q5SQI0 1xPhospho [S315]	0.839346	0.896654	0.837939	0.885577	0.940499	0.955096	0.811699	0.952879	96291.6	80821.9	86340.2	80686.5	85273.6	90562.1	91967.7	78159.8	91754.2	[R].LLLAADPGGSPAQR.[R]	High	1xPhospho [S10]; 1xTMT6plex [N-Term]	0.000240188	0	1	1	1	Q5SQI0	0	1674.88	0		558.964	0	8.521e-06	3.21
ATG9A	Autophagy-related protein 9A	Q7Z3C6 1xPhospho [S]	0.898482	0.379774	0.479805	0.605242	0.994229	0.42228	0.400583	0.718764	97275.9	87400.6	36942.9	46673.5	58875.4	96714.5	41077.6	38967.1	69918.4	[R].LEASYSDSPPGEEDLLVHVAEGSK.[S]	High	1xPhospho [S]; 1xTMT6plex [K24]; 1xTMT6plex [N-Term]	0.000982962	0	1	1	2	Q7Z3C6	0	3067.49	0		1023.17	0	4.853e-05	2.24
ATN1	Atrophin-1	P54259 2xPhospho [S103; S]	0.943024	1.10207	1.03143	0.910959	0.745681	0.746747	0.765602	0.682745	290114	273584	319726	299233	264282	216332	216642	222112	198074	[K].TEQELPRPQSPSDLDSLDGR.[S]	High	2xPhospho [S12; S]; 1xTMT6plex [N-Term]	0.000492169	0	1	1	3	P54259	0	2629.17	0		877.051	0.0004608	0.003759	2.84
ATP2B1	Plasma membrane calcium-transporting ATPase 1	P20020 2xPhospho [S1155; T1165]	0.842175	0.729356	0.865078	0.858487	0.79016	0.923129	0.890648	1.29928	285124	240124	207957	246655	244775	225294	263206	253945	370455	[R].IEDSEPHIPLIDDTDAEDDAPTKR.[N]	High	2xPhospho [S4; T14]; 1xTMT6plex [K23]; 1xTMT6plex [N-Term]	0.0109457	0.000228773	1	1	2	P20020	1	3310.52	0		828.377	0.0001248	0.0008708	3.42
ATP7A	Copper-transporting ATPase 1	Q04656 2xPhospho [S]	0.861039	1.01122	0.984105	0.973989	1.15253	1.08695	0.995058	1.40156	174009	149829	175962	171243	169483	200550	189140	173150	243884	[R].VSITSEVESTSNSPSSSSLQK.[I]	High	2xPhospho [S]; 1xTMT6plex [K21]; 1xTMT6plex [N-Term]	0.000114249	0	1	1	10	Q04656	0	2772.3	0		924.779	0	3.403e-06	2.68
ATP7A	Copper-transporting ATPase 1	Q04656 2xPhospho [S]	0.911991	1.13568	1.06306	1.01112	1.06174	1.18044	0.985054	1.33117	81675.5	74487.3	92757.5	86825.8	82583.7	86717.8	96412.8	80454.7	108724	[R].VSITSEVESTSNSPSSSSLQK.[I]	High	1xDeamidated [N12]; 2xPhospho [S]; 1xTMT6plex [K21]; 1xTMT6plex [N-Term]	0.000563029	0	1	1	5	Q04656	0	2773.28	0		925.104	0	2.442e-05	2.18
ATRX	Transcriptional regulator ATRX	P46100 2xPhospho [S1348; S1352]	1.19115	1.31495	1.50904	1.28264	1.30618	2.56129	3.09384	1.69962	99088.5	118029	130296	149529	127095	129427	253795	306564	168412	[K].LTVSDGESGEEKK.[T]	High	2xPhospho [S4; S8]; 2xTMT6plex [K12; K13]; 1xTMT6plex [N-Term]	0.0878679	0.00364363	1	1	1	P46100	1	2226.09	0		557.279	0.001381	0.01256	2.25
ATRX	Transcriptional regulator ATRX	P46100 2xPhospho [S729; S731]	1.06384	1.05677	1.09812	0.948118	1.21338	1.55426	1.39881	1.53322	195424	207899	206517	214600	185285	237124	303739	273361	299628	[K].QSETVDQNSDSDEMLAILK.[E]	High	2xPhospho [S9; S11]; 1xOxidation [M14]; 1xTMT6plex [K19]; 1xTMT6plex [N-Term]	2.27397e-05	0	1	1	4	P46100	0	2757.23	0		919.748	0	4.644e-07	3.33
ATRX	Transcriptional regulator ATRX	P46100 1xPhospho [S92]	0.829573	1.04647	0.962571	1.28808	1.27312	1.30702	1.10697	1.39261	27666.4	22951.3	28952.2	26630.9	35636.5	35222.6	36160.6	30626	38528.5	[K].YVESDDEKPLDDETVNEDASNENSENDITMQSLPK.[G]	High	2xDeamidated [N/Q]; 1xPhospho [S4]; 1xOxidation [M30]; 2xTMT6plex [K8; K35]; 1xTMT6plex [N-Term]	0.0998333	0.00418876	1	1	4	P46100	0	4756.13	0		1189.8	0.001612	0.01528	1.06
ATRX	Transcriptional regulator ATRX	P46100 1xPhospho [S92]	0.994978	1.02256	0.925963	1.09619	1.09148	1.91997	1.28009	1.38109	96649.8	96164.4	98830.2	89494.2	105947	105491	185564	123720	133482	[K].YVESDDEKPLDDETVNEDASNENSENDITMQSLPK.[G]	High	1xDeamidated [N/Q]; 1xPhospho [S4]; 1xOxidation [M30]; 2xTMT6plex [K8; K35]; 1xTMT6plex [N-Term]	0.0300105	0.00114255	1	1	10	P46100	0	4755.15	0		951.84	0.0006883	0.004957	2.18
ATRX	Transcriptional regulator ATRX	P46100 2xPhospho [S729; S731]	0.959984	0.884895	0.93147	0.786852	1.02799	1.21275	1.25099	1.2919	109589	105204	96974.7	102079	86230.3	112656	132904	137095	141578	[K].QSETVDQNSDSDEMLAILK.[E]	High	1xDeamidated [N/Q]; 2xPhospho [S9; S11]; 1xOxidation [M14]; 1xTMT6plex [K19]; 1xTMT6plex [N-Term]	0.000608011	0	1	1	3	P46100	0	2758.22	0		920.076	0	2.684e-05	2.39
ATRX	Transcriptional regulator ATRX	P46100 1xPhospho [S]	0.83484	0.901603	0.828371	0.881266	1.05884	1.23567	1.16158	1.22099	101032	84345.7	91090.9	83692.1	89036.2	106976	124842	117357	123360	[R].ETFSSAEGTVDKDTTIMELR.[D]	High	1xPhospho [S]; 1xOxidation [M17]; 1xTMT6plex [K12]; 1xTMT6plex [N-Term]	0.0951041	0.00406434	1	1	2	P46100	1	2784.34	0		928.796	0.001533	0.01414	1.95
ATRX	Transcriptional regulator ATRX	P46100 3xPhospho [S974; T977; S978]	1.47251	3.5229	3.10992	2.93491	2.05861	4.64211	5.06442	1.21984	64818.2	95445.8	228348	201580	190236	133436	300894	328267	79068.1	[K].KDQSDETSEDDKK.[Q]	High	1xDeamidated [Q3]; 3xPhospho [S4; T7; S8]; 3xTMT6plex [K1; K12; K13]; 1xTMT6plex [N-Term]	0.142054	0.00688866	1	1	1	P46100	2	2682.2	0		894.744	0.002651	0.02728	1.62
ATRX	Transcriptional regulator ATRX	P46100 3xPhospho [S974; T977; S978]	1.53453	3.62515	3.52674	3.24217	2.01106	4.79094	5.95128	1.14578	302706	464511	1.09736e+06	1.06757e+06	981424	608761	1.45025e+06	1.80149e+06	346834	[K].KDQSDETSEDDKK.[Q]	High	3xPhospho [S4; T7; S8]; 3xTMT6plex [K1; K12; K13]; 1xTMT6plex [N-Term]	0.044272	0.00147264	1	1	2	P46100	2	2681.22	0		671.06	0.0006883	0.004847	2.75
ATRX	Transcriptional regulator ATRX	P46100 2xPhospho [S675; S677]	1.05513	0.752795	0.821663	0.80698	1.16742	0.668806	0.949198	1.00159	239121	252305	180009	196477	192966	279154	159926	226973	239502	[R].RPTETNPVTSNSDEECNETVK.[E]	High	1xCarbamidomethyl [C16]; 1xDeamidated [N]; 2xPhospho [S10; S12]; 1xTMT6plex [K21]; 1xTMT6plex [N-Term]	0.0223035	0.000983608	1	1	3	P46100	0	3026.31	0		757.338	0.0003721	0.002039	1.95
ATRX	Transcriptional regulator ATRX	P46100 1xPhospho [S598]	1.39422	1.08311	0.972279	0.905027	0.874548	0.43896	0.569998	0.711939	87126.1	121473	94367.1	84710.9	78851.5	76195.9	38244.8	49661.6	62028.5	[K].LTPVSLSNSPIK.[G]	High	1xPhospho [S9]; 1xTMT6plex [K12]; 1xTMT6plex [N-Term]	0.0290799	0.000983608	1	1	1	P46100	0	1794.02	0		598.678	0.0003721	0.002838	2.13
ATRX	Transcriptional regulator ATRX	P46100 2xPhospho [S675; S677]	0.924548	0.982895	1.05262	0.949975	1.24584	0.773061	0.870263	0.678122	197652	182739	194271	208052	187764	246244	152797	172009	134032	[R].RPTETNPVTSNSDEECNETVK.[E]	High	1xCarbamidomethyl [C16]; 2xPhospho [S10; S12]; 1xTMT6plex [K21]; 1xTMT6plex [N-Term]	0.000312325	0	1	1	3	P46100	0	3025.33	0		1009.12	0	1.18e-05	1.97
ATRX	Transcriptional regulator ATRX	P46100 1xPhospho [S/T]	0.783281	0.642124	0.654713	0.608148	0.855632	0.498677	0.768572	0.649429	91256.2	71479.3	58597.8	59746.6	55497.3	78081.8	45507.3	70137	59264.4	[R].RPTETNPVTSNSDEECNETVK.[E]	High	1xCarbamidomethyl [C16]; 1xDeamidated [N11]; 1xPhospho [S/T]; 1xTMT6plex [K21]; 1xTMT6plex [N-Term]	0.00456617	0	1	1	3	P46100	0	2946.34	0		982.785	0	0.0003121	1.69
ATRX	Transcriptional regulator ATRX	P46100 3xPhospho [T668; S675; S677]	0.860565	0.875204	0.95157	0.943539	1.10422	0.454403	0.543524	0.619458	103097	88721.9	90231.1	98104.3	97276.3	113843	46847.7	56035.9	63864.5	[R].RPTETNPVTSNSDEECNETVK.[E]	High	1xCarbamidomethyl [C16]; 3xPhospho [T3; S10; S12]; 1xTMT6plex [K21]; 1xTMT6plex [N-Term]	0.0841917	0.00364363	1	1	1	P46100	0	3105.29	0		1035.77	0.00135	0.01179	1.09
ATRX	Transcriptional regulator ATRX	P46100 2xPhospho [S1348; S1352]	1.08758	1.23369	1.25957	1.26695	1.20492	0.792217	0.968641	0.59247	681410	741090	840651	858287	863315	821043	539825	660042	403715	[K].LTVSDGESGEEK.[K]	High	2xPhospho [S4; S8]; 1xTMT6plex [K12]; 1xTMT6plex [N-Term]	0.000921979	0	1	1	2	P46100	0	1868.83	0		623.616	0	4.479e-05	3.68
ATRX	Transcriptional regulator ATRX	P46100 2xPhospho [S849; S850]	1.1292	1.39761	1.37295	1.33604	1.30159	1.19026	1.40042	0.57878	1.10566e+06	1.24852e+06	1.54528e+06	1.51802e+06	1.4772e+06	1.43912e+06	1.31603e+06	1.54839e+06	639935	[K].DFDSSEDEKHSK.[K]	High	2xPhospho [S4; S5]; 2xTMT6plex [K9; K12]; 1xTMT6plex [N-Term]	0.0171971	0.000652083	1	1	4	P46100	1	2271.02	0		568.51	0.0003721	0.0025	3.34
ATXN2	Ataxin-2	Q99700 3xPhospho [S]	1.03491	0.676527	0.753336	0.800735	0.793404	0.563058	0.627631	0.956874	108638	112431	73496.8	81841.3	86990.6	86194.1	61169.8	68184.8	103953	[K].DSFIENSSSNCTSGSSKPNSPSISPSILSNTEHK.[R]	High	1xCarbamidomethyl [C11]; 3xPhospho [S]; 2xTMT6plex [K17; K34]; 1xTMT6plex [N-Term]	0.00323314	0	1	1	7	Q99700	0	4523.03	0		905.414	0	0.0002118	1.84
ATXN2	Ataxin-2	Q99700 3xPhospho [S]	0.997152	1.30608	1.24885	1.36997	1.12812	1.04516	1.32543	0.940733	74411.1	74199.2	97187	92928	101941	83944.6	77771.5	98626.8	70001	[K].DSFIENSSSNCTSGSSKPNSPSISPSILSNTEHK.[R]	High	1xCarbamidomethyl [C11]; 1xDeamidated [N]; 3xPhospho [S]; 2xTMT6plex [K17; K34]; 1xTMT6plex [N-Term]	0.00026782	0	1	1	12	Q99700	0	4524.02	0		905.613	0	1.057e-05	3.01
ATXN2L	Ataxin-2-like protein	Q8WWM7 1xPhospho [S]	1.1168	0.709192	0.814349	0.69588	0.742613	0.899681	0.782924	1.17188	70067.8	78251.5	49691.5	57059.6	48758.8	52033.3	63038.7	54857.8	82111.3	[K].LQPSSSPENSLDPFPPR.[I]	High	1xDeamidated [N9]; 1xPhospho [S]; 1xTMT6plex [N-Term]	0.00224517	0	1	1	5	Q8WWM7	0	2178.03	0		726.684	0	0.0001326	2.26
ATXN2L	Ataxin-2-like protein	Q8WWM7 1xPhospho [S111]	0.939367	0.670027	0.824381	0.671336	0.816369	0.701275	0.622649	1.13065	192477	180807	128965	158675	129217	157133	134979	119846	217624	[K].GPPQSPVFEGVYNNSR.[M]	High	1xDeamidated [N/Q]; 1xPhospho [S5]; 1xTMT6plex [N-Term]	2.8986e-07	0	1	1	12	Q8WWM7	0	2057.95	0		686.656	0	2.139e-09	4.59
ATXN2L	Ataxin-2-like protein	Q8WWM7 1xPhospho [S]	1.23013	0.734339	1.00961	0.769727	0.912872	0.777121	0.83441	1.0977	97206.1	119577	71382.2	98140.4	74822.2	88736.7	75540.9	81109.7	106703	[K].LQPSSSPENSLDPFPPR.[I]	High	2xDeamidated [Q2; N9]; 1xPhospho [S]; 1xTMT6plex [N-Term]	0.0266222	0.000983608	1	1	2	Q8WWM7	0	2179.02	0		727.014	0.0003721	0.002528	1.96
ATXN2L	Ataxin-2-like protein	Q8WWM7 1xPhospho [S594]	0.860131	0.523934	0.698513	0.667737	0.724185	0.632044	0.70037	1.02801	300202	258213	157286	209695	200456	217402	189741	210253	308610	[K].EVDGLLTSEPMGSPVSSK.[T]	High	1xPhospho [S13]; 1xOxidation [M11]; 1xTMT6plex [K18]; 1xTMT6plex [N-Term]	9.73425e-05	0	1	1	2	Q8WWM7	0	2387.18	0		796.401	0	2.807e-06	2.46
ATXN2L	Ataxin-2-like protein	Q8WWM7 1xPhospho [S111]	1.18413	0.793082	1.07994	0.795361	0.953269	0.869527	0.739457	1.02042	267748	317049	212346	289153	212956	255236	232814	197988	273216	[K].GPPQSPVFEGVYNNSR.[M]	High	2xDeamidated [N14; N/Q]; 1xPhospho [S5]; 1xTMT6plex [N-Term]	4.26015e-05	0	1	1	5	Q8WWM7	0	2058.94	0		686.985	0	1.011e-06	2.99
ATXN2L	Ataxin-2-like protein	Q8WWM7 1xPhospho [S111]	0.969071	0.617742	0.667977	0.703834	0.872443	0.689879	0.615319	1.02003	238300	230930	147208	159179	167724	207903	164398	146631	243074	[K].GPPQSPVFEGVYNNSR.[M]	High	1xPhospho [S5]; 1xTMT6plex [N-Term]	1.47097e-05	0	1	1	4	Q8WWM7	0	2056.97	0		686.327	0	2.709e-07	3.16
ATXN2L	Ataxin-2-like protein	Q8WWM7 1xPhospho [S]	1.22853	0.667846	0.863205	0.655697	0.824299	0.570738	0.544941	0.971136	197023	242049	131581	170072	129188	162406	112449	107366	191336	[K].LQPSSSPENSLDPFPPR.[I]	High	1xPhospho [S]; 1xTMT6plex [N-Term]	0.052704	0.00216516	1	1	4	Q8WWM7	0	2177.05	0		726.365	0.00135	0.01227	1.9
ATXN2L	Ataxin-2-like protein	Q8WWM7 1xPhospho [S594]	1.13146	0.863875	1.14852	0.887047	0.777454	0.696608	0.84675	0.965162	159045	179953	137395	182667	141081	123650	110792	134672	153504	[K].EKEVDGLLTSEPMGSPVSSK.[T]	High	1xPhospho [S15]; 1xOxidation [M13]; 2xTMT6plex [K2; K20]; 1xTMT6plex [N-Term]	0.0523777	0.00216516	1	1	1	Q8WWM7	1	2873.48	0		719.13	0.0008615	0.006044	2.09
ATXN2L	Ataxin-2-like protein	Q8WWM7 1xPhospho [S]	0.811007	1.23664	1.17585	1.23143	0.959378	1.29205	1.00277	0.824494	52034.8	42200.6	64348.3	61185	64077.1	49921	67231.4	52179	42902.4	[K].TLSSPSNRPSGETSVPPPPAVGR.[M]	High	1xDeamidated [N7]; 1xPhospho [S]; 1xTMT6plex [N-Term]	7.60414e-06	0	1	1	2	Q8WWM7	0	2600.29	0		867.442	0	1.206e-07	3.41
ATXN7L3B	Ataxin-7-like protein 3B	Q96GX2 1xPhospho [S92]	0.948498	0.75351	0.779585	0.713178	0.853781	0.689706	0.548856	1.37156	104441	99061.9	78697.3	81420.6	74484.9	89169.6	72033.5	57323	143246	[R].LPLCSLPGEPGNGPDQQLQRSPPEFQ.[-]	High	1xCarbamidomethyl [C4]; 2xDeamidated [Q/N]; 1xPhospho [S21]; 1xTMT6plex [N-Term]	0.0763346	0.00337135	1	1	3	Q96GX2	1	3172.49	0		1058.17	0.001287	0.01018	1.67
ATXN7L3B	Ataxin-7-like protein 3B	Q96GX2 1xPhospho [S92]	0.863053	0.572128	0.624885	0.65717	0.748066	0.613169	0.50429	1.10798	436638	376842	249813	272848	286945	326634	267733	220192	483788	[R].LPLCSLPGEPGNGPDQQLQRSPPEFQ.[-]	High	1xCarbamidomethyl [C4]; 1xDeamidated [Q/N]; 1xPhospho [S21]; 1xTMT6plex [N-Term]	7.72951e-05	0	1	1	11	Q96GX2	1	3171.5	0		793.628	0	2.285e-05	3.59
BAG3	BAG family molecular chaperone regulator 3	O95817 2xPhospho [T/S]	0.801768	0.765681	0.765801	0.769824	0.5594	0.482633	0.636437	0.649634	259712	208229	198857	198888	199933	145283	125346	165290	168718	[R].SSTPLHSPSPIR.[V]	High	2xPhospho [T/S]; 1xTMT6plex [N-Term]	0.0453908	0.00164271	1	1	5	O95817	0	1667.78	0		556.597	0.0007308	0.005004	2.62
BAG3	BAG family molecular chaperone regulator 3	O95817 2xPhospho [S385; S]	1.09973	1.10541	1.16342	1.14783	0.633234	0.600001	0.816522	0.562238	984331	1.0825e+06	1.08809e+06	1.14519e+06	1.12984e+06	623312	590600	803728	553428	[K].VPPAPVPCPPPSPGPSAVPSSPK.[S]	High	1xCarbamidomethyl [C8]; 2xPhospho [S20; S]; 1xTMT6plex [K23]; 1xTMT6plex [N-Term]	3.65306e-05	0	1	1	7	O95817	0	2837.41	0		710.11	0	7.453e-06	4.22
BAG3	BAG family molecular chaperone regulator 3	O95817 2xPhospho [S275; S279]	1.01669	1.73635	1.33486	1.2717	0.54094	0.640154	0.797981	0.334454	509538	518043	884736	680163	647978	275630	326183	406602	170417	[R].SSVQGASSREGSPAR.[S]	High	2xPhospho [S8; S12]; 1xTMT6plex [N-Term]	0.000644091	0	1	1	1	O95817	1	1864.82	0		622.277	0	2.878e-05	2.26
BAG6	Large proline-rich protein BAG6	P46379 1xPhospho [T/S]	0.638854	0.529466	0.457824	0.58149	0.694804	0.572205	0.4979	0.891998	110060	70312.4	58273.2	50388.2	63999	76470.4	62977.1	54799	98173.6	[R].APPQTHLPSGASSGTGSASATHGGGSPPGTR.[G]	High	1xDeamidated [Q4]; 1xPhospho [S/T]; 1xTMT6plex [N-Term]	7.29649e-05	0	1	1	9	P46379	0	3095.44	0		774.62	0	1.967e-06	4.41
BAG6	Large proline-rich protein BAG6	P46379 1xPhospho [S/T]	0.692833	0.671834	0.5493	0.625881	0.787535	0.704714	0.564371	0.794955	283923	196711	190749	155959	177702	223599	200084	160238	225706	[R].APPQTHLPSGASSGTGSASATHGGGSPPGTR.[G]	High	1xPhospho [S/T]; 1xTMT6plex [N-Term]	4.9049e-05	0	1	1	11	P46379	0	3094.45	0		774.378	0	1.201e-06	4.83
BAG6	Large proline-rich protein BAG6	P46379 1xPhospho [S1117]	0.840403	0.672713	0.901744	0.740567	0.632361	0.275868	0.391326	0.368682	553234	464940	372168	498875	409707	349843	152620	216495	203967	[R].LQEDPNYSPQR.[F]	High	1xPhospho [S8]; 1xTMT6plex [N-Term]	0.00853636	0	1	1	2	P46379	0	1655.76	0		552.592	0	0.0006481	2.62
BAIAP2L2	Brain-specific angiogenesis inhibitor 1-associated protein 2-like protein 2	Q6UXY1 1xPhospho [S465]	1.10753	0.501228	0.588043	0.519785	0.885877	0.559597	0.461445	1.46319	225877	250165	113216	132825	117407	200099	126400	104230	330500	[R].APSPAPPPLPSSR.[R]	High	1xPhospho [S3]; 1xTMT6plex [N-Term]	0.00119884	0	1	1	2	Q6UXY1	0	1582.82	0		528.279	0	6.16e-05	2.52
BAIAP2L2	Brain-specific angiogenesis inhibitor 1-associated protein 2-like protein 2	Q6UXY1 2xPhospho [S461; S465]	1.00371	0.821346	0.863921	0.775293	0.653334	0.680388	0.628902	0.828284	101072	101446	83014.7	87317.8	78360	66033.4	68767.8	63564	83715.9	[R].VPSRAPSPAPPPLPSSR.[R]	High	2xPhospho [S3; S7]; 1xTMT6plex [N-Term]	0.00216059	0	1	1	1	Q6UXY1	1	2102.04	0		701.351	0	0.0001273	2.98
BAIAP2L2	Brain-specific angiogenesis inhibitor 1-associated protein 2-like protein 2	Q6UXY1 3xPhospho [S457; S461; S465]	0.957069	0.4966	0.611955	0.481892	0.733893	0.407319	0.355869	0.722449	130245	124653	64679.5	79703.9	62763.9	95585.6	53051.1	46350	94095.1	[R].TPSRVPSRAPSPAPPPLPSSR.[R]	High	3xPhospho [S3; S7; S11]; 1xTMT6plex [N-Term]	0.0589269	0.00229823	1	1	1	Q6UXY1	2	2623.24	0		656.568	0.0009366	0.007106	2.45
BAIAP2L2	Brain-specific angiogenesis inhibitor 1-associated protein 2-like protein 2	Q6UXY1 2xPhospho [S465; S473]	1.02031	0.82421	1.15589	0.930535	0.735693	0.618521	0.517921	0.569813	144481	147414	119082	167004	134444	106293	89364.4	74829.6	82327	[R].APSPAPPPLPSSR.[R]	High	2xPhospho [S3; S11]; 1xTMT6plex [N-Term]	0.0831687	0.00351438	1	1	1	Q6UXY1	0	1662.79	0		554.932	0.001319	0.01155	2.96
BAIAP2L2	Brain-specific angiogenesis inhibitor 1-associated protein 2-like protein 2	Q6UXY1 1xPhospho [S]	1.01981	1.05794	1.04069	0.766028	0.659402	0.506594	0.642894	0.527184	111766	113980	118242	116314	85616.1	73698.9	56620.1	71853.9	58921.4	[R].RSSMGSTAVATDVK.[K]	High	1xPhospho [S/T]; 1xOxidation [M4]; 1xTMT6plex [K14]; 1xTMT6plex [N-Term]	0.106697	0.00431987	1	1	6	Q6UXY1	1	1963.99	0		655.337	0.006653	0.06905	1.66
BAP1	Ubiquitin carboxyl-terminal hydrolase BAP1	Q92560 1xPhospho [S/Y]	1.0225	0.98061	1.03168	0.919606	1.24285	1.10518	1.01851	1.42763	73886.4	75549.1	72453.8	76227	67946.4	91830	81657.4	75253.9	105483	[R].VPVRPPQQYSDDEDDYEDDEEDDVQNTNSALR.[Y]	High	1xDeamidated [Q/N]; 1xPhospho [Y/S]; 1xTMT6plex [N-Term]	0.0567774	0.00229823	1	1	4	Q92560	0	4063.7	0		1016.68	0.0009366	0.006756	1.57
BAP1	Ubiquitin carboxyl-terminal hydrolase BAP1	Q92560 1xPhospho [Y/S]	0.833726	0.877346	0.827559	0.817259	0.969461	1.08757	0.806382	1.16179	86385.2	72021.6	75789.7	71488.8	70599.1	83747.1	93949.9	69659.4	100362	[R].VPVRPPQQYSDDEDDYEDDEEDDVQNTNSALR.[Y]	High	1xPhospho [S/Y]; 1xTMT6plex [N-Term]	0.000146672	0	1	1	6	Q92560	0	4062.72	0		1016.44	0	4.642e-06	2.25
BAP1	Ubiquitin carboxyl-terminal hydrolase BAP1	Q92560 1xPhospho [S/Y]	0.826542	0.843001	0.761703	0.817211	0.910466	1.02619	0.966808	1.15771	144981	119833	122219	110433	118480	132001	148779	140169	167847	[R].VPVRPPQQYSDDEDDYEDDEEDDVQNTNSALR.[Y]	High	2xDeamidated [Q/N]; 1xPhospho [Y/S/T]; 1xTMT6plex [N-Term]	0.00307188	0	1	1	9	Q92560	0	4064.69	0		1016.93	0	0.0001944	1.93
BAP1	Ubiquitin carboxyl-terminal hydrolase BAP1	Q92560 2xPhospho [S]	0.898703	0.634676	0.800383	0.732807	1.00793	0.68644	0.768238	0.898231	96679.2	86885.9	61360	77380.4	70847.2	97446	66364.5	74272.6	86840.3	[K].GSSPSIRPIQGSQGSSSPVEK.[E]	High	1xDeamidated [Q]; 2xPhospho [S]; 1xTMT6plex [K21]; 1xTMT6plex [N-Term]	0.129231	0.00588504	1	1	8	Q92560	0	2704.3	0		902.113	0.008856	0.09123	1.51
BATF3	Basic leucine zipper transcriptional factor ATF-like 3	Q9NR55 1xPhospho [S31]	1.34417	1.80664	2.30677	1.78424	1.1711	2.05908	2.86468	1.59444	17390.4	23375.6	31418.1	40115.5	31028.5	20365.8	35808.1	49817.8	27727.8	[R].SVAAPGNQPQPQPQQQSPEDDDR.[K]	High	1xPhospho [S17]; 1xTMT6plex [N-Term]	0.0110861	0.000228773	1	1	1	Q9NR55	0	2798.26	0		933.426	0.0001248	0.0008826	1.45
BATF3	Basic leucine zipper transcriptional factor ATF-like 3	Q9NR55 1xPhospho [S31]	0.757487	1.23645	1.63488	1.15123	1.2465	1.39776	1.40682	1.18572	17566.1	13306.1	21719.5	28718.5	20222.6	21896.1	24553.1	24712.3	20828.4	[R].SVAAPGNQPQPQPQQQSPEDDDR.[K]	High	1xDeamidated [Q]; 1xPhospho [S17]; 1xTMT6plex [N-Term]	0.000933865	0	1	1	3	Q9NR55	0	2799.24	0		933.761	0	4.556e-05	1.95
BAZ1B	Tyrosine-protein kinase BAZ1B	Q9UIG0 2xPhospho [S]	0.98748	1.3675	1.29198	1.34765	1.37927	1.75046	1.55725	1.39571	795885	785921	1.08837e+06	1.02827e+06	1.07257e+06	1.09774e+06	1.39316e+06	1.23939e+06	1.11082e+06	[K].KSDGACDSPSSDKENSSQIAQDHQK.[K]	High	1xCarbamidomethyl [C6]; 2xDeamidated [Q18; N/Q]; 2xPhospho [S]; 3xTMT6plex [K1; K13; K25]; 1xTMT6plex [N-Term]	0.00014388	0	1	1	12	Q9UIG0	2	3797.74	0		760.357	0	0.0001464	3.18
BAZ1B	Tyrosine-protein kinase BAZ1B	Q9UIG0 2xPhospho [S]	1.06123	1.71334	1.50389	1.55571	1.34418	1.93711	1.67146	1.21241	1.29337e+06	1.37257e+06	2.21598e+06	1.94508e+06	2.01211e+06	1.73852e+06	2.50539e+06	2.16181e+06	1.56809e+06	[K].KSDGACDSPSSDKENSSQIAQDHQK.[K]	High	1xCarbamidomethyl [C6]; 1xDeamidated [Q/N]; 2xPhospho [S]; 3xTMT6plex [K1; K13; K25]; 1xTMT6plex [N-Term]	4.05888e-06	0	1	1	35	Q9UIG0	2	3796.75	0		760.16	0	2.2e-07	4.61
BAZ1B	Tyrosine-protein kinase BAZ1B	Q9UIG0 2xPhospho [S]	0.980246	1.60464	1.49997	1.47634	1.34137	1.81643	1.63766	1.20918	1.34547e+06	1.31889e+06	2.15899e+06	2.01816e+06	1.98636e+06	1.80477e+06	2.44395e+06	2.20341e+06	1.62691e+06	[K].KSDGACDSPSSDKENSSQIAQDHQK.[K]	High	1xCarbamidomethyl [C6]; 2xPhospho [S]; 3xTMT6plex [K1; K13; K25]; 1xTMT6plex [N-Term]	0.000177748	0	1	1	17	Q9UIG0	2	3795.77	0		759.963	0	1.085e-05	3.89
BAZ1B	Tyrosine-protein kinase BAZ1B	Q9UIG0 1xPhospho [S1468]	0.770517	0.648231	0.741412	0.703133	0.935475	0.534093	0.538867	0.767637	1.15766e+06	892000	750433	858305	813991	1.08296e+06	618300	623827	888665	[R].LAEDEGDSEPEAVGQSR.[G]	High	1xPhospho [S8]; 1xTMT6plex [N-Term]	7.87395e-07	0	1	1	4	Q9UIG0	0	2097.92	0		699.971	0	7.353e-09	5.09
BAZ1B	Tyrosine-protein kinase BAZ1B	Q9UIG0 2xPhospho [S705; S708]	1.01018	1.44963	1.44436	1.46691	1.21855	0.621075	0.786429	0.467119	85485.8	86356.4	123923	123472	125400	104169	53093.1	67228.5	39932	[R].SDVQEESEGSDTDDNKDSAAFEDNEVQDEFLEK.[L]	High	2xPhospho [S7; S10]; 2xTMT6plex [K16; K33]; 1xTMT6plex [N-Term]	9.01403e-05	0	1	1	1	Q9UIG0	1	4568.95	0		1142.99	0	2.547e-06	3.32
BAZ1B	Tyrosine-protein kinase BAZ1B	Q9UIG0 2xPhospho [S705; S708]	0.880154	1.27424	1.28083	1.36717	1.26393	0.571065	0.674304	0.431461	485669	427463	618860	622057	663993	613853	277348	327488	209547	[R].RSDVQEESEGSDTDDNKDSAAFEDNEVQDEFLEK.[L]	High	2xPhospho [S8; S11]; 2xTMT6plex [K17; K34]; 1xTMT6plex [N-Term]	1.61356e-06	0	1	1	2	Q9UIG0	2	4725.05	0		945.815	0	4.281e-07	3.84
BAZ2A	Bromodomain adjacent to zinc finger domain protein 2A	Q9UIF9 2xPhospho [S509; T/S]	1.19679	0.72797	0.879834	0.856732	1.00591	0.637303	0.729935	0.952781	92251.3	110406	67156.2	81165.9	79034.7	92796.9	58792.1	67337.4	87895.3	[K].ASPVTSPAAAFPTASPANK.[D]	High	2xPhospho [S/T]; 1xTMT6plex [K19]; 1xTMT6plex [N-Term]	0.0096358	0.000228773	1	1	2	Q9UIF9	0	2403.18	0		801.73	0.0001248	0.0007477	2.28
BAZ2A	Bromodomain adjacent to zinc finger domain protein 2A	Q9UIF9 1xPhospho [S1783]	0.86788	0.965344	0.845026	0.885401	0.934591	0.921769	0.706019	0.918894	213400	185206	206005	180329	188945	199442	196706	150665	196092	[R].YSEEGLSPSKR.[R]	High	1xPhospho [S7]; 1xTMT6plex [K10]; 1xTMT6plex [N-Term]	0.0157333	0.000439352	1	1	1	Q9UIF9	1	1790.91	0		597.641	0.0002396	0.001333	2.75
BCCIP	BRCA2 and CDKN1A-interacting protein	Q9P287 2xPhospho [S112; S115]	0.928597	0.7134	0.836845	0.994846	1.01755	1.15091	1.42279	1.81784	41948.6	38953.3	29926.1	35104.5	41732.4	42684.8	48279.1	59683.9	76255.9	[K].QTDVSEDSNDDMDEDEVFGFISLLNLTER.[K]	High	2xPhospho [S5; S8]; 1xOxidation [M12]; 1xTMT6plex [N-Term]	7.28601e-09	0	1	1	2	Q9P287	0	3738.55	0		1246.86	0	2.265e-11	4.08
BCCIP	BRCA2 and CDKN1A-interacting protein	Q9P287 2xPhospho [S112; S115]	0.572681	0.546595	0.666683	0.595318	0.795731	0.528798	0.558805	0.864849	46361.2	26550.2	25340.8	30908.2	27599.6	36891	24515.7	25906.8	40095.4	[K].QTDVSEDSNDDMDEDEVFGFISLLNLTER.[K]	High	1xDeamidated [N9]; 2xPhospho [S5; S8]; 1xOxidation [M12]; 1xTMT6plex [N-Term]	0.00904063	0.000228773	1	1	1	Q9P287	0	3739.53	0		1247.2	0.0001248	0.0006976	2.3
BCL2L13	Bcl-2-like protein 13	Q9BXK5 1xPhospho [S]	1.28438	0.722631	0.902594	0.956895	1.10197	0.478758	0.544875	0.588933	100573	129174	72677.3	90776.8	96238	110828	48150.3	54799.8	59230.9	[K].SSPATSLFVELDEEEVK.[A]	High	1xPhospho [S]; 1xTMT6plex [K17]; 1xTMT6plex [N-Term]	0.00909846	0.000228773	1	1	2	Q9BXK5	0	2418.21	0		806.746	0.0001248	0.0006997	2.13
BCL7B	B-cell CLL/lymphoma 7 protein family member B	Q9BQE9 2xPhospho [S]	1.30534	0.932182	1.02586	1.07124	0.975771	0.867914	0.637468	1.14912	32186.7	42014.6	30003.9	33019.1	34479.8	31406.9	27935.3	20518	36986.6	[R].TDDSQPPTLGQEILEEPSLPSSEVADEPPTLTK.[E]	High	2xPhospho [S]; 1xTMT6plex [K33]; 1xTMT6plex [N-Term]	0.00152912	0	1	1	3	Q9BQE9	0	4138.97	0		1035.5	0	8.297e-05	2.16
BCL7B	B-cell CLL/lymphoma 7 protein family member B	Q9BQE9 2xPhospho [S151; S]	0.896436	0.805706	1.05467	0.971515	0.944615	0.840204	0.70745	1.06889	31176.6	27947.9	25119.2	32881.1	30288.6	29449.9	26194.7	22055.9	33324.3	[R].TDDSQPPTLGQEILEEPSLPSSEVADEPPTLTK.[E]	High	1xDeamidated [Q11]; 2xPhospho [S21; S]; 1xTMT6plex [K33]; 1xTMT6plex [N-Term]	0.00864594	0	1	1	2	Q9BQE9	0	4139.95	0		1035.75	0	0.0006609	2.24
BCL7C	B-cell CLL/lymphoma 7 protein family member C	Q8WUZ0 3xPhospho [S114; S122; S126]	1.02668	0.668181	0.926119	0.802701	0.71617	0.565731	0.837993	0.947246	286518	294163	191446	265350	229988	205196	162092	240100	271403	[K].GTEPSPGGTPQPSRPVSPAGPPEGVPEEAQPPR.[L]	High	3xPhospho [S5; S13; S17]; 1xTMT6plex [N-Term]	0.00279082	0	1	1	1	Q8WUZ0	0	3728.66	0		932.921	0	0.0001731	2.95
BCL7C	B-cell CLL/lymphoma 7 protein family member C	Q8WUZ0 3xPhospho [S114; S122; S126]	0.845741	0.68887	0.757745	0.852212	0.785098	0.620176	0.60625	0.938492	318512	269379	219414	241351	271440	250064	197534	193098	298921	[K].GTEPSPGGTPQPSRPVSPAGPPEGVPEEAQPPR.[L]	High	1xDeamidated [Q11]; 3xPhospho [S5; S13; S17]; 1xTMT6plex [N-Term]	0.000198196	0	1	1	1	Q8WUZ0	0	3729.64	0		933.175	0	6.759e-06	3.2
BCL9	B-cell CLL/lymphoma 9 protein	O00512 2xPhospho [T/S]	0.908206	0.640357	0.800861	0.71608	0.858742	0.888752	0.533681	1.08605	84954.2	77155.9	54401	68036.5	60834	72953.7	75503.2	45338.4	92264.7	[K].LIPSVGSPASSTPLPPDGTGPNSTPNNR.[A]	High	2xDeamidated [N22; N26]; 2xPhospho [T/S]; 1xTMT6plex [N-Term]	0.106055	0.00431987	1	1	7	O00512	0	3121.43	0		1041.15	0.001758	0.01671	1.08
BCL9	B-cell CLL/lymphoma 9 protein	O00512 1xPhospho [T315]	0.832836	0.762264	0.774427	0.680423	0.657363	0.484531	0.386308	0.81309	82636.9	68823	62991.1	63996.3	56228	54322.4	40040.2	31923.3	67191.2	[R].AVTPVSQGSNSSSADPK.[A]	High	2xDeamidated [Q7; N10]; 1xPhospho [T3]; 1xTMT6plex [K17]; 1xTMT6plex [N-Term]	0.122488	0.00564691	1	1	1	O00512	0	2172.05	0		724.694	0.002265	0.02125	1.49
BCL9	B-cell CLL/lymphoma 9 protein	O00512 1xPhospho [T315]	0.846708	0.661214	0.801927	0.691846	0.665785	0.455293	0.26459	0.743141	72356.3	61264.6	47843	58024.5	50059.4	48173.7	32943.3	19144.7	53770.9	[R].AVTPVSQGSNSSSADPK.[A]	High	1xDeamidated [N/Q]; 1xPhospho [T3]; 1xTMT6plex [K17]; 1xTMT6plex [N-Term]	0.0186766	0.000830543	1	1	2	O00512	0	2171.06	0		724.36	0.0003386	0.001638	1.6
BCL9L	B-cell CLL/lymphoma 9-like protein	Q86UU0 1xPhospho [S813]	0.876559	0.7695	0.823916	0.709087	0.709689	0.588459	0.80007	0.920181	58198.8	51014.6	44783.9	47950.9	41268	41303	34247.6	46563.1	53553.4	[R].GPGDLMGPQGLSPEEMAR.[V]	High	1xPhospho [S12]; 2xOxidation [M6; M16]; 1xTMT6plex [N-Term]	0.000337279	0	1	1	1	Q86UU0	0	2182.97	0		728.327	0	1.295e-05	2.48
BCL9L	B-cell CLL/lymphoma 9-like protein	Q86UU0 1xPhospho [S88]	1.00172	0.868107	1.11443	0.857908	0.715809	0.435514	0.621748	0.591447	139181	139421	120824	155108	119405	99627.1	60615.3	86535.6	82318.3	[K].ANQISPSNSSLK.[N]	High	1xDeamidated [N8]; 1xPhospho [S5]; 1xTMT6plex [K12]; 1xTMT6plex [N-Term]	0.00203965	0	1	1	1	Q86UU0	0	1784.92	0		595.645	0	0.000118	1.9
BCLAF1	Bcl-2-associated transcription factor 1	Q9NYF8 1xPhospho [S397]	0.941782	1.61724	1.24737	1.33067	1.24687	3.44618	4.12435	2.64267	139654	131523	225854	174199	185834	174130	481272	575981	369059	[K].QKFNDSEGDDTEETEDYR.[Q]	High	1xPhospho [S6]; 1xTMT6plex [K2]; 1xTMT6plex [N-Term]	0.170171	0.00892292	1	1	1	Q9NYF8	1	2716.17	0		906.058	0.003698	0.03774	1.49
BCLAF1	Bcl-2-associated transcription factor 1	Q9NYF8 2xPhospho [S714; S717]	0.688784	0.704722	0.70889	0.778061	1.04128	1.49241	1.2686	1.81056	294916	203133	207834	209063	229463	307091	440135	374131	533962	[R].GDSKGSRESSGSR.[K]	High	2xPhospho [S6; S9]; 1xTMT6plex [K4]; 1xTMT6plex [N-Term]	0.172142	0.00919677	1	1	1	Q9NYF8	2	1927.87	0		643.295	0.00373	0.03831	1.61
BCLAF1	Bcl-2-associated transcription factor 1	Q9NYF8 2xPhospho [S397; T402]	0.874598	0.965966	0.977453	0.95553	1.14165	1.2572	1.00254	1.55884	285805	249964	276078	279361	273095	326288	359312	286530	445523	[K].FNDSEGDDTEETEDYR.[Q]	High	2xPhospho [S4; T9]; 1xTMT6plex [N-Term]	5.4692e-05	0	1	1	3	Q9NYF8	0	2310.82	0		770.946	0	1.376e-06	3.51
BCLAF1	Bcl-2-associated transcription factor 1	Q9NYF8 1xPhospho [S658]	0.801261	0.569897	0.582337	0.469527	0.624821	0.754122	1.03291	1.41642	66374.4	53183.2	37826.6	38652.3	31164.6	41472.1	50054.4	68559	94014.4	[R].RIDISPSTLR.[K]	High	1xPhospho [S5]; 1xTMT6plex [N-Term]	0.0182084	0.000830543	1	1	1	Q9NYF8	1	1466.79	0		489.604	0.0003386	0.001593	2.06
BCLAF1	Bcl-2-associated transcription factor 1	Q9NYF8 1xPhospho [S397]	0.962242	1.07462	1.20999	0.942921	0.959965	1.0825	1.23803	1.27221	319157	307106	342973	386175	300940	306380	345487	395126	406035	[K].FNDSEGDDTEETEDYR.[Q]	High	1xPhospho [S4]; 1xTMT6plex [N-Term]	9.42742e-05	0	1	1	2	Q9NYF8	0	2230.85	0		744.29	0	2.692e-06	3.86
BCLAF1	Bcl-2-associated transcription factor 1	Q9NYF8 1xPhospho [S/T]	0.980689	0.961888	0.942058	0.987624	1.25488	1.48333	1.69919	1.26375	1.95857e+06	1.92075e+06	1.88393e+06	1.84509e+06	1.93433e+06	2.45777e+06	2.90522e+06	3.328e+06	2.47515e+06	[K].KETQSPEQVK.[S]	High	1xPhospho [T/S]; 2xTMT6plex [K1; K10]; 1xTMT6plex [N-Term]	0.0184411	0.000830543	1	1	2	Q9NYF8	1	1941.07	0		647.689	0.0003386	0.00162	2.65
BCLAF1	Bcl-2-associated transcription factor 1	Q9NYF8 1xPhospho [S658]	0.85807	0.771663	0.910664	0.785651	1.05762	0.786426	0.909771	1.23729	192967	165579	148905	175728	151605	204086	151754	175555	238755	[R].IDISPSTLR.[K]	High	1xPhospho [S4]; 1xTMT6plex [N-Term]	0.0225876	0.000983608	1	1	1	Q9NYF8	0	1310.69	0		655.85	0.0003721	0.002074	2.81
BCLAF1	Bcl-2-associated transcription factor 1	Q9NYF8 1xPhospho [S496]	0.956058	0.677369	0.892556	0.763084	1.00805	0.798972	0.992806	1.14363	445881	426288	302026	397974	340244	449470	356246	442673	509923	[K].ETQSPEQVK.[S]	High	1xPhospho [S4]; 1xTMT6plex [K9]; 1xTMT6plex [N-Term]	0.0395609	0.00130199	1	1	3	Q9NYF8	0	1583.81	0		528.609	0.002933	0.03013	2.94
BCLAF1	Bcl-2-associated transcription factor 1	Q9NYF8 2xPhospho [S287; S]	1.32407	1.39667	1.37541	1.06012	1.35485	0.900362	1.23888	1.14333	318167	421277	444375	437611	337296	431069	286466	394172	363769	[R].YSPSQNSPIHHIPSR.[R]	High	2xPhospho [S4; S]; 1xTMT6plex [N-Term]	7.95288e-06	0	1	1	23	Q9NYF8	0	2108.95	0		703.657	0	3.826e-07	4.73
BCLAF1	Bcl-2-associated transcription factor 1	Q9NYF8 1xPhospho [S177]	0.99099	0.889657	0.914089	0.954188	1.09462	0.6482	0.755677	0.763648	341647	338569	303949	312296	325996	373974	221456	258175	260898	[K].KAEGEPQEESPLK.[S]	High	1xPhospho [S10]; 2xTMT6plex [K1; K13]; 1xTMT6plex [N-Term]	0.00151936	0	1	1	2	Q9NYF8	1	2209.17	0		737.063	0	8.262e-05	2.95
BCLAF1	Bcl-2-associated transcription factor 1	Q9NYF8 2xPhospho [S285; S287]	1.14525	1.12197	1.06415	1.03202	0.957012	0.590693	0.759776	0.750445	93566.2	107157	104978	99568.4	96561.9	89544	55268.9	71089.4	70216.3	[R].YSPSQNSPIHHIPSR.[R]	High	2xDeamidated [Q5; N6]; 2xPhospho [S2; S4]; 1xTMT6plex [N-Term]	0.069186	0.00308293	1	1	1	Q9NYF8	0	2110.92	0		704.318	0.001218	0.00886	1.62
BCLAF1	Bcl-2-associated transcription factor 1	Q9NYF8 2xPhospho [S287; S]	0.846415	0.797192	0.977133	0.683877	0.93686	0.542753	0.745357	0.710559	210874	178487	168107	206053	144212	197560	114453	157177	149839	[R].YSPSQNSPIHHIPSR.[R]	High	1xDeamidated [Q/N]; 2xPhospho [S4; S]; 1xTMT6plex [N-Term]	9.69994e-06	0	1	1	13	Q9NYF8	0	2109.94	0		703.982	0	1.628e-07	3.55
BCLAF1	Bcl-2-associated transcription factor 1	Q9NYF8 1xPhospho [S177]	1.05134	0.790903	0.917289	0.868697	1.21884	0.579299	0.807867	0.693496	315683	331892	249675	289573	274233	384769	182875	255030	218925	[K].KAEGEPQEESPLK.[S]	High	1xDeamidated [Q7]; 1xPhospho [S10]; 2xTMT6plex [K1; K13]; 1xTMT6plex [N-Term]	0.00665585	0	1	1	1	Q9NYF8	1	2210.16	0		737.396	0	0.0004867	2.2
BCLAF3	BCLAF1 and THRAP3 family member 3	A2AJT9 2xPhospho [S15; S17]	0.814787	0.618966	0.818583	0.663861	0.864128	0.68368	0.660823	1.63185	126352	102950	78207.4	103429	83879.9	109184	86384.1	83496	206186	[R].SLSPVPR.[N]	High	2xPhospho [S1; S3]; 1xTMT6plex [N-Term]	0.120313	0.00535219	1	1	1	A2AJT9	0	1144.54	0		572.772	0.002167	0.02063	2.49
BCOR	BCL-6 corepressor	Q6W2J9 1xPhospho [S423]	0.931145	1.17963	1.04791	1.08613	0.990668	0.854649	0.772263	0.777336	199984	186214	235906	209565	217208	198118	170916	154440	155455	[K].DGSSPPLLEK.[Q]	High	1xPhospho [S4]; 1xTMT6plex [K10]; 1xTMT6plex [N-Term]	0.0456748	0.00164271	1	1	1	Q6W2J9	0	1580.83	0		790.92	0.0007308	0.005042	2.06
BICD2	Protein bicaudal D homolog 2	Q8TD16 2xPhospho [S190; S/Y]	1.0122	0.786213	0.861019	0.904349	1.04503	0.74874	0.732055	1.51121	84506.2	85537.3	66439.9	72761.5	76423.1	88311.7	63273.2	61863.2	127707	[R].LLQDYSELEEENISLQK.[Q]	High	1xDeamidated [N12]; 2xPhospho [S14; S/Y]; 1xTMT6plex [K17]; 1xTMT6plex [N-Term]	0.142054	0.00688866	1	1	2	Q8TD16	0	2670.26	0		890.767	0.002651	0.02734	1.4
BICD2	Protein bicaudal D homolog 2	Q8TD16 2xPhospho [S612; S615]	0.858289	0.884141	1.02339	0.842185	0.769589	0.774802	0.799393	1.37596	75392.7	64708.7	66657.7	77155.8	63494.6	58021.3	58414.4	60268.4	103737	[R].ADGGTGDSSPSPGSSLPSPLSDPR.[R]	High	2xPhospho [S15; S18]; 1xTMT6plex [N-Term]	0.0709101	0.00308293	1	1	1	Q8TD16	0	2630.12	0		877.37	0.001218	0.009234	1.9
BICD2	Protein bicaudal D homolog 2	Q8TD16 2xPhospho [S190; S/Y]	1.01843	0.739838	0.775206	0.754771	0.751097	0.443114	0.453489	0.909869	113378	115468	83881.5	87891.5	85574.6	85158	50239.5	51415.8	103159	[R].LLQDYSELEEENISLQK.[Q]	High	2xPhospho [S14; S/Y]; 1xTMT6plex [K17]; 1xTMT6plex [N-Term]	0.0185585	0.000830543	1	1	4	Q8TD16	0	2669.28	0		890.436	0.0003386	0.001632	1.9
BIRC6	Baculoviral IAP repeat-containing protein 6	Q9NR09 2xPhospho [S480; S482]	0.996073	0.377511	0.567563	0.62841	1.09224	0.217613	0.383689	0.600145	255542	254538	96469.8	145036	160585	279114	55609.2	98048.5	153362	[K].LEGDSDDLLEDSDSEEHSR.[S]	High	2xPhospho [S12; S14]; 1xTMT6plex [N-Term]	0.0016407	0	1	1	1	Q9NR09	0	2536.98	0		846.333	0	9.05e-05	2.22
BLOC1S3	Biogenesis of lysosome-related organelles complex 1 subunit 3	Q6QNY0 2xPhospho [T63; S65]	0.933055	0.686564	0.879997	0.829251	0.889611	0.601849	0.679773	1.1396	718604	670497	493368	632370	595903	639278	432491	488488	818924	[R].VAGEAAETDSEPEPEPEPTAAPR.[D]	High	2xPhospho [T8; S10]; 1xTMT6plex [N-Term]	1.05423e-05	0	1	1	2	Q6QNY0	0	2739.16	0		913.723	0	1.807e-07	3.37
BMP2K	BMP-2-inducible protein kinase	Q9NSY1 3xPhospho [S1029; S1031; S1032]	1.30218	0.791435	1.01112	0.918738	0.866982	0.511208	0.664782	0.681834	195427	254481	154668	197600	179546	169432	99903.9	129917	133249	[R].RDSQSSNEFLTISDSK.[E]	High	1xDeamidated [N7]; 3xPhospho [S3; S5; S6]; 1xTMT6plex [K16]; 1xTMT6plex [N-Term]	8.67416e-05	0	1	1	1	Q9NSY1	1	2513.07	0		838.367	0	2.429e-06	3.47
BMP2K	BMP-2-inducible protein kinase	Q9NSY1 3xPhospho [S1029; S1031; S1032]	1.27904	0.88804	0.977905	0.867097	0.942582	0.499732	0.686865	0.604183	155981	199506	138517	152534	135250	147025	77948.6	107138	94240.8	[R].RDSQSSNEFLTISDSK.[E]	High	3xPhospho [S3; S5; S6]; 1xTMT6plex [K16]; 1xTMT6plex [N-Term]	0.00115365	0	1	1	1	Q9NSY1	1	2512.08	0		838.035	0	5.884e-05	3.14
BOD1L1	Biorientation of chromosomes in cell division protein 1-like 1	Q8NFC6 2xPhospho [S2779; S2780]	0.767493	1.08942	0.902142	0.862183	0.930972	1.54033	1.2801	1.89662	96218.7	73847.2	104823	86802.9	82958.2	89576.9	148209	123170	182490	[R].KQHYLSSEDEPDDNPDVLDSR.[I]	High	2xPhospho [S6; S7]; 1xTMT6plex [K1]; 1xTMT6plex [N-Term]	0.0582018	0.00229823	1	1	1	Q8NFC6	1	3077.35	0		770.097	0.0009366	0.007021	1.73
BOD1L1	Biorientation of chromosomes in cell division protein 1-like 1	Q8NFC6 2xPhospho [S482; S484]	0.982299	0.724727	0.864252	0.804762	0.81617	1.25863	0.88907	1.62719	464821	456593	336868	401722	374070	379373	585036	413258	756350	[K].YYSDSDDELTVEQR.[R]	High	2xPhospho [S3; S5]; 1xTMT6plex [N-Term]	0.000109239	0	1	1	3	Q8NFC6	0	2108.83	0		703.617	0	3.241e-06	3.68
BOP1	Ribosome biogenesis protein BOP1	Q14137 2xPhospho [S127; S/Y]	0.977137	0.89237	0.974357	0.81451	1.01547	0.669681	0.481884	0.774967	596102	582473	531943	580816	485531	605321	399198	287252	461959	[R].IGDEYAEDSSDEEDIR.[N]	High	2xPhospho [S10; S/Y]; 1xTMT6plex [N-Term]	2.34627e-07	0	1	1	11	Q14137	0	2231.85	0		1116.41	0	1.644e-09	4.58
BORCS5	BLOC-1-related complex subunit 5	Q969J3 1xPhospho [T/S]	0.788482	0.648561	0.716085	0.669814	0.879633	0.965598	0.849514	1.19461	63027.4	49695.9	40877.1	45132.9	42216.6	55440.9	60859.1	53542.6	75293.1	[K].GLLSGQTSPTNAK.[L]	High	1xPhospho [T/S]; 1xTMT6plex [K13]; 1xTMT6plex [N-Term]	0.015241	0.000439352	1	1	2	Q969J3	0	1811.97	0		604.661	0.0002396	0.001288	1.61
BPTF	Nucleosome-remodeling factor subunit BPTF	Q12830 1xPhospho [S763]	0.896239	0.956682	1.0522	1.03261	0.986339	1.11136	0.943996	1.04111	206246	184846	197312	217012	212971	203429	229214	194696	214724	[K].SNGELSESPGAGK.[G]	High	1xDeamidated [N2]; 1xPhospho [S8]; 1xTMT6plex [K13]; 1xTMT6plex [N-Term]	0.000660806	0	1	1	1	Q12830	0	1771.85	0		591.29	0	2.979e-05	2.67
BRAF	Serine/threonine-protein kinase B-raf	P15056 1xPhospho [S]	1.20063	1.23447	1.33624	1.08018	1.08124	1.35998	1.26615	1.54584	44378.1	53281.8	54783.4	59299.8	47936.4	47983.4	60353.1	56189.5	68601.4	[R].SSSAPNVHINTIEPVNIDDLIR.[D]	High	1xPhospho [S]; 1xTMT6plex [N-Term]	0.0726756	0.00308293	1	1	2	P15056	0	2713.38	0		905.13	0.001218	0.009522	1.77
BRCA1	Breast cancer type 1 susceptibility protein	P38398 2xPhospho [S395; S398]	1.23402	0.660721	0.863254	0.85564	0.760385	0.865964	0.885363	1.1143	199978	246778	132130	172632	171109	152060	173174	177053	222836	[R].SDELLGSDDSHDGESESNAK.[V]	High	2xPhospho [S7; S10]; 1xTMT6plex [K20]; 1xTMT6plex [N-Term]	0.00270296	0	1	1	1	P38398	0	2710.12	0		904.049	0	0.0001667	1.73
BRD2	Bromodomain-containing protein 2	P25440 1xPhospho [T/Y/S]	0.952102	1.31765	1.11629	1.09633	1.13615	1.71571	1.35891	1.02829	96542.9	91918.7	127210	107770	105843	109687	165640	131193	99274.1	[K].TAPPALPTGYDSEEEEESRPMSYDEK.[R]	High	1xPhospho [T/Y/S]; 1xOxidation [M21]; 1xTMT6plex [K26]; 1xTMT6plex [N-Term]	0.013854	0.000439352	1	1	10	P25440	0	3482.56	0		871.395	0.0001838	0.001147	2.17
BRD2	Bromodomain-containing protein 2	P25440 2xPhospho [S298; S301]	1.17099	0.989094	1.11185	1.05605	1.05379	1.16102	1.05667	0.981343	866750	1.01496e+06	857298	963697	915331	913373	1.00632e+06	915868	850579	[R].KADTTTPTPTAILAPGSPASPPGSLEPK.[A]	High	2xPhospho [S17; S20]; 2xTMT6plex [K1; K28]; 1xTMT6plex [N-Term]	2.64802e-09	0	1	1	7	P25440	1	3549.85	0		710.775	0	4.377e-10	5.76
BRD2	Bromodomain-containing protein 2	P25440 2xPhospho [S/T]	1.15736	0.616701	0.721007	0.845618	1.12387	0.587784	0.585958	0.939193	240708	278587	148445	173552	203547	270526	141485	141045	226072	[K].ADTTTPTPTAILAPGSPASPPGSLEPK.[A]	High	2xPhospho [T/S]; 1xTMT6plex [K27]; 1xTMT6plex [N-Term]	4.9049e-05	0	1	1	5	P25440	0	3192.59	0		798.903	0	1.2e-06	2.97
BRD3	Bromodomain-containing protein 3	Q15059 1xPhospho [S263]	0.624522	0.65921	0.587825	0.673212	0.949788	0.960916	0.895276	1.13197	225883	141069	148904	132780	152067	214541	217054	202227	255692	[R].SESPPPLSDPK.[Q]	High	1xPhospho [S3]; 1xTMT6plex [K11]; 1xTMT6plex [N-Term]	0.0037936	0	1	1	1	Q15059	0	1691.87	0		564.628	0	0.0002506	2.99
BRD4	Bromodomain-containing protein 4	O60885 1xPhospho [S/T]	0.901031	0.721512	0.726816	0.797808	1.01508	1.05561	0.953971	1.07018	334773	301641	241542	243318	267084	339821	353388	319364	358266	[K].MPDEPEEPVVAVSSPAVPPPTK.[V]	High	1xPhospho [S/T]; 1xOxidation [M1]; 1xTMT6plex [K22]; 1xTMT6plex [N-Term]	5.07901e-06	0	1	1	7	O60885	0	2827.42	0		566.291	0	1.127e-06	3.71
BRPF1	Peregrin	P55201 2xPhospho [S]	0.952653	0.721536	0.926578	0.903911	1.04017	0.722668	0.939362	1.06416	54959.8	52357.6	39655.5	50924.5	49678.8	57167.4	39717.7	51627.1	58485.8	[R].GSLTPHPAACDKDGQTDSAAEESSSQETSK.[G]	High	1xCarbamidomethyl [C10]; 2xPhospho [S]; 2xTMT6plex [K12; K30]; 1xTMT6plex [N-Term]	0.0153382	0.000439352	1	1	3	P55201	1	3938.76	0		985.448	0.0002396	0.001297	2.13
BRPF1	Peregrin	P55201 1xPhospho [S120]	0.838732	0.936887	0.869146	0.931781	0.990758	0.562547	0.50295	0.71485	82233.1	68971.5	77043.1	71472.6	76623.2	81473.1	46260	41359.1	58784.3	[R].ISIFDNLDVVSEDEEAPEEAPENGSNK.[E]	High	2xDeamidated [N6; N23]; 1xPhospho [S11]; 1xTMT6plex [K27]; 1xTMT6plex [N-Term]	7.02137e-05	0	1	1	1	P55201	0	3487.59	0		872.661	0	1.868e-06	3.06
BRPF1	Peregrin	P55201 1xPhospho [S120]	0.813449	0.766766	0.774635	0.823773	0.706398	0.347219	0.428875	0.697516	104999	85411	80509.3	81335.6	86494.9	74170.7	36457.5	45031.2	73238.2	[R].ISIFDNLDVVSEDEEAPEEAPENGSNK.[E]	High	1xPhospho [S11]; 1xTMT6plex [K27]; 1xTMT6plex [N-Term]	5.19598e-05	0	1	1	1	P55201	0	3485.62	0		872.166	0	1.29e-06	2.72
BRPF1	Peregrin	P55201 1xPhospho [S120]	0.737834	0.882434	0.938707	0.818976	0.943375	0.650379	0.507727	0.673474	134819	99473.8	118969	126555	110413	127185	87683.3	68451	90796.9	[R].ISIFDNLDVVSEDEEAPEEAPENGSNK.[E]	High	1xDeamidated [N]; 1xPhospho [S11]; 1xTMT6plex [K27]; 1xTMT6plex [N-Term]	6.88773e-05	0	1	1	2	P55201	0	3486.61	0		872.411	0	1.824e-06	3.02
BRPF1	Peregrin	P55201 2xPhospho [S460; S462]	1.06365	0.714043	0.753888	0.821076	0.902005	0.339565	0.354835	0.542763	313447	333398	223815	236304	257364	282731	106436	111222	170128	[R].RLPALSHSEGEEDEDEEEDEGK.[G]	High	2xPhospho [S6; S8]; 1xTMT6plex [K22]; 1xTMT6plex [N-Term]	0.000660806	0	1	1	2	P55201	1	3118.32	0		780.337	0	5.555e-05	3.56
BRPF3	Bromodomain and PHD finger-containing protein 3	Q9ULD4 2xPhospho [S17; S19]	1.07641	0.78372	0.862712	0.877346	1.00802	0.709591	0.677449	0.850313	370527	398838	290389	319658	325081	373500	262923	251013	315064	[R].RSPSPYSLK.[C]	High	2xPhospho [S2; S4]; 1xTMT6plex [K9]; 1xTMT6plex [N-Term]	0.0847078	0.00364363	1	1	2	Q9ULD4	1	1652.82	0		551.611	0.001758	0.01686	2.19
BRSK2	Serine/threonine-protein kinase BRSK2	Q8IWQ3 1xPhospho [S393]	0.944972	0.784663	1.02451	0.749876	0.788043	0.484485	0.421483	0.669085	185687	175469	145702	190239	139242	146329	89962.4	78263.8	124240	[K].SMEVLSVTDGGSPVPAR.[R]	High	1xPhospho [S12]; 1xOxidation [M2]; 1xTMT6plex [N-Term]	0.00404403	0	1	1	1	Q8IWQ3	0	2026.97	0		676.332	0	0.0002705	2.85
BRSK2	Serine/threonine-protein kinase BRSK2	Q8IWQ3 2xPhospho [S512; S513]	0.86742	1.05379	0.900314	0.885147	1.12539	0.764322	0.576473	0.634417	112808	97852.1	118876	101563	99851.8	126954	86221.8	65030.9	71567.5	[R].KLQVPTPEEMSNLTPESSPELAK.[K]	High	2xPhospho [S17; S18]; 1xOxidation [M10]; 2xTMT6plex [K1; K23]; 1xTMT6plex [N-Term]	0.00026782	0	1	1	1	Q8IWQ3	1	3388.7	0		847.932	0	9.736e-06	3.16
BRSK2	Serine/threonine-protein kinase BRSK2	Q8IWQ3 2xPhospho [S512; S513]	0.943427	0.980414	0.810505	0.844146	1.13193	0.706212	0.628329	0.578645	110744	104478	108575	89758.2	93483.7	125354	78208.5	69583.4	64081.2	[R].KLQVPTPEEMSNLTPESSPELAK.[K]	High	1xDeamidated [N12]; 2xPhospho [S17; S18]; 1xOxidation [M10]; 2xTMT6plex [K1; K23]; 1xTMT6plex [N-Term]	0.000403533	0	1	1	1	Q8IWQ3	1	3389.68	0		848.182	0	1.616e-05	3.24
BRWD1	Bromodomain and WD repeat-containing protein 1	Q9NSI6 2xPhospho [S/T]	0.927559	0.806048	0.982677	0.85375	1.02803	0.929807	0.927975	1.58003	81475	75572.8	65672.7	80063.6	69559.2	83758.7	75756	75606.7	128733	[R].VYLSDSDNNSLETGEILK.[A]	High	2xPhospho [S/T]; 1xTMT6plex [K18]; 1xTMT6plex [N-Term]	0.086274	0.00364363	1	1	3	Q9NSI6	0	2615.23	0		872.42	0.00135	0.01226	1.37
BRWD1	Bromodomain and WD repeat-containing protein 1	Q9NSI6 3xPhospho [S1904; S1905; S1907]	1.05615	1.01559	1.03017	0.924954	0.938908	0.919551	0.794676	0.786285	150597	159052	152945	155141	139295	141396	138481	119676	118412	[R].VCSSDSDSSLQVVK.[K]	High	1xCarbamidomethyl [C2]; 3xPhospho [S3; S4; S6]; 1xTMT6plex [K14]; 1xTMT6plex [N-Term]	0.162482	0.00840754	1	1	1	Q9NSI6	0	2208.93	0		736.982	0.003393	0.03447	1.28
BTBD9	BTB/POZ domain-containing protein 9	Q96Q07 1xPhospho [S599]	1.12174	0.703273	0.974797	0.701245	0.91268	0.696891	0.831235	1.04807	65032.7	72949.6	45735.8	63393.7	45603.8	59354	45320.7	54057.4	68159	[R].APSGSSLPSSPGSNSR.[S]	High	1xDeamidated [N14]; 1xPhospho [S10]; 1xTMT6plex [N-Term]	0.000339446	0	1	1	1	Q96Q07	0	1797.82	0		599.946	0	1.31e-05	2.51
BTF3	Transcription factor BTF3	P20290 1xPhospho [S201]	1.15733	0.743892	0.831499	0.864976	1.12656	1.07139	1.03766	1.6755	66171.1	76581.8	49224.1	55021.2	57236.4	74546	70895.3	68663.2	110870	[K].APLATGEDDDDEVPDLVENFDEASKNEAN.[-]	High	1xPhospho [S24]; 1xTMT6plex [K25]; 1xTMT6plex [N-Term]	4.51298e-05	0	1	1	1	P20290	1	3657.64	0		915.166	0	1.082e-06	3.27
BTF3	Transcription factor BTF3	P20290 1xPhospho [S201]	0.914365	0.62025	0.699807	0.76274	0.81106	0.914489	0.849953	1.55273	69710.4	63740.7	43237.9	48783.8	53170.9	56539.3	63749.4	59250.5	108242	[K].APLATGEDDDDEVPDLVENFDEASKNEAN.[-]	High	1xDeamidated [N19]; 1xPhospho [S24]; 1xTMT6plex [K25]; 1xTMT6plex [N-Term]	0.000408736	0	1	1	1	P20290	1	3658.62	0		915.414	0	1.64e-05	2.7
BUD13	BUD13 homolog	Q9BRD0 3xPhospho [S185; S188; S/T]	1.04389	0.701608	0.922655	0.813073	1.11073	1.24005	1.28182	2.19396	142192	148432	99763	131194	115612	157937	176325	182264	311963	[R].IRHDSSDTSPPR.[R]	High	3xPhospho [S6; S9; T/S]; 1xTMT6plex [N-Term]	0.0143931	0.000439352	1	1	2	Q9BRD0	1	1836.73	0		612.916	0.0001838	0.001203	2.61
BUD13	BUD13 homolog	Q9BRD0 2xPhospho [S197; S201]; 2xPhospho [S416; S420]	1.37573	1.22728	1.647	0.889373	0.99891	0.77736	0.823801	0.791243	186319	256325	228665	306868	165707	186116	144837	153490	147424	[R].HDSPDPSPPR.[R]	High	2xPhospho [S3; S7]; 1xTMT6plex [N-Term]	0.0104017	0.000228773	1	1	1	Q9BRD0	0	1493.6	0		498.539	0.0001248	0.0008165	2.51
C18orf21	UPF0711 protein C18orf21	Q32NC0 1xPhospho [T130]	1.69015	2.14809	2.25536	1.42941	1.04371	1.6818	1.36946	0.859739	54214.9	91631	116458	122274	77495.4	56584.8	91178.8	74244.9	46610.6	[K].SNPATPTSK.[L]	High	1xPhospho [T5]; 1xTMT6plex [K9]; 1xTMT6plex [N-Term]	0.0495274	0.00216516	1	1	1	Q32NC0	0	1440.75	0		720.878	0.0008615	0.005623	2.33
C18orf25	Uncharacterized protein C18orf25	Q96B23 2xPhospho [S67; S]	1.00584	0.826726	0.892381	0.959389	1.34478	1.43862	1.52757	1.88131	346067	348086	286102	308823	332012	465385	497857	528642	651058	[R].RDSSESQLASTESDKPTTGR.[V]	High	2xPhospho [S4; S]; 1xTMT6plex [K15]; 1xTMT6plex [N-Term]	0.00205275	0	1	1	3	Q96B23	1	2770.27	0		693.325	0	0.0001196	2.62
C18orf25	Uncharacterized protein C18orf25	Q96B23 2xPhospho [S66; S67]	0.905822	0.886327	0.977784	0.892917	1.35826	1.44841	1.59135	1.56682	180371	163384	159868	176364	161056	244991	261250	287034	282609	[R].RDSSESQLASTESDKPTTGR.[V]	High	1xDeamidated [Q7]; 2xPhospho [S3; S4]; 1xTMT6plex [K15]; 1xTMT6plex [N-Term]	0.0884054	0.00378427	1	1	1	Q96B23	1	2771.25	0		924.429	0.001381	0.01265	1.55
C18orf25	Uncharacterized protein C18orf25	Q96B23 3xPhospho [S327; S328; S330]	0.803632	0.531555	0.585808	0.622868	0.810481	0.502041	0.566355	1.24556	192741	154893	102453	112909	120052	156213	96764	109160	240070	[K].TSAGNAPLNEEINIASSDSEVEIVGVQEHAR.[C]	High	3xPhospho [S16; S17; S19]; 1xTMT6plex [N-Term]	0.167251	0.00865044	1	1	2	Q96B23	0	3705.63	0		927.146	0.003628	0.03657	1.89
C19orf24	Uncharacterized membrane protein C19orf24	Q9BVV8 2xPhospho [S/T]	0.914071	0.919657	0.927006	0.80959	0.924043	0.718487	0.708933	0.878002	89317.7	81642.6	82141.6	82798	72310.7	82533.4	64173.6	63320.2	78421.1	[R].YGLLANTEDPTEMASLDSDEETVFESR.[N]	High	1xDeamidated [N6]; 2xPhospho [T/S]; 1xOxidation [M13]; 1xTMT6plex [N-Term]	2.73621e-07	0	1	1	4	Q9BVV8	0	3425.41	0		1142.48	0	1.993e-09	3.55
C19orf24	Uncharacterized membrane protein C19orf24	Q9BVV8 2xPhospho [S/T]	0.906845	0.939592	0.799658	0.946581	0.745658	0.663353	0.806571	0.818538	121081	109802	113767	96823.6	114613	90285.2	80319.6	97660.7	99109.6	[R].YGLLANTEDPTEMASLDSDEETVFESR.[N]	High	2xPhospho [S/T]; 1xOxidation [M13]; 1xTMT6plex [N-Term]	2.13737e-08	0	1	1	6	Q9BVV8	0	3424.43	0		1142.15	0	8.542e-11	4.98
C2CD2	C2 domain-containing protein 2	Q9Y426 1xPhospho [T618]	0.589822	0.247419	0.293071	0.25773	0.890849	0.48331	0.401056	2.29681	57309.1	33802.2	14179.3	16795.7	14770.3	51053.7	27698.1	22984.2	131628	[K].EPQAAAWSSQVLLDPDGDELSESSMSVLEPGTAK.[K]	High	1xPhospho [T32]; 1xTMT6plex [K34]; 1xTMT6plex [N-Term]	0.14122	0.00688866	1	1	1	Q9Y426	0	4082.96	0		1021.49	0.002651	0.02705	1.96
C2CD2L	Phospholipid transfer protein C2CD2L	O14523 2xPhospho [S466; S]	0.976034	1.25165	1.32429	1.25984	1.05285	0.889497	1.1297	0.866857	389932	380587	488059	516383	491251	410541	346844	440508	338016	[K].LDSPSRSPSKVEVTEK.[T]	High	2xPhospho [S5; S]; 2xTMT6plex [K10; K16]; 1xTMT6plex [N-Term]	0.121034	0.00550028	1	1	3	O14523	2	2606.34	0		652.341	0.004189	0.04175	1.93
C2CD5	C2 domain-containing protein 5	Q86YS7 3xPhospho [T278; S284; T285]	0.890865	0.901841	0.943437	0.765134	0.944129	0.943266	0.826251	1.57078	122231	108891	110233	115317	93523.2	115402	115296	100994	191999	[K].EIPFNEDPNPNTHSSGPSTPLK.[N]	High	3xPhospho [T12; S18; T19]; 1xTMT6plex [K22]; 1xTMT6plex [N-Term]	0.0248354	0.000983608	1	1	1	Q86YS7	0	3076.35	0		769.844	0.0003721	0.002328	2.13
C2CD5	C2 domain-containing protein 5	Q86YS7 3xPhospho [T278; S284; T285]	0.869678	0.652584	0.688207	0.700914	0.817278	0.599699	0.504396	1.55658	41290.9	35909.8	26945.8	28416.7	28941.4	33746.2	24762.1	20827	64272.7	[K].EIPFNEDPNPNTHSSGPSTPLK.[N]	High	1xDeamidated [N]; 3xPhospho [T12; S18; T19]; 1xTMT6plex [K22]; 1xTMT6plex [N-Term]	0.00515552	0	1	1	2	Q86YS7	0	3077.33	0		770.093	0	0.0003599	2.64
C2CD5	C2 domain-containing protein 5	Q86YS7 2xPhospho [S661; S]	1.11999	0.95303	1.10726	0.854288	0.956217	1.09827	1.12227	1.13749	93804.3	105060	89398.3	103865	80135.9	89697.2	103022	105274	106701	[R].SQSESSDEVTELDLSHGK.[K]	High	2xPhospho [T/S]; 1xTMT6plex [K18]; 1xTMT6plex [N-Term]	0.000166719	0	1	1	4	Q86YS7	0	2566.14	0		856.05	0	5.45e-06	3.11
C2CD5	C2 domain-containing protein 5	Q86YS7 2xPhospho [T/S]	0.794538	0.820727	0.886435	0.818679	1.08169	0.707444	0.671502	0.890232	123353	98008.7	101239	109344	100987	133429	87265.4	82831.8	109813	[K].EIPFNEDPNPNTHSSGPSTPLK.[N]	High	1xDeamidated [N]; 2xPhospho [T/S]; 1xTMT6plex [K22]; 1xTMT6plex [N-Term]	0.0056739	0	1	1	22	Q86YS7	0	2997.37	0		750.102	0.005348	0.05283	2.61
C2CD5	C2 domain-containing protein 5	Q86YS7 1xPhospho [S260]	1.24555	0.90594	1.00003	0.856286	0.901362	0.493609	0.569067	0.781977	168561	209950	152706	168565	144336	151934	83203	95922.2	131811	[K].LSSPAAFLPACNSPSK.[E]	High	1xCarbamidomethyl [C11]; 1xDeamidated [N12]; 1xPhospho [S13]; 1xTMT6plex [K16]; 1xTMT6plex [N-Term]	0.0025032	0	1	1	1	Q86YS7	0	2186.1	0		729.378	0	0.0001516	2.62
C2CD5	C2 domain-containing protein 5	Q86YS7 2xPhospho [T/S]	0.823937	0.543377	0.691696	0.68023	0.893541	0.629755	0.580512	0.703959	62962.3	51877	34212.2	43550.8	42828.8	56259.4	39650.8	36550.4	44322.9	[K].EIPFNEDPNPNTHSSGPSTPLK.[N]	High	2xPhospho [T/S]; 1xTMT6plex [K22]; 1xTMT6plex [N-Term]	0.00939318	0.000228773	1	1	7	Q86YS7	0	2996.38	0		749.848	0.0001248	0.0007276	2.39
C2orf49	Ashwin	Q9BVC5 2xPhospho [S/T]	1.02794	0.983359	0.98477	0.95492	0.967359	0.762551	0.765678	0.826193	240140	246851	236144	236483	229314	232302	183119	183870	198402	[R].KSPSGPVKSPPLSPVGTTPVK.[L]	High	2xPhospho [S/T]; 3xTMT6plex [K1; K8; K21]; 1xTMT6plex [N-Term]	0.0182084	0.000830543	1	1	7	Q9BVC5	2	3136.76	0		628.157	0.0009366	0.006917	2.21
C6orf203	Uncharacterized protein C6orf203	Q9P0P8 2xPhospho [S106; S110]	0.930044	1.57723	1.22934	1.13612	1.42105	3.33459	2.93988	2.4927	86270.4	80235.2	136068	106056	98013.3	122594	287676	253625	215046	[K].SLQKVDEEDSDEESHHDEMSEQEEELEDDPTVVK.[N]	High	1xDeamidated [Q22]; 2xPhospho [S10; S14]; 1xOxidation [M19]; 2xTMT6plex [K4; K34]; 1xTMT6plex [N-Term]	0.0791946	0.00337135	1	1	1	Q9P0P8	1	4851.07	0		971.02	0.001287	0.01075	1.65
C7orf25	UPF0415 protein C7orf25	Q9BPX7 3xPhospho [S208; S210; S212]	1.09294	0.949419	0.895037	0.925354	1.03408	0.776816	0.78611	1.59352	142652	155909	135436	127678	132003	147513	110814	112140	227318	[R].GDIVAVNALLDHPEELQPSESESDDEGPELLQVTR.[V]	High	1xDeamidated [Q/N]; 3xPhospho [S19; S21; S23]; 1xTMT6plex [N-Term]	5.75268e-07	0	1	1	4	Q9BPX7	0	4271.88	0		855.186	0	7.562e-08	3.96
C7orf25	UPF0415 protein C7orf25	Q9BPX7 3xPhospho [S208; S210; S212]	0.820407	0.742816	0.711901	0.769401	0.826632	0.540568	0.709018	1.22815	117225	96172.2	87076.6	83452.6	90193	96901.9	63368.1	83114.7	143970	[R].GDIVAVNALLDHPEELQPSESESDDEGPELLQVTR.[V]	High	3xPhospho [S19; S21; S23]; 1xTMT6plex [N-Term]	2.80517e-09	0	1	1	3	Q9BPX7	0	4270.89	0		1068.48	0	6.962e-12	4.82
C9orf78	Telomere length and silencing protein 1 homolog	Q9NZ63 2xPhospho [S15; S17]	1.34176	1.04446	1.23535	0.911862	1.0841	0.710565	0.281446	1.53459	334125	448317	348979	412760	304676	362224	237418	94038.2	512746	[R].RGDSESEEDEQDSEEVR.[L]	High	1xDeamidated [Q11]; 2xPhospho [S4; S6]; 1xTMT6plex [N-Term]	0.0360116	0.00114255	1	1	1	Q9NZ63	1	2385.88	0		795.975	0.0004608	0.003711	2.18
C9orf78	Telomere length and silencing protein 1 homolog	Q9NZ63 1xPhospho [S261]	0.859618	1.26289	1.10876	1.20375	1.04093	1.13782	0.789489	0.667707	1.19058e+06	1.02344e+06	1.50357e+06	1.32007e+06	1.43316e+06	1.23931e+06	1.35467e+06	939950	794958	[R].VGDTEKPEPERSPPNR.[K]	High	1xPhospho [S12]; 1xTMT6plex [K6]; 1xTMT6plex [N-Term]	0.00035959	0	1	1	3	Q9NZ63	1	2346.19	0		782.734	0	1.405e-05	3.53
C9orf78	Telomere length and silencing protein 1 homolog	Q9NZ63 1xPhospho [S261]	0.912597	1.2979	1.17993	1.19215	1.08536	1.08101	0.773314	0.654034	494349	451142	641617	583298	589337	536548	534396	382287	323322	[R].VGDTEKPEPERSPPNR.[K]	High	1xDeamidated [N15]; 1xPhospho [S12]; 1xTMT6plex [K6]; 1xTMT6plex [N-Term]	0.000461633	0	1	1	2	Q9NZ63	1	2347.17	0		587.55	0	0.0001347	3.78
CAAP1	Caspase activity and apoptosis inhibitor 1	Q9H8G2 1xPhospho [S203]	0.978959	0.993052	1.14349	1.06818	1.0302	0.854767	1.01934	1.28203	47088.1	46097.4	46761	53844.6	50298.7	48510.3	40249.4	47998.8	60368.2	[K].ILEGDNGMDSDMEEEADDGSK.[M]	High	1xPhospho [S10]; 2xOxidation [M8; M12]; 1xTMT6plex [K21]; 1xTMT6plex [N-Term]	0.000775561	0	1	1	1	Q9H8G2	0	2827.16	0		943.058	0	3.607e-05	2.07
CAAP1	Caspase activity and apoptosis inhibitor 1	Q9H8G2 1xPhospho [S203]	1.00013	0.802742	0.830701	0.899654	0.844754	0.640708	0.733382	0.8903	286954	286991	230350	238373	258160	242406	183854	210447	255475	[K].ILEGDNGMDSDMEEEADDGSK.[M]	High	1xDeamidated [N6]; 1xPhospho [S10]; 2xOxidation [M8; M12]; 1xTMT6plex [K21]; 1xTMT6plex [N-Term]	1.25238e-07	0	1	1	4	Q9H8G2	0	2828.14	0		943.386	0	7.56e-10	2.99
CAAP1	Caspase activity and apoptosis inhibitor 1	Q9H8G2 1xPhospho [S]	1.07723	0.608337	0.816819	0.674914	0.811926	0.747655	0.52955	0.730266	42220.9	45481.8	25684.5	34486.9	28495.5	34280.3	31566.7	22358.1	30832.5	[K].SVNEILGLAESSPNEPK.[A]	High	1xPhospho [S]; 1xTMT6plex [K17]; 1xTMT6plex [N-Term]	0.00459544	0	1	1	2	Q9H8G2	0	2322.2	0		774.739	0	0.0003136	1.55
CACTIN	Cactin	Q8WUQ7 2xPhospho [S71; S73]	0.927065	1.25253	1.19196	1.05484	1.11646	2.20736	2.15811	1.39954	180759	167576	226407	215458	190673	201810	399001	390099	252980	[R].SRSPPRPK.[W]	High	2xPhospho [S1; S3]; 1xTMT6plex [K8]; 1xTMT6plex [N-Term]	0.0405636	0.00130199	1	1	1	Q8WUQ7	1	1542.8	0		514.937	0.0005481	0.004333	2.88
CALD1	Caldesmon	Q05682 2xPhospho [T726; T730]	0.857834	0.638428	0.737076	0.704307	0.893219	0.562205	0.599464	1.6821	126153	108218	80539.5	92984.3	88850.4	112682	70923.8	75624.1	212202	[K].GNVFSSPTAAGTPNK.[E]	High	2xPhospho [T8; T12]; 1xTMT6plex [K15]; 1xTMT6plex [N-Term]	0.00975943	0.000228773	1	1	3	Q05682	0	2065.98	0		689.332	0.0001248	0.0007593	1.7
CAMSAP2	Calmodulin-regulated spectrin-associated protein 2	Q08AD1 1xPhospho [S]	1.30411	1.18044	1.31015	1.11388	1.09157	1.29531	1.22631	1.2996	47621.3	62103.3	56214	62391	53044.2	51982	61684.4	58398.6	61888.8	[K].LNQSSPDNVTDTK.[G]	High	2xDeamidated [N8; Q/N]; 1xPhospho [S]; 1xTMT6plex [K13]; 1xTMT6plex [N-Term]	0.0212017	0.000830543	1	1	3	Q08AD1	0	1958.94	0		653.656	0.0003386	0.001906	1.95
CAMSAP2	Calmodulin-regulated spectrin-associated protein 2	Q08AD1 1xPhospho [S599]	0.92172	0.992864	0.988825	0.965128	0.981746	0.611006	0.559485	0.663904	283346	261166	281324	280180	273465	278174	173126	158528	188114	[K].LNQSSPDNVTDTK.[G]	High	1xPhospho [S5]; 1xTMT6plex [K13]; 1xTMT6plex [N-Term]	0.0202817	0.000830543	1	1	1	Q08AD1	0	1956.97	0		652.994	0.0003386	0.001814	2.46
CANX	Calnexin	P27824 2xPhospho [S554; S564]	1.09237	1.86836	1.86	1.6544	1.30802	5.55559	6.0012	2.96347	1.60975e+06	1.75845e+06	3.00759e+06	2.99414e+06	2.66317e+06	2.10559e+06	8.94312e+06	9.66044e+06	4.77045e+06	[K].QKSDAEEDGGTVSQEEEDRKPK.[A]	High	2xPhospho [S3; S13]; 3xTMT6plex [K2; K20; K22]; 1xTMT6plex [N-Term]	3.55807e-07	0	1	1	13	P27824	2	3538.71	0		708.55	0	4.514e-08	6.45
CANX	Calnexin	P27824 2xPhospho [S554; S564]	1.04298	1.7277	1.64293	1.50431	1.20628	4.88453	5.45387	2.90249	248948	259648	430107	409003	374495	300301	1.21599e+06	1.35773e+06	722568	[K].QKSDAEEDGGTVSQEEEDRKPK.[A]	High	1xDeamidated [Q14]; 2xPhospho [S3; S13]; 3xTMT6plex [K2; K20; K22]; 1xTMT6plex [N-Term]	0.0017159	0	1	1	2	P27824	2	3539.7	0		708.75	0	9.598e-05	4.4
CANX	Calnexin	P27824 1xPhospho [S/T]	0.845943	1.38719	1.15709	1.22998	1.22387	1.72776	1.81941	1.20206	260852	220666	361850	301828	320844	319248	450691	474596	313560	[K].SDAEEDGGTVSQEEEDRKPK.[A]	High	1xDeamidated [Q12]; 1xPhospho [T/S]; 2xTMT6plex [K18; K20]; 1xTMT6plex [N-Term]	0.00101495	0	1	1	3	P27824	1	2974.41	0		744.363	0	5.022e-05	3.29
CANX	Calnexin	P27824 1xPhospho [S583]	0.865238	0.647084	0.782913	0.680832	0.893068	0.656206	0.626806	1.20002	983756	851184	636573	770195	669773	878562	645547	616624	1.18053e+06	[K].AEEDEILNRSPR.[N]	High	1xDeamidated [N8]; 1xPhospho [S10]; 1xTMT6plex [N-Term]	0.021472	0.000830543	1	1	2	P27824	1	1738.82	0		580.285	0.0005481	0.004169	2.59
CANX	Calnexin	P27824 1xPhospho [S583]	0.938363	0.710258	0.834545	0.731188	0.805706	1.0843	0.808207	1.18527	792505	743658	562883	661381	579470	638526	859312	640508	939330	[K].AEEDEILNRSPR.[N]	High	1xPhospho [S10]; 1xTMT6plex [N-Term]	0.000129035	0	1	1	4	P27824	1	1737.84	0		579.951	0	3.966e-06	3.25
CANX	Calnexin	P27824 1xPhospho [S/T]	0.903238	1.45624	1.19856	1.31071	1.19703	1.67925	1.76552	1.14675	260939	235690	379990	312751	342015	312352	438182	460694	299233	[K].SDAEEDGGTVSQEEEDRKPK.[A]	High	1xPhospho [S/T]; 2xTMT6plex [K18; K20]; 1xTMT6plex [N-Term]	5.01435e-06	0	1	1	4	P27824	1	2973.43	0		744.114	0	9.287e-06	3.54
CANX	Calnexin	P27824 1xPhospho [S554]	1.15272	1.08728	1.26234	1.08733	1.20279	0.468302	0.887683	0.594665	148564	171252	161531	187538	161538	178690	69572.7	131878	88345.7	[K].QKSDAEEDGGTVSQEEEDR.[K]	High	1xDeamidated [Q14]; 1xPhospho [S3]; 1xTMT6plex [K2]; 1xTMT6plex [N-Term]	0.143735	0.00703246	1	1	2	P27824	1	2648.16	0		883.398	0.002685	0.02771	1.76
CANX	Calnexin	P27824 1xPhospho [S/T]	1.01777	1.10655	1.16012	1.10716	1.07754	0.556639	0.847105	0.567234	710705	723332	786432	824501	786863	765813	395606	602041	403136	[K].QKSDAEEDGGTVSQEEEDR.[K]	High	1xPhospho [S/T]; 1xTMT6plex [K2]; 1xTMT6plex [N-Term]	2.2354e-08	0	1	1	7	P27824	1	2647.18	0		883.066	0	9.023e-11	5.81
CANX	Calnexin	P27824 2xPhospho [S554; S564]	0.887981	0.934436	0.995446	1.00088	0.915247	0.266234	0.444997	0.331844	299381	265845	279753	298018	299646	274008	79705.4	133224	99347.8	[K].QKSDAEEDGGTVSQEEEDR.[K]	High	2xPhospho [S3; S13]; 1xTMT6plex [K2]; 1xTMT6plex [N-Term]	2.52657e-06	0	1	1	8	P27824	1	2727.14	0		909.721	0	9.695e-08	5.49
CAP1	Adenylyl cyclase-associated protein 1	Q01518 2xPhospho [S308; S310]	0.899399	2.60474	2.02869	1.44384	1.14457	31.5225	18.4107	10.2022	76559.4	68857.4	199417	155316	110540	87627.3	2.41334e+06	1.40951e+06	781071	[R].SGPKPFSAPKPQTSPSPK.[R]	High	1xDeamidated [Q12]; 2xPhospho [S14; S16]; 3xTMT6plex [K4; K10; K18]; 1xTMT6plex [N-Term]	0.165329	0.00865044	1	1	1	Q01518	0	2915.55	0		729.641	0.003602	0.03558	2.15
CAP1	Adenylyl cyclase-associated protein 1	Q01518 1xPhospho [S34]	0.871612	0.799266	0.816328	0.887874	0.836857	0.845863	0.707726	0.841714	490476	427504	392020	400389	435480	410458	414875	347123	412840	[R].GYADSPSK.[A]	High	1xPhospho [S5]; 1xTMT6plex [K8]; 1xTMT6plex [N-Term]	0.160608	0.00797908	1	1	2	Q01518	0	1362.67	0		681.839	0.003245	0.03378	2.19
CAP2	Adenylyl cyclase-associated protein 2	P40123 3xPhospho [S305; S309; S312]	1.02212	0.902152	0.987564	1.24721	1.22126	3.16397	1.8695	2.62499	29643.3	30299.1	26742.7	29274.6	36971.4	36202.1	93790.5	55418	77813.4	[R].AQGGQTQSPTKSHTPSPTSPK.[S]	High	3xPhospho [S12; S16; S19]; 2xTMT6plex [K11; K21]; 1xTMT6plex [N-Term]	0.00691569	0	1	1	1	P40123	1	3049.44	0		763.117	0	0.0005098	2.17
CAP2	Adenylyl cyclase-associated protein 2	P40123 1xPhospho [S/T]	0.982984	1.02529	0.986243	1.01451	1.2669	0.861294	0.829993	1.0883	31350.1	30816.7	32142.9	30918.8	31804.9	39717.6	27001.7	26020.4	34118.4	[R].AQGGQTQSPTK.[S]	High	1xPhospho [T/S]; 1xTMT6plex [K11]; 1xTMT6plex [N-Term]	0.000479719	0	1	1	5	P40123	0	1640.84	0		547.619	0	2.007e-05	3.3
CAP2	Adenylyl cyclase-associated protein 2	P40123 1xPhospho [S/T]	1.0822	0.987729	1.01302	1.03564	1.04369	0.998694	0.899254	1.07575	155881	168694	153968	157910	161436	162691	155677	140176	167688	[R].AQGGQTQSPTK.[S]	High	1xDeamidated [Q]; 1xPhospho [S/T]; 1xTMT6plex [K11]; 1xTMT6plex [N-Term]	0.000304425	0	1	1	7	P40123	0	1641.82	0		547.948	0	1.147e-05	3.45
CAP2	Adenylyl cyclase-associated protein 2	P40123 1xPhospho [S301]	1.02563	0.968514	1.29231	1.15765	1.01834	1.17607	1.13273	1.02854	28659.8	29394.3	27757.4	37037.2	33178	29185.4	33705.9	32463.8	29477.6	[R].AQGGQTQSPTK.[S]	High	2xDeamidated [Q2; Q5]; 1xPhospho [S8]; 1xTMT6plex [K11]; 1xTMT6plex [N-Term]	0.0224451	0.000983608	1	1	1	P40123	0	1642.81	0		821.911	0.0003721	0.002055	2.03
CAP2	Adenylyl cyclase-associated protein 2	P40123 2xPhospho [S/T]	0.992571	1.05551	1.0064	0.991752	0.874985	1.20466	1.24866	0.681545	396536	393590	418547	399072	393266	346964	477691	495141	270257	[K].SHTPSPTSPK.[S]	High	2xPhospho [T/S]; 1xTMT6plex [K10]; 1xTMT6plex [N-Term]	0.0251513	0.000983608	1	1	5	P40123	0	1656.78	0		552.933	0.0003721	0.002361	2.62
CARHSP1	Calcium-regulated heat-stable protein 1	Q9Y2V2 2xPhospho [S30; S32]	0.907255	1.04648	1.20673	0.858073	0.849013	4.2127	3.05635	4.87886	63844.3	57923	66811.6	77043	54783.1	54204.6	268957	195130	311487	[R].ERSPSPLRGNVVPSPLPTR.[R]	High	2xPhospho [S3; S5]; 1xTMT6plex [N-Term]	0.00648805	0	1	1	2	Q9Y2V2	2	2448.24	0		816.752	0	0.0004727	2.82
CARHSP1	Calcium-regulated heat-stable protein 1	Q9Y2V2 2xPhospho [S30; S32]	0.727266	0.931605	1.13783	0.810027	0.953481	3.48347	2.38765	4.03258	68135.9	49552.9	63475.7	77527	55191.9	64966.3	237349	162685	274764	[R].ERSPSPLRGNVVPSPLPTR.[R]	High	1xDeamidated [N10]; 2xPhospho [S3; S5]; 1xTMT6plex [N-Term]	0.0267908	0.000983608	1	1	1	Q9Y2V2	2	2449.22	0		817.088	0.0003721	0.002553	2.59
CARHSP1	Calcium-regulated heat-stable protein 1	Q9Y2V2 3xPhospho [S30; S32; S41]	0.713007	1.87066	1.5461	1.41246	1.01574	6.43715	6.64377	3.85365	285012	203216	533161	440658	402569	289499	1.83467e+06	1.89356e+06	1.09834e+06	[R].ERSPSPLRGNVVPSPLPTR.[R]	High	3xPhospho [S3; S5; S14]; 1xTMT6plex [N-Term]	0.00945326	0.000228773	1	1	1	Q9Y2V2	2	2528.2	0		843.405	0.0001248	0.0007309	3.44
CARHSP1	Calcium-regulated heat-stable protein 1	Q9Y2V2 3xPhospho [S30; S32; S41]	0.849782	0.726055	0.853552	0.708056	0.772235	0.89582	1.09515	1.5844	363304	308729	263778	310099	257239	280556	325455	397874	575619	[R].ERSPSPLRGNVVPSPLPTR.[R]	High	1xDeamidated [N10]; 3xPhospho [S3; S5; S14]; 1xTMT6plex [N-Term]	0.0351189	0.00114255	1	1	4	Q9Y2V2	2	2529.19	0		633.053	0.0009366	0.006711	3.01
CARHSP1	Calcium-regulated heat-stable protein 1	Q9Y2V2 1xPhospho [S41]	0.845128	0.633409	0.782965	0.694237	0.725905	0.454696	0.480646	0.720513	238503	201566	151070	186739	165578	173131	108446	114635	171844	[R].GNVVPSPLPTR.[R]	High	1xPhospho [S6]; 1xTMT6plex [N-Term]	0.0144849	0.000439352	1	1	5	Q9Y2V2	0	1445.77	0		482.596	0.0002396	0.001299	2.41
CARHSP1	Calcium-regulated heat-stable protein 1	Q9Y2V2 1xPhospho [S41]	0.847085	0.670386	0.699083	0.72803	0.742974	0.310359	0.395095	0.416609	663607	562132	444873	463917	483126	493043	205957	262188	276465	[R].GNVVPSPLPTR.[R]	High	1xDeamidated [N2]; 1xPhospho [S6]; 1xTMT6plex [N-Term]	0.00325389	0	1	1	2	Q9Y2V2	0	1446.76	0		723.881	0	0.0002089	3.38
CARHSP1	Calcium-regulated heat-stable protein 1	Q9Y2V2 2xPhospho [S30; S32]	1.03722	0.867042	0.995361	0.929205	0.779015	0.209158	0.261244	0.371754	1.41237e+06	1.46494e+06	1.22458e+06	1.40582e+06	1.31238e+06	1.10026e+06	295408	368974	525055	[R].ERSPSPLR.[G]	High	2xPhospho [S3; S5]; 1xTMT6plex [N-Term]	0.0638576	0.002612	1	1	1	Q9Y2V2	1	1330.61	0		444.208	0.001058	0.007949	2.98
CARMIL1	F-actin-uncapping protein LRRC16A	Q5VZK9 1xPhospho [S968]	1.02497	1.27958	1.09387	1.11909	0.993392	1.43685	1.24633	1.46582	76650.5	78564.5	98080.3	83845.7	85778.7	76144	110136	95532	112356	[R].SSGFISELPSEEGK.[K]	High	1xPhospho [S2]; 1xTMT6plex [K14]; 1xTMT6plex [N-Term]	0.037864	0.00130199	1	1	1	Q5VZK9	0	2004.99	0		1003	0.0005055	0.003963	2.3
CASC3	Protein CASC3	O15234 1xPhospho [S148]	1.03962	1.40937	1.18882	1.22144	0.966749	2.24378	1.80023	1.54855	140698	146273	198296	167265	171854	136020	315696	253290	217879	[K].STVTGERQSGDGQESTEPVENK.[V]	High	1xDeamidated [Q13]; 1xPhospho [S9]; 1xTMT6plex [K22]; 1xTMT6plex [N-Term]	0.00157887	0	1	1	1	O15234	1	2874.34	0		719.346	0	8.681e-05	3.27
CASC3	Protein CASC3	O15234 1xPhospho [S148]	1.06747	1.42984	1.27969	1.2906	1.13611	2.77479	1.81479	1.46751	272178	290542	389170	348303	351273	309224	755238	493947	399425	[K].STVTGERQSGDGQESTEPVENK.[V]	High	1xPhospho [S9]; 1xTMT6plex [K22]; 1xTMT6plex [N-Term]	0.00327476	0	1	1	2	O15234	1	2873.36	0		719.096	0	0.0002103	2.71
CBLB	E3 ubiquitin-protein ligase CBL-B	Q13191 2xPhospho [S521; S525]	0.963568	0.631635	0.693702	0.712288	0.850212	0.692526	0.609734	1.29491	462437	445589	292091	320793	329388	393169	320249	281963	598814	[K].GIVRSPCGSPTGSPK.[S]	High	1xCarbamidomethyl [C7]; 2xPhospho [S5; S9]; 1xTMT6plex [K15]; 1xTMT6plex [N-Term]	0.00422908	0	1	1	1	Q13191	1	2118.02	0		706.681	0	0.0002843	2.54
CBLB	E3 ubiquitin-protein ligase CBL-B	Q13191 3xPhospho [S521; S525; S529]	0.952918	1.07661	1.0051	1.09223	1.01994	1.0183	1.20898	0.926979	72765.6	69339.7	78340.2	73136.8	79476.8	74216.9	74097.3	87972.5	67452.2	[K].GIVRSPCGSPTGSPK.[S]	High	1xCarbamidomethyl [C7]; 3xPhospho [S5; S9; S13]; 1xTMT6plex [K15]; 1xTMT6plex [N-Term]	0.132335	0.00588504	1	1	1	Q13191	1	2197.99	0		733.335	0.002363	0.02416	1.82
CBLB	E3 ubiquitin-protein ligase CBL-B	Q13191 2xPhospho [S525; S529]	1.1707	1.53589	1.48022	1.45106	0.919103	0.991504	0.87859	0.779364	240971	282104	370105	356691	349663	221477	238923	211714	187804	[R].SPCGSPTGSPK.[S]	High	1xCarbamidomethyl [C3]; 2xPhospho [S5; S9]; 1xTMT6plex [K11]; 1xTMT6plex [N-Term]	0.0533627	0.00229823	1	1	2	Q13191	0	1692.75	0		564.92	0.0009366	0.006213	2.75
CBX1	Chromobox protein homolog 1	P83916 1xPhospho [S89]	1.5736	1.94628	2.19763	2.24549	0.911951	1.46651	1.60607	0.488154	441389	694571	859065	970011	991134	402525	647299	708901	215466	[R].KADSDSEDKGEESKPK.[K]	High	1xPhospho [S4]; 4xTMT6plex [K1; K9; K14; K16]; 1xTMT6plex [N-Term]	0.129231	0.00588504	1	1	1	P83916	2	2975.59	0		595.925	0.002289	0.02317	2.29
CBX3	Chromobox protein homolog 3	Q13185 3xPhospho [S95; S97; S99]	1.15733	2.09911	1.92207	1.42934	1.30937	6.34615	4.84166	2.41314	64857.1	75061.2	136142	124660	92702.9	84921.8	411593	314016	156509	[K].SLSDSESDDSKSK.[K]	High	3xPhospho [S3; S5; S7]; 2xTMT6plex [K11; K13]; 1xTMT6plex [N-Term]	0.0187955	0.000830543	1	1	1	Q13185	1	2312	0		771.338	0.0003386	0.001648	2.75
CBX3	Chromobox protein homolog 3	Q13185 1xPhospho [S95]	1.07388	0.995181	1.04735	1.02993	0.733467	0.881615	0.777563	0.789944	1.56917e+06	1.6851e+06	1.5616e+06	1.64347e+06	1.61614e+06	1.15093e+06	1.3834e+06	1.22013e+06	1.23955e+06	[R].KSLSDSESDDSK.[S]	High	1xPhospho [S4]; 2xTMT6plex [K1; K12]; 1xTMT6plex [N-Term]	0.000137571	0	1	1	2	Q13185	1	2065.03	0		689.008	0	4.291e-06	3.93
CBX3	Chromobox protein homolog 3	Q13185 1xPhospho [S]	1.1129	0.945768	1.00832	0.932144	0.834135	0.746022	0.732546	0.716023	244252	271828	231005	246283	227678	203739	182217	178925	174890	[K].SLSDSESDDSK.[S]	High	1xPhospho [S]; 1xTMT6plex [K11]; 1xTMT6plex [N-Term]	0.00528895	0	1	1	4	Q13185	0	1707.77	0		569.93	0	0.0005792	2.32
CBX3	Chromobox protein homolog 3	Q13185 2xPhospho [S95; S]	1.17548	1.11011	1.24413	1.2919	0.901865	0.716467	0.730515	0.628712	5.58082e+06	6.56015e+06	6.19531e+06	6.94325e+06	7.20985e+06	5.03314e+06	3.99847e+06	4.07687e+06	3.50873e+06	[K].RKSLSDSESDDSK.[S]	High	2xPhospho [S]; 2xTMT6plex [K2; K13]; 1xTMT6plex [N-Term]	0.00886933	0.000228773	1	1	8	Q13185	2	2301.1	0		576.03	0.0001248	0.0006807	3.7
CBX3	Chromobox protein homolog 3	Q13185 2xPhospho [S97; S]	1.34733	1.54494	1.58715	1.44624	0.99497	0.61875	0.88218	0.493994	363023	489112	560849	576173	525018	361197	224620	320251	179331	[K].SLSDSESDDSK.[S]	High	2xPhospho [S5; S]; 1xTMT6plex [K11]; 1xTMT6plex [N-Term]	0.00112447	0	1	1	9	Q13185	0	1787.74	0		596.579	0.002051	0.01939	3.07
CBX3	Chromobox protein homolog 3	Q13185 2xPhospho [S95; S]	1.28678	1.51124	1.55692	1.59526	0.927073	0.891808	0.950818	0.490547	392651	505254	593388	611324	626381	364016	350169	373339	192613	[R].KSLSDSESDDSK.[S]	High	2xPhospho [S]; 2xTMT6plex [K1; K12]; 1xTMT6plex [N-Term]	0.000383376	0	1	1	3	Q13185	1	2145	0		715.671	0	1.518e-05	4.01
CBX3	Chromobox protein homolog 3	Q13185 3xPhospho [S93; S95; S97]	1.2605	1.63512	1.63656	1.72996	0.911916	1.04466	1.04674	0.438067	684424	862714	1.11912e+06	1.1201e+06	1.18402e+06	624137	714988	716415	299823	[K].RKSLSDSESDDSK.[S]	High	3xPhospho [S3; S5; S7]; 2xTMT6plex [K2; K13]; 1xTMT6plex [N-Term]	0.0125923	0.000228773	1	1	2	Q13185	2	2381.06	0		794.36	0.0001248	0.001027	3.63
CBX3	Chromobox protein homolog 3	Q13185 3xPhospho [S95; S97; S]	1.4507	2.0377	2.13153	1.89077	1.02901	0.948255	1.0738	0.421238	341232	495023	695329	727346	645189	351132	323575	366414	143740	[R].KSLSDSESDDSK.[S]	High	3xPhospho [S4; S6; S]; 2xTMT6plex [K1; K12]; 1xTMT6plex [N-Term]	0.0012143	0	1	1	4	Q13185	1	2224.96	0		742.327	0	0.000121	3.49
CBX3	Chromobox protein homolog 3	Q13185 3xPhospho [S95; S97; S99]	1.38704	1.46972	1.63022	1.46452	0.843556	0.47307	0.519547	0.376313	1.53349e+06	2.12702e+06	2.2538e+06	2.49992e+06	2.24583e+06	1.29358e+06	725447	796719	577071	[K].SLSDSESDDSK.[S]	High	3xPhospho [S3; S5; S7]; 1xTMT6plex [K11]; 1xTMT6plex [N-Term]	0.00732453	0	1	1	4	Q13185	0	1867.71	0		934.35	0	0.0005451	3.61
CBX5	Chromobox protein homolog 5	P45973 3xPhospho [S12; S13; S]	0.834113	1.08345	1.0938	1.03347	1.13727	1.32611	1.2319	1.82356	113089	94328.7	122526	123697	116874	128612	149968	139313	206224	[R].TADSSSSEDEEEYVVEK.[V]	High	3xPhospho [S5; S6; S]; 1xTMT6plex [K17]; 1xTMT6plex [N-Term]	0.0520533	0.00216516	1	1	2	P45973	0	2602.02	0		868.011	0.0008615	0.006014	1.9
CBX8	Chromobox protein homolog 8	Q9HC52 1xPhospho [S]	1.04207	1.32649	1.26719	1.25599	1.10679	0.824148	0.855358	0.471685	627077	653460	831811	794629	787603	694045	516805	536376	295783	[R].VDDKPSSPGDSSK.[K]	High	1xPhospho [S]; 2xTMT6plex [K4; K13]; 1xTMT6plex [N-Term]	0.00122995	0	1	1	2	Q9HC52	0	2086.07	0		696.028	0	6.392e-05	2.53
CC2D1A	Coiled-coil and C2 domain-containing protein 1A	Q6P1N0 1xPhospho [T120]	0.857313	0.814808	0.861905	0.842471	0.931308	0.761914	0.824539	1.18956	71876.2	61620.4	58565.3	61950.5	60553.6	66938.9	54763.5	59264.7	85501.3	[K].ASETPPPVAQPKPEAPHPGLETTLQER.[L]	High	2xDeamidated [Q10; Q25]; 1xPhospho [T4]; 1xTMT6plex [K12]; 1xTMT6plex [N-Term]	0.029822	0.00114255	1	1	1	Q6P1N0	0	3417.73	0		855.197	0.0004608	0.002931	2.79
CC2D1A	Coiled-coil and C2 domain-containing protein 1A	Q6P1N0 1xPhospho [T120]	0.923455	1.19232	1.22103	0.983484	0.974788	0.779661	0.823174	1.09192	84227.5	77780.3	100426	102844	82836.4	82103.9	65668.9	69333.9	91969.5	[K].ASETPPPVAQPKPEAPHPGLETTLQER.[L]	High	1xPhospho [T4]; 1xTMT6plex [K12]; 1xTMT6plex [N-Term]	0.000438574	0	1	1	1	Q6P1N0	0	3415.77	0		854.709	0	1.796e-05	3.22
CC2D1A	Coiled-coil and C2 domain-containing protein 1A	Q6P1N0 1xPhospho [T120]	0.938065	0.878446	0.848683	0.855325	0.854781	0.689252	0.694571	1.05342	89313.5	83781.9	78457.1	75798.8	76392.1	76343.5	61559.5	62034.6	94084.7	[K].ASETPPPVAQPKPEAPHPGLETTLQER.[L]	High	1xDeamidated [Q]; 1xPhospho [T4]; 1xTMT6plex [K12]; 1xTMT6plex [N-Term]	3.11247e-05	0	1	1	2	Q6P1N0	0	3416.75	0		854.944	0	6.835e-07	3.27
CC2D1A	Coiled-coil and C2 domain-containing protein 1A	Q6P1N0 1xPhospho [T92]	0.806526	0.660137	0.999967	0.886276	0.757811	0.407781	0.539774	0.604211	26490.3	21365.1	17487.2	26489.4	23477.7	20074.6	10802.2	14298.8	16005.7	[R].DPDEDEEEGTDEDDLEADDDLLAELNEVLGEEQK.[A]	High	1xDeamidated [N26]; 1xPhospho [T10]; 1xTMT6plex [K34]; 1xTMT6plex [N-Term]	0.148015	0.00758774	1	1	1	Q6P1N0	0	4372.87	0		1093.98	0.002822	0.02915	1.12
CCAR2	Cell cycle and apoptosis regulator protein 2	Q8N163 2xPhospho [S678; S]	0.786438	0.756898	0.963226	0.767033	1.14874	1.25601	0.884686	1.14553	55253.3	43453.3	41821.1	53221.4	42381.1	63471.9	69398.6	48881.9	63294.3	[R].SVASNQSEMEFSSLQDMPK.[E]	High	2xPhospho [S4; S]; 2xOxidation [M9; M17]; 1xTMT6plex [K19]; 1xTMT6plex [N-Term]	0.0143931	0.000439352	1	1	2	Q8N163	0	2765.19	0		922.401	0.0001838	0.001204	1.92
CCAR2	Cell cycle and apoptosis regulator protein 2	Q8N163 3xPhospho [S675; S678; S681]	0.882996	0.710846	0.736693	0.801864	0.88289	0.424824	0.413787	0.605451	1.32633e+06	1.17114e+06	942815	977096	1.06353e+06	1.171e+06	563456	548818	803026	[R].SVASNQSEMEFSSLQDMPK.[E]	High	3xPhospho [S1; S4; S7]; 1xOxidation [M]; 1xTMT6plex [K19]; 1xTMT6plex [N-Term]	2.00052e-05	0	1	1	10	Q8N163	0	2829.16	0		943.724	0	3.97e-07	4.47
CCDC102A	Coiled-coil domain-containing protein 102A	Q96A19 2xPhospho [S26; S28]	0.437876	0.609662	0.695413	0.550832	0.652017	0.536819	0.520102	0.949409	28282.6	12384.3	17242.8	19668	15578.9	18440.7	15182.6	14709.8	26851.7	[K].GSLLTILGSPSPER.[M]	High	2xPhospho [S9; S11]; 1xTMT6plex [N-Term]	0.00477505	0	1	1	1	Q96A19	0	1815.89	0		605.967	0	0.0003279	2.29
CCDC25	Coiled-coil domain-containing protein 25	Q86WR0 1xPhospho [S]	0.787737	0.983832	0.913372	0.94462	0.969333	0.79178	0.644353	1.37184	172217	135661	169432	157298	162679	166935	136358	110968	236254	[K].VENMSSNQDGNDSDEFM.[-]	High	1xPhospho [S]; 2xOxidation [M4; M17]; 1xTMT6plex [N-Term]	0.00412233	0	1	1	4	Q86WR0	0	2259.83	0		753.946	0	0.0002754	2.19
CCDC25	Coiled-coil domain-containing protein 25	Q86WR0 1xPhospho [S]	0.886547	0.990008	0.990988	1.05235	1.11042	0.793289	0.720881	1.19124	139716	123865	138320	138457	147030	155145	110836	100719	166436	[K].VENMSSNQDGNDSDEFM.[-]	High	1xDeamidated [N/Q]; 1xPhospho [S]; 2xOxidation [M4; M17]; 1xTMT6plex [N-Term]	0.00915666	0.000228773	1	1	24	Q86WR0	0	2260.81	0		754.273	0.000295	0.001376	1.84
CCDC6	Coiled-coil domain-containing protein 6	Q16204 2xPhospho [S240; S244]	1.35832	1.17253	1.71714	1.13964	1.2482	1.09199	1.39959	1.04007	102866	139724	120613	176635	117230	128397	112328	143970	106987	[K].LDQPVSAPPSPR.[D]	High	1xDeamidated [Q3]; 2xPhospho [S6; S10]; 1xTMT6plex [N-Term]	0.013592	0.000439352	1	1	1	Q16204	0	1653.75	0		551.925	0.0001838	0.00112	2.48
CCDC6	Coiled-coil domain-containing protein 6	Q16204 1xPhospho [S244]	0.990749	0.814843	0.939335	0.836093	0.894958	0.884077	0.832106	0.969614	185532	183815	151179	174277	155122	166043	164024	154382	179894	[K].LDQPVSAPPSPR.[D]	High	1xPhospho [S10]; 1xTMT6plex [N-Term]	0.00105471	0	1	1	2	Q16204	0	1572.8	0		786.9	0	5.293e-05	3.01
CCDC6	Coiled-coil domain-containing protein 6	Q16204 2xPhospho [S240; S244]	0.838595	0.95629	1.03381	0.943864	0.857496	0.831785	0.761344	0.739019	2.56644e+06	2.1522e+06	2.45426e+06	2.65322e+06	2.42237e+06	2.20071e+06	2.13473e+06	1.95394e+06	1.89665e+06	[K].LDQPVSAPPSPR.[D]	High	2xPhospho [S6; S10]; 1xTMT6plex [N-Term]	2.33299e-05	0	1	1	6	Q16204	0	1652.76	0		551.595	0	4.792e-07	3.98
CCDC86	Coiled-coil domain-containing protein 86	Q9H6F5 2xPhospho [S80; S91]	1.01254	1.18258	1.22183	0.908992	0.955025	1.09547	1.00635	1.93806	81241.4	82259.9	96074.6	99263.5	73847.7	77587.5	88997.7	81757.3	157450	[R].LQQGAGLESPQGQPEPGAASPQR.[Q]	High	2xDeamidated [Q3; Q11]; 2xPhospho [S9; S20]; 1xTMT6plex [N-Term]	0.00585799	0	1	1	2	Q9H6F5	0	2694.2	0		898.749	0	0.0004195	3.07
CCDC86	Coiled-coil domain-containing protein 86	Q9H6F5 3xPhospho [S110; S113; S/Y]	0.825347	0.563002	0.611851	0.553777	0.824947	0.607278	0.605611	1.39015	442860	365513	249331	270964	245246	365336	268939	268201	615640	[R].QQDLHLESPQRQPEYSPESPR.[C]	High	3xPhospho [S16; S19; Y/S]; 1xTMT6plex [N-Term]	0.00496165	0	1	1	3	Q9H6F5	1	2990.27	0		748.323	0	0.0003449	2.6
CCDC86	Coiled-coil domain-containing protein 86	Q9H6F5 1xPhospho [Y/S]	1.24031	0.883328	1.0319	0.941565	0.959854	1.05581	0.790068	1.32889	11451	14202.7	10115	11816.2	10781.8	10991.2	12090	9047.03	15217.1	[K].EELTPGAPQHQLPPVPGSPEPYPGQQAPGPEPSQPLLELTPR.[A]	High	2xDeamidated [Q]; 1xPhospho [Y/S]; 1xTMT6plex [N-Term]	0.000148563	0	1	1	6	Q9H6F5	0	4744.34	0		1186.85	0	5.284e-06	2.87
CCDC86	Coiled-coil domain-containing protein 86	Q9H6F5 1xPhospho [S91]	1.19479	1.13492	1.33476	1.003	0.936798	0.89439	0.766818	1.29767	72114	86161.3	81843.8	96254.6	72330.1	67556.3	64498.1	55298.3	93580.5	[R].LQQGAGLESPQGQPEPGAASPQR.[Q]	High	1xDeamidated [Q]; 1xPhospho [S20]; 1xTMT6plex [N-Term]	6.64215e-08	0	1	1	13	Q9H6F5	0	2613.25	0		654.074	0	6.138e-10	5.11
CCDC86	Coiled-coil domain-containing protein 86	Q9H6F5 1xPhospho [S]	0.899294	0.714672	0.714281	0.749676	0.821187	0.787614	0.854305	1.26236	154440	138887	110374	110314	115780	126824	121639	131939	194960	[R].ALVEFESNPEETREPGSPPSVQR.[A]	High	2xDeamidated [N8; Q22]; 1xPhospho [S]; 1xTMT6plex [N-Term]	0.000273017	0	1	1	3	Q9H6F5	1	2866.33	0		956.124	0	1.001e-05	3.68
CCDC86	Coiled-coil domain-containing protein 86	Q9H6F5 1xPhospho [Y/S]	1.16284	1.01898	1.03371	0.959694	0.87009	0.922169	0.904229	1.21978	12725.6	14797.8	12967.1	13154.6	12212.7	11072.4	11735.1	11506.8	15522.4	[K].EELTPGAPQHQLPPVPGSPEPYPGQQAPGPEPSQPLLELTPR.[A]	High	1xPhospho [Y/S]; 1xTMT6plex [N-Term]	1.87639e-05	0	1	1	2	Q9H6F5	0	4742.37	0		1186.35	0	3.662e-07	3.14
CCDC86	Coiled-coil domain-containing protein 86	Q9H6F5 2xPhospho [S80; S91]	1.04006	0.898289	1.05474	0.927005	1.01864	0.638753	0.812842	1.19923	136764	142242	122853	144250	126781	139313	87358.4	111167	164012	[R].LQQGAGLESPQGQPEPGAASPQR.[Q]	High	1xDeamidated [Q]; 2xPhospho [S9; S20]; 1xTMT6plex [N-Term]	1.89382e-06	0	1	1	9	Q9H6F5	0	2693.22	0		898.416	0	2.163e-08	5.24
CCDC86	Coiled-coil domain-containing protein 86	Q9H6F5 1xPhospho [S91]	0.852406	0.846538	0.901267	0.900173	0.890519	0.898847	0.902941	1.17175	113851	97047.6	96379.5	102611	102486	101387	102335	102801	133406	[R].LQQGAGLESPQGQPEPGAASPQR.[Q]	High	1xPhospho [S20]; 1xTMT6plex [N-Term]	6.25227e-07	0	1	1	3	Q9H6F5	0	2612.27	0		653.822	0	3.752e-08	4.63
CCDC86	Coiled-coil domain-containing protein 86	Q9H6F5 1xPhospho [S18]	1.05904	1.09138	0.993814	0.99163	0.888792	0.67118	0.55079	1.09817	168338	178277	183720	167297	166929	149617	112985	92719	184863	[R].LGGLRPESPESLTSVSR.[T]	High	1xPhospho [S8]; 1xTMT6plex [N-Term]	1.21379e-05	0	1	1	1	Q9H6F5	0	2094.08	0		698.699	0	2.144e-07	3.28
CCDC86	Coiled-coil domain-containing protein 86	Q9H6F5 2xPhospho [S69; S/T]	0.956448	0.886617	0.946079	0.965963	0.755682	0.79111	0.953728	1.08962	113636	108687	100752	107509	109768	85872.6	89898.5	108378	123819	[R].AGLGSPERPPKTSPGSPR.[L]	High	2xPhospho [S16; S/T]; 1xTMT6plex [K11]; 1xTMT6plex [N-Term]	0.0933857	0.00392929	1	1	2	Q9H6F5	1	2409.21	0		603.058	0.001503	0.01374	1.58
CCDC86	Coiled-coil domain-containing protein 86	Q9H6F5 2xPhospho [S18; S21]	2.11396	0.977533	1.38438	0.92707	1.06838	0.707612	0.661548	1.07571	190565	402847	186284	263816	176668	203596	134846	126068	204993	[R].LGGLRPESPESLTSVSR.[T]	High	2xPhospho [S8; S11]; 1xTMT6plex [N-Term]	0.0031717	0	1	1	1	Q9H6F5	0	2174.05	0		725.353	0	0.0002024	2.09
CCDC86	Coiled-coil domain-containing protein 86	Q9H6F5 2xPhospho [S80; S91]	1.19641	0.986732	1.24137	0.922215	1.02345	0.715355	0.787328	1.07269	165639	198172	163441	205619	152755	169524	118491	130412	177679	[R].LQQGAGLESPQGQPEPGAASPQR.[Q]	High	2xPhospho [S9; S20]; 1xTMT6plex [N-Term]	7.62574e-07	0	1	1	4	Q9H6F5	0	2692.23	0		898.081	0	3.884e-08	4.89
CCDC86	Coiled-coil domain-containing protein 86	Q9H6F5 1xPhospho [T/S]	0.777053	0.707813	0.653207	0.715335	0.81065	0.72535	0.774972	1.05685	618142	480329	437529	403775	442179	501097	448369	479043	653282	[R].ALVEFESNPEETREPGSPPSVQR.[A]	High	1xPhospho [T/S]; 1xTMT6plex [N-Term]	9.39418e-06	0	1	1	7	Q9H6F5	1	2864.37	0		716.848	0	1.583e-06	4.04
CCDC86	Coiled-coil domain-containing protein 86	Q9H6F5 1xPhospho [S/T]	0.925092	0.817838	0.794707	0.785179	0.785496	0.773318	0.681441	1.05151	264612	244791	216410	210289	207768	207852	204630	180318	278242	[R].ALVEFESNPEETREPGSPPSVQR.[A]	High	1xDeamidated [Q/N]; 1xPhospho [S/T]; 1xTMT6plex [N-Term]	2.44693e-06	0	1	1	12	Q9H6F5	1	2865.35	0		717.096	0	4.651e-07	4.01
CCDC86	Coiled-coil domain-containing protein 86	Q9H6F5 2xPhospho [S/Y]	1.02094	1.04253	1.11098	0.943721	0.860392	0.804212	1.05426	0.955773	320889	327609	334536	356501	302830	276091	258063	338300	306697	[R].QQDLHLESPQRQPEYSPESPR.[C]	High	2xPhospho [S/Y]; 1xTMT6plex [N-Term]	0.000398397	0	1	1	3	Q9H6F5	1	2910.3	0		728.335	0	0.0001732	3.64
CCDC86	Coiled-coil domain-containing protein 86	Q9H6F5 1xPhospho [S91]	0.918313	0.986643	0.909188	0.910554	0.87751	0.831077	0.9435	0.892596	210715	193502	207900	191579	191867	184904	175120	198809	188083	[R].LQQGAGLESPQGQPEPGAASPQR.[Q]	High	2xDeamidated [Q11; Q]; 1xPhospho [S20]; 1xTMT6plex [N-Term]	3.79068e-09	0	1	1	4	Q9H6F5	0	2614.23	0		872.092	0	1.013e-11	5.53
CCDC86	Coiled-coil domain-containing protein 86	Q9H6F5 1xPhospho [S91]	0.978801	0.39353	0.439614	0.466747	1.01547	0.328885	0.40347	0.740137	444512	435089	174929	195414	207475	451390	146193	179347	329000	[R].LQQGAGLESPQGQPEPGAASPQR.[Q]	High	3xDeamidated [Q11; Q13; Q]; 1xPhospho [S20]; 1xTMT6plex [N-Term]	0.0192785	0.000830543	1	1	2	Q9H6F5	0	2615.22	0		654.572	0.0003386	0.001958	3.14
CCDC86	Coiled-coil domain-containing protein 86	Q9H6F5 3xPhospho [S66; S69; S/T]	1.12578	0.92318	0.964564	0.945674	0.770868	0.579141	0.375926	0.463013	1.15516e+06	1.30045e+06	1.06642e+06	1.11422e+06	1.0924e+06	890472	668998	434253	534852	[R].AGLGSPERPPKTSPGSPR.[L]	High	3xPhospho [S13; S16; T/S]; 1xTMT6plex [K11]; 1xTMT6plex [N-Term]	0.00277303	0	1	1	8	Q9H6F5	1	2489.18	0		830.399	0.0001248	0.0007971	3.61
CCDC86	Coiled-coil domain-containing protein 86	Q9H6F5 1xPhospho [S47]	0.910784	0.48944	0.58176	0.532356	0.554801	0.143845	0.170927	0.459792	322712	293921	157948	187741	171798	179041	46420.5	55160.2	148380	[R].EPGSPPSVQR.[A]	High	1xPhospho [S4]; 1xTMT6plex [N-Term]	0.0480096	0.00164271	1	1	1	Q9H6F5	0	1362.66	0		681.836	0.0008269	0.005413	2.22
CCDC86	Coiled-coil domain-containing protein 86	Q9H6F5 1xPhospho [S217]	0.956749	1.22242	1.26558	1.17602	0.934465	0.603832	0.418826	0.357923	438822	419843	536427	555366	516066	410064	264975	183790	157065	[R].KGSSSQAPASK.[K]	High	1xPhospho [S3]; 2xTMT6plex [K1; K11]; 1xTMT6plex [N-Term]	0.01027	0.000228773	1	1	2	Q9H6F5	1	1815	0		605.671	0.0001248	0.0008079	2.9
CCDC88A	Girdin	Q3V6T2 1xPhospho [S]	0.938203	0.807777	0.787861	0.822412	0.954528	0.727563	0.843238	1.40276	86531.3	81184	69898.1	68174.7	71164.4	82596.6	62957	72966.5	121383	[K].SSSQENLLDEVMK.[S]	High	1xDeamidated [Q4]; 1xPhospho [S]; 1xOxidation [M12]; 1xTMT6plex [K13]; 1xTMT6plex [N-Term]	0.0878679	0.00364363	1	1	2	Q3V6T2	0	2034.97	0		678.998	0.001381	0.01252	2.13
CCDC88A	Girdin	Q3V6T2 2xPhospho [S1583; S1587]	0.931152	1.14232	1.07234	1.16005	0.835445	0.862494	0.742518	1.12472	189569	176518	216549	203283	219909	158374	163502	140759	213212	[R].VHASRPASLDSGR.[T]	High	2xPhospho [S4; S8]; 1xTMT6plex [N-Term]	0.0066135	0	1	1	1	Q3V6T2	0	1741.8	0		581.271	0	0.0004813	2.7
CCDC88A	Girdin	Q3V6T2 1xPhospho [S]	1.05195	1.05802	0.971532	1.03106	1.0509	1.01047	0.876951	0.936413	236572	248860	250296	229837	243921	248613	239049	207462	221529	[K].SSSQENLLDEVMK.[S]	High	1xPhospho [S]; 1xOxidation [M12]; 1xTMT6plex [K13]; 1xTMT6plex [N-Term]	0.021472	0.000830543	1	1	6	Q3V6T2	0	2033.99	0		678.67	0.0003386	0.001937	2.49
CCDC9	Coiled-coil domain-containing protein 9	Q9Y3X0 2xPhospho [S386; S390]	0.871523	1.19368	1.16027	1.18992	0.849612	0.467412	0.460683	0.574191	407968	355553	486983	473354	485450	346614	190689	187944	234251	[K].EGAASPAPETPQPTSPETSPK.[E]	High	2xPhospho [S15; S19]; 1xTMT6plex [K21]; 1xTMT6plex [N-Term]	0.000248005	0	1	1	2	Q9Y3X0	0	2697.25	0		675.068	0	3.965e-05	3.36
CCDC97	Coiled-coil domain-containing protein 97	Q96F63 1xPhospho [S257]	1.13968	1.16333	1.01144	1.03695	1.0787	1.24818	1.31126	1.32487	22035.4	25113.3	25634.6	22287.4	22849.7	23769.6	27504.2	28894.2	29194.1	[R].LLQQQEEEEACLEEEEEEEDSDEEDQR.[S]	High	1xCarbamidomethyl [C11]; 1xDeamidated [Q5]; 1xPhospho [S21]; 1xTMT6plex [N-Term]	0.0465371	0.00164271	1	1	1	Q96F63	0	3677.45	0		1226.49	0.0007308	0.005184	1.17
CCDC9B	Coiled-coil domain-containing protein 9B	Q6ZUT6 1xPhospho [S/T]	1.10527	0.870184	0.960786	1.01686	0.940978	1.28084	1.17486	2.09151	208255	230178	181220	200088	211767	195963	266742	244671	435567	[R].VTRSPPTQVAISSDSAR.[K]	High	1xPhospho [S/T]; 1xTMT6plex [N-Term]	7.08157e-08	0	1	1	3	Q6ZUT6	1	2081.06	0		694.357	0	3.748e-10	3.74
CCDC9B	Coiled-coil domain-containing protein 9B	Q6ZUT6 1xPhospho [S201]	0.929052	0.781399	0.906352	0.904481	0.95205	1.07314	1.10304	1.5219	94140.4	87461.3	73561.2	85324.3	85148.2	89626.4	101026	103841	143272	[R].VTRSPPTQVAISSDSAR.[K]	High	1xDeamidated [Q8]; 1xPhospho [S4]; 1xTMT6plex [N-Term]	0.00957456	0.000228773	1	1	1	Q6ZUT6	1	2082.04	0		694.689	0.0001248	0.0007431	2.77
CCNK	Cyclin-K	O75909 2xPhospho [S328; S329]	0.784012	0.544076	0.60349	0.532075	0.539936	0.378652	0.428049	0.838253	780887	612224	424861	471257	415491	421629	295684	334257	654580	[K].KPSPQPSSPR.[Q]	High	2xPhospho [S7; S8]; 1xTMT6plex [K1]; 1xTMT6plex [N-Term]	0.0173067	0.000830543	1	1	1	O75909	0	1698.84	0		566.953	0.0003386	0.0015	2.86
CCNK	Cyclin-K	O75909 1xPhospho [S329]	0.919677	0.737391	0.707803	0.655688	0.492286	0.366143	0.40158	0.653578	227032	208796	167411	160694	148862	111764	83125.9	91171.2	148383	[K].KPSPQPSSPR.[Q]	High	1xPhospho [S8]; 1xTMT6plex [K1]; 1xTMT6plex [N-Term]	0.0331887	0.00114255	1	1	1	O75909	0	1618.87	0		540.296	0.0004608	0.003349	2.5
CCNL1	Cyclin-L1	Q9UK58 3xPhospho [T/S]	1.2551	0.843055	1.08816	0.959098	1.29222	1.5443	2.3151	2.00002	72684.8	91226.8	61277.2	79092.9	69711.8	93924.4	112247	168273	145371	[K].GLNPDGTPALSTLGGFSPASKPSSPR.[E]	High	1xDeamidated [N3]; 3xPhospho [S/T]; 1xTMT6plex [K21]; 1xTMT6plex [N-Term]	0.172142	0.00919677	1	1	4	Q9UK58	0	3210.49	0		1070.84	0.005998	0.06093	1.3
CCNL1	Cyclin-L1	Q9UK58 3xPhospho [T/S]	1.03325	0.916266	1.05382	0.987318	1.07832	1.15887	1.64623	1.65081	142928	147680	130960	150620	141115	154123	165635	235292	235947	[K].GLNPDGTPALSTLGGFSPASKPSSPR.[E]	High	3xPhospho [S/T]; 1xTMT6plex [K21]; 1xTMT6plex [N-Term]	0.00106149	0	1	1	4	Q9UK58	0	3209.51	0		803.127	0.001218	0.009062	2.55
CCNL1	Cyclin-L1	Q9UK58 2xPhospho [S]	1.08638	0.867152	0.810787	0.835003	0.810386	0.84194	1.06598	1.18832	96392.5	104719	83586.9	78153.7	80488	78115.1	81156.7	102752	114546	[K].GLNPDGTPALSTLGGFSPASKPSSPR.[E]	High	2xPhospho [S]; 1xTMT6plex [K21]; 1xTMT6plex [N-Term]	0.0184411	0.000830543	1	1	11	Q9UK58	0	3129.54	0		783.142	0.0003721	0.002342	2.16
CCNL2	Cyclin-L2	Q96S94 1xPhospho [S/T]	1.00386	0.81342	0.773942	0.75355	0.980809	0.941527	0.852668	1.43337	161795	162420	131608	125220	121921	158690	152335	137958	231912	[R].GLLPGGTQVLDGTSGFSPAPK.[L]	High	1xPhospho [S/T]; 1xTMT6plex [K21]; 1xTMT6plex [N-Term]	0.000177748	0	1	1	4	Q96S94	0	2537.34	0		635.091	0	1.401e-05	3.13
CCNL2	Cyclin-L2	Q96S94 1xPhospho [S330]	1.0007	0.813367	0.829332	0.803939	1.03771	1.05312	0.904036	1.19905	82280.5	82338	66924.2	68237.8	66148.5	85383.4	86650.9	74384.5	98658.3	[R].GLLPGGTQVLDGTSGFSPAPK.[L]	High	1xDeamidated [Q8]; 1xPhospho [S17]; 1xTMT6plex [K21]; 1xTMT6plex [N-Term]	6.97654e-05	0	1	1	2	Q96S94	0	2538.33	0		635.341	0	1.858e-06	3.73
CCNT2	Cyclin-T2	O60583 1xPhospho [S480]	0.814617	1.02928	0.870407	0.80035	0.770009	0.692141	0.756052	0.573481	57910.6	47175	59606.3	50405.8	46348.8	44591.7	40082.3	43783.5	33210.7	[K].QGQSQAASSSSVTSPIK.[M]	High	1xDeamidated [Q5]; 1xPhospho [S14]; 1xTMT6plex [K17]; 1xTMT6plex [N-Term]	0.00186482	0	1	1	1	O60583	0	2202.11	0		734.712	0	0.0001058	2.75
CD2AP	CD2-associated protein	Q9Y5K6 2xPhospho [S510; S514]	1.03877	1.28694	1.23585	1.14653	1.02633	1.29034	1.2137	0.79269	255667	265579	329030	315967	293130	262399	329897	310302	202665	[R].FNGGHSPTHSPEK.[I]	High	1xDeamidated [N2]; 2xPhospho [S6; S10]; 1xTMT6plex [K13]; 1xTMT6plex [N-Term]	0.00236311	0	1	1	3	Q9Y5K6	0	2013.89	0		671.967	0	0.0002824	3.11
CD2BP2	CD2 antigen cytoplasmic tail-binding protein 2	O95400 1xPhospho [S49]	0.813087	0.587116	0.591318	0.549559	0.698453	0.319487	0.461266	0.982412	162149	131841	95200	95881.4	89110.2	113253	51804.3	74793.7	159297	[K].GKHSLDSDEEEDDDDGGSSK.[Y]	High	1xPhospho [S7]; 2xTMT6plex [K2; K20]; 1xTMT6plex [N-Term]	0.167251	0.00865044	1	1	1	O95400	1	2889.29	0		723.077	0.003602	0.03626	1.41
CD2BP2	CD2 antigen cytoplasmic tail-binding protein 2	O95400 1xPhospho [S]	1.08309	1.28694	1.18879	1.15732	0.907728	0.550326	0.693752	0.696714	239256	259137	307908	284426	276896	217179	131669	165984	166693	[K].HSLDSDEEEDDDDGGSSK.[Y]	High	1xPhospho [S]; 1xTMT6plex [K18]; 1xTMT6plex [N-Term]	1.24438e-07	0	1	1	4	O95400	0	2475.01	0		825.675	0	7.533e-10	5
CD2BP2	CD2 antigen cytoplasmic tail-binding protein 2	O95400 1xPhospho [S]	1.06307	0.944896	0.995054	0.955212	0.830956	0.374479	0.518991	0.624664	2.85863e+06	3.03893e+06	2.7011e+06	2.84449e+06	2.7306e+06	2.37539e+06	1.07049e+06	1.4836e+06	1.78568e+06	[R].KGPGQPSSPQR.[L]	High	1xPhospho [S]; 1xTMT6plex [K1]; 1xTMT6plex [N-Term]	0.00134531	0	1	1	5	O95400	1	1676.89	0		559.634	0	7.095e-05	3.65
CD3EAP	DNA-directed RNA polymerase I subunit RPA34	O15446 1xPhospho [S]	0.982934	1.1314	1.30329	0.931215	1.05687	1.22068	1.32896	1.45782	52966.3	52062.4	59926.1	69030.4	49323	55978.7	64655.1	70389.9	77215.5	[R].MPETVPQEEMPGPPLNSESGEEAPTGR.[D]	High	1xDeamidated [N/Q]; 1xPhospho [S]; 2xOxidation [M1; M10]; 1xTMT6plex [N-Term]	0.000644091	0	1	1	6	O15446	0	3208.39	0		802.86	0	2.875e-05	2.87
CD3EAP	DNA-directed RNA polymerase I subunit RPA34	O15446 2xPhospho [S]	0.911207	0.826388	0.769076	0.904336	0.947989	0.943099	0.519592	1.45278	65328.9	59528.1	53987	50242.9	59079.3	61931.1	61611.7	33944.4	94908.7	[R].ILEGPQQSLSGSPLQPIPASPPPQIPPGLRPR.[F]	High	1xDeamidated [Q]; 2xPhospho [S]; 1xTMT6plex [N-Term]	0.0155345	0.000439352	1	1	7	O15446	0	3714.92	0		929.489	0.0002396	0.00131	2.44
CD3EAP	DNA-directed RNA polymerase I subunit RPA34	O15446 1xPhospho [S]	0.805097	0.910973	0.776692	0.842938	0.786305	0.733648	0.863453	1.09837	70872.7	57059.3	64563.1	55046.2	59741.3	55727.5	51995.6	61195.2	77844.4	[R].MPETVPQEEMPGPPLNSESGEEAPTGR.[D]	High	1xPhospho [S]; 2xOxidation [M1; M10]; 1xTMT6plex [N-Term]	0.00173802	0	1	1	4	O15446	0	3207.41	0		802.606	0	9.744e-05	2.78
CDC20	Cell division cycle protein 20 homolog	Q12834 2xPhospho [T55; T59]	1.24682	1.63866	1.51979	1.2113	1.0546	1.7752	1.32626	1.27061	43075.5	53707.6	70586.2	65465.9	52177.5	45427.3	76467.7	57129.4	54732.2	[R].SHSAGRTPGRTPGK.[S]	High	2xPhospho [T7; T11]; 1xTMT6plex [K14]; 1xTMT6plex [N-Term]	0.0383414	0.00130199	1	1	1	Q12834	2	2027	0		507.504	0.0005055	0.004038	1.61
CDC20	Cell division cycle protein 20 homolog	Q12834 1xPhospho [T/S]	0.993135	1.27528	1.19708	1.16112	0.963955	0.837923	0.712792	1.03869	340251	337916	433917	407309	395072	327987	285105	242528	353416	[K].ENQPENSQTPTKK.[E]	High	1xPhospho [T/S]; 2xTMT6plex [K12; K13]; 1xTMT6plex [N-Term]	0.115375	0.00506571	1	1	3	Q12834	1	2268.18	0		756.732	0.002051	0.0192	1.84
CDC20	Cell division cycle protein 20 homolog	Q12834 1xPhospho [T106]	1.16067	1.32569	1.25619	1.19833	0.924864	1.25689	0.924504	0.713434	100729	116914	133535	126535	120707	93160.7	126606	93124.5	71863.5	[K].ENQPENSQTPTKK.[E]	High	1xDeamidated [N6]; 1xPhospho [T9]; 2xTMT6plex [K12; K13]; 1xTMT6plex [N-Term]	0.0376274	0.00130199	1	1	1	Q12834	1	2269.17	0		757.059	0.0005055	0.003917	2.46
CDC20	Cell division cycle protein 20 homolog	Q12834 1xPhospho [T]	1.07681	1.16624	1.09583	0.952807	0.770353	0.74046	0.540112	0.691859	286964	309005	334669	314463	273421	221063	212485	154993	198539	[K].VQTTPSKPGGDR.[Y]	High	1xPhospho [T]; 1xTMT6plex [K7]; 1xTMT6plex [N-Term]	0.022731	0.000983608	1	1	2	Q12834	0	1780.94	0		594.315	0.0003721	0.002086	2.21
CDC20	Cell division cycle protein 20 homolog	Q12834 3xPhospho [S51; T55; T59]	1.35036	1.7666	1.77214	1.57097	0.953289	1.08967	0.713858	0.530742	244727	330470	432335	433689	384460	233295	266672	174700	129887	[R].SHSAGRTPGRTPGK.[S]	High	3xPhospho [S3; T7; T11]; 1xTMT6plex [K14]; 1xTMT6plex [N-Term]	0.0585632	0.00229823	1	1	1	Q12834	2	2106.97	0		527.497	0.0009366	0.007052	2.94
CDC42BPA	Serine/threonine-protein kinase MRCK alpha	Q5VT25 2xPhospho [S1651; S1654]	1.23934	0.957151	1.16208	1.0201	0.777493	0.873912	1.03816	1.20862	98700.8	122324	94471.5	114698	100685	76739.1	86255.7	102467	119292	[R].EFSGGSYSAK.[R]	High	2xPhospho [S3; S6]; 1xTMT6plex [K10]; 1xTMT6plex [N-Term]	0.115375	0.00506571	1	1	1	Q5VT25	0	1650.72	0		550.912	0.002051	0.01918	1.71
CDC42EP4	Cdc42 effector protein 4	Q9H3Q1 1xPhospho [S64]	0.797439	0.70519	0.73977	0.836994	0.893981	0.486551	0.369725	0.68624	1.75593e+06	1.40024e+06	1.23826e+06	1.29898e+06	1.4697e+06	1.56976e+06	854347	649210	1.20499e+06	[K].AGEPDGESLDEQPSSSSSK.[R]	High	1xPhospho [S8]; 1xTMT6plex [K19]; 1xTMT6plex [N-Term]	6.83891e-07	0	1	1	4	Q9H3Q1	0	2445.11	0		815.701	0	1.472e-07	4.54
CDC5L	Cell division cycle 5-like protein	Q99459 2xPhospho [T385; T/S]	1.20603	0.836346	1.16098	0.997975	0.964707	0.788798	0.798059	1.12604	94897	114448	79366.7	110173	94704.8	91547.8	74854.6	75733.4	106858	[K].GGLNTPLHESDFSGVTPQR.[Q]	High	2xPhospho [T5; T/S]; 1xTMT6plex [N-Term]	0.00474463	0	1	1	2	Q99459	0	2401.08	0		801.033	0	0.0003271	2.75
CDCA7L	Cell division cycle-associated 7-like protein	Q96GN5 2xPhospho [T/S]	0.735058	0.8636	0.809278	0.682373	0.857898	0.861919	0.84435	1.81189	51756	38043.7	44696.5	41885	35316.9	44401.4	44609.5	43700.2	93776.2	[R].IFIEDTDSETEDFAGFTQSDLNGK.[T]	High	1xDeamidated [N22]; 2xPhospho [T/S]; 1xTMT6plex [K24]; 1xTMT6plex [N-Term]	0.00225959	0	1	1	4	Q96GN5	0	3298.44	0		1100.15	0	0.0001341	1.55
CDCA7L	Cell division cycle-associated 7-like protein	Q96GN5 2xPhospho [T/S]	0.84605	0.85669	1.01608	0.995357	1.00462	0.896105	1.28513	1.09723	42952.4	36339.9	36796.9	43643.3	42753	43150.8	38489.9	55199.4	47128.8	[R].IFIEDTDSETEDFAGFTQSDLNGK.[T]	High	2xDeamidated [Q18; N22]; 2xPhospho [T/S]; 1xTMT6plex [K24]; 1xTMT6plex [N-Term]	0.0434505	0.00147264	1	1	4	Q96GN5	0	3299.42	0		1100.49	0.0006883	0.004726	1.19
CDCA7L	Cell division cycle-associated 7-like protein	Q96GN5 1xPhospho [S21]	1.13963	0.704698	0.826098	0.74679	0.895209	0.63025	0.630022	0.911807	45666.2	52042.4	32180.9	37724.7	34103.1	40880.8	28781.1	28770.7	41638.8	[K].EVADIFNAPSDDEEFVGFR.[D]	High	1xDeamidated [N7]; 1xPhospho [S10]; 1xTMT6plex [N-Term]	2.03208e-06	0	1	1	1	Q96GN5	0	2467.09	0		823.041	0	2.37e-08	2.69
CDK11B	Cyclin-dependent kinase 11B	P21127 2xPhospho [S113; S115]	0.863633	0.947905	0.931094	0.904035	1.30053	1.92659	1.42737	1.37203	453724	391851	430088	422460	410183	590084	874139	647634	622525	[R].HRSHSAEGGK.[H]	High	2xPhospho [S3; S5]; 1xTMT6plex [K10]; 1xTMT6plex [N-Term]	0.0221627	0.000983608	1	1	2	P21127	1	1683.78	0		561.932	0.0003721	0.002017	2.68
CDK11B	Cyclin-dependent kinase 11B	P21127 1xPhospho [S283]	1.04493	0.721598	0.832911	0.79699	0.976978	0.960931	0.876283	1.28103	91130.6	95225.3	65759.6	75903.7	72630.2	89032.6	87570.2	79856.1	116741	[R].DLLSDLQDISDSER.[K]	High	1xDeamidated [Q7]; 1xPhospho [S10]; 1xTMT6plex [N-Term]	0.00100847	0	1	2	2	P21127	0	1915.87	0		639.302	0	4.995e-05	2.64
CDK11B	Cyclin-dependent kinase 11B	P21127 1xPhospho [S283]	1.01191	0.700637	0.759856	0.799622	0.97179	0.868665	0.763871	1.12397	58457.6	59154	40957.5	44419.3	46744	56808.5	50780	44654	65704.6	[R].DLLSDLQDISDSER.[K]	High	1xPhospho [S10]; 1xTMT6plex [N-Term]	0.000357294	0	1	2	2	P21127	0	1914.89	0		638.968	0	1.394e-05	2.3
CDK11B	Cyclin-dependent kinase 11B	P21127 2xPhospho [T751; S/Y]	1.17369	1.14826	1.20064	1.114	0.928487	0.847327	0.707302	0.79622	171733	201561	197195	206189	191310	159452	145514	121467	136737	[K].RGTSPRPPEGGLGYSQLGDDDLK.[E]	High	2xPhospho [T3; Y/S]; 1xTMT6plex [K23]; 1xTMT6plex [N-Term]	0.00351342	0	1	2	8	P21127	1	3033.45	0		759.118	0	0.000653	2.47
CDK11B	Cyclin-dependent kinase 11B	P21127 2xPhospho [T751; S/Y]	1.21364	1.13257	1.27447	1.18293	1.08429	0.794718	0.645613	0.620314	228741	277609	259066	291524	270586	248022	181785	147678	141891	[K].RGTSPRPPEGGLGYSQLGDDDLK.[E]	High	1xDeamidated [Q16]; 2xPhospho [T3; Y/S]; 1xTMT6plex [K23]; 1xTMT6plex [N-Term]	0.0654534	0.002612	1	2	2	P21127	1	3034.43	0		759.369	0.001058	0.00822	2.84
CDK12	Cyclin-dependent kinase 12	Q9NYV4 2xPhospho [S681; S685]	1.14107	1.49359	1.27477	1.42443	1.29678	1.85015	1.43641	1.16887	551429	629219	823609	702948	785475	715083	1.02023e+06	792077	644552	[R].HLLTDLPLPPELPGGDLSPPDSPEPK.[A]	High	2xPhospho [S18; S22]; 1xTMT6plex [K26]; 1xTMT6plex [N-Term]	1.54281e-06	0	1	1	8	Q9NYV4	0	3349.68	0		838.176	0	1.678e-08	4.23
CDK12	Cyclin-dependent kinase 12	Q9NYV4 2xPhospho [S383; S]	0.806841	0.819488	0.852958	0.84742	0.898499	1.111	1.02063	1.10836	91754.7	74031.5	75191.8	78262.9	77754.7	82441.5	101940	93647.6	101698	[R].HSSISPVRLPLNSSLGAELSR.[K]	High	2xPhospho [S3; S]; 1xTMT6plex [N-Term]	0.00459544	0	1	1	3	Q9NYV4	1	2609.31	0		653.076	0	0.0003137	3.05
CDK12	Cyclin-dependent kinase 12	Q9NYV4 1xPhospho [S]	1.16276	1.34632	1.44925	1.26363	1.20141	1.72015	1.36607	1.07608	37667.5	43798.1	50712.3	54589.8	47597.7	45254	64793.6	51456.5	40533.1	[K].ETTSGTSTEPVKNSSPAPPQPAPGK.[V]	High	1xDeamidated [N/Q]; 1xPhospho [S]; 2xTMT6plex [K12; K25]; 1xTMT6plex [N-Term]	0.0176395	0.000830543	1	1	4	Q9NYV4	1	3233.65	0		809.172	0.0003386	0.0018	1.95
CDK12	Cyclin-dependent kinase 12	Q9NYV4 3xPhospho [S341; S343; S345]	1.08259	0.976036	1.00719	0.978332	0.982366	1.12276	1.35553	1.0474	330039	357298	322130	332411	322888	324219	370556	447379	345684	[R].SLSRSPLPSR.[K]	High	3xPhospho [S1; S3; S5]; 1xTMT6plex [N-Term]	0.0474153	0.00164271	1	1	1	Q9NYV4	1	1568.68	0		523.567	0.0007308	0.005322	2.19
CDK12	Cyclin-dependent kinase 12	Q9NYV4 2xPhospho [S385; S]	1.09969	0.575426	0.698331	0.591903	1.01537	0.545572	0.773006	0.964779	76167.6	83760.8	43828.8	53190.2	45083.9	77338	41554.9	58878	73484.9	[R].HSSISPVRLPLNSSLGAELSR.[K]	High	1xDeamidated [N12]; 2xPhospho [S]; 1xTMT6plex [N-Term]	0.000281902	0	1	1	2	Q9NYV4	1	2610.29	0		653.328	0	1.041e-05	2.36
CDK12	Cyclin-dependent kinase 12	Q9NYV4 2xPhospho [S274; S276]	1.24185	0.706046	0.860155	0.765548	0.996005	0.808259	0.933057	0.818599	68308.7	84828.8	48229	58756.1	52293.6	68035.8	55211.1	63735.9	55917.4	[R].RQSVSPPYK.[E]	High	2xPhospho [S3; S5]; 1xTMT6plex [K9]; 1xTMT6plex [N-Term]	0.0429111	0.00147264	1	1	1	Q9NYV4	1	1679.83	0		560.617	0.0006883	0.004672	1.85
CDK12	Cyclin-dependent kinase 12	Q9NYV4 3xPhospho [S332; S333; S334]	0.932202	0.75069	0.814412	0.762913	1.00541	0.47508	0.530883	0.619927	149656	139509	112345	121881	114174	150465	71098.3	79449.6	92775.5	[R].RRSSSPFLSK.[R]	High	3xPhospho [S3; S4; S5]; 1xTMT6plex [K10]; 1xTMT6plex [N-Term]	0.145434	0.00717235	1	1	2	Q9NYV4	2	1862.87	0		621.629	0.002717	0.02822	2.14
CDK12	Cyclin-dependent kinase 12	Q9NYV4 1xPhospho [S]	0.788938	1.59302	1.01763	1.11001	0.789063	0.323467	0.451266	0.492321	57510.5	45372.2	91615.3	58524.4	63837.3	45379.4	18602.7	25952.5	28313.6	[K].NSSPAPPQPAPGK.[V]	High	1xPhospho [S]; 1xTMT6plex [K13]; 1xTMT6plex [N-Term]	0.00311142	0	1	1	3	Q9NYV4	0	1785.93	0		595.98	0	0.0001973	3.39
CDK12	Cyclin-dependent kinase 12	Q9NYV4 1xPhospho [S]	1.02595	1.41449	1.06403	0.980377	0.974404	0.491408	0.572415	0.443407	84018.8	86198.9	118844	89398.8	82370	81868.3	41287.5	48093.6	37254.5	[K].NSSPAPPQPAPGK.[V]	High	1xDeamidated [N/Q]; 1xPhospho [S]; 1xTMT6plex [K13]; 1xTMT6plex [N-Term]	0.00620449	0	1	1	3	Q9NYV4	0	1786.91	0		596.31	0	0.0004475	2.75
CDK13	Cyclin-dependent kinase 13	Q14004 2xPhospho [S358; S360]	0.798333	0.849056	0.84208	0.789557	1.05783	1.6325	1.49091	1.74362	342853	273711	291102	288710	270702	362681	559707	511162	597806	[R].RLPRSPSPYSR.[R]	High	2xPhospho [S5; S7]; 1xTMT6plex [N-Term]	0.0135057	0.000439352	1	1	2	Q14004	2	1704.82	0		568.945	0.0001838	0.00111	2.72
CDK13	Cyclin-dependent kinase 13	Q14004 2xPhospho [S437; S439]	1.24245	1.05825	1.13132	0.984955	1.11108	1.28236	1.38092	1.15584	95503.5	118658	101067	108045	94066.6	106112	122469	131882	110386	[R].HSSISPSTLTLK.[S]	High	2xPhospho [S3; S5]; 1xTMT6plex [K12]; 1xTMT6plex [N-Term]	0.0142111	0.000439352	1	1	2	Q14004	0	1888.96	0		630.325	0.0001838	0.001185	2.84
CDK13	Cyclin-dependent kinase 13	Q14004 3xPhospho [S340; S342; S348]	1.18697	1.00704	1.30699	1.05132	1.18246	0.790763	1.09718	0.764926	76487.8	90788.9	77026.1	99968.7	80413.5	90443.6	60483.7	83921.2	58507.6	[R].KSPSPAGGGSSPYSR.[R]	High	3xPhospho [S2; S4; S10]; 1xTMT6plex [K1]; 1xTMT6plex [N-Term]	0.0683392	0.00308293	1	1	2	Q14004	1	2132.92	0		711.646	0.001319	0.01158	2.21
CDK13	Cyclin-dependent kinase 13	Q14004 1xPhospho [T494]	0.984859	0.797731	0.885198	0.878234	0.935641	0.39726	0.553124	0.397172	184720	181923	147357	163514	162228	172832	73382	102173	73365.7	[K].ASNTSTPTK.[G]	High	1xPhospho [T6]; 1xTMT6plex [K9]; 1xTMT6plex [N-Term]	0.142054	0.00688866	1	1	1	Q14004	0	1444.74	0		482.254	0.002651	0.0273	2.41
CDK2	Cyclin-dependent kinase 2	P24941 2xPhospho [T14; Y15]	1.08453	1.12138	1.14112	0.957269	0.853187	0.592232	0.347431	0.604245	511990	555270	574136	584242	490112	436824	303217	177881	309367	[K].IGEGTYGVVYK.[AG]	High	2xPhospho [T5; Y6]; 1xTMT6plex [K11]; 1xTMT6plex [N-Term]	0.000187094	0	1	3	5	P24941	0	1803.87	0		902.442	0	6.255e-06	3.7
CDK5RAP2	CDK5 regulatory subunit-associated protein 2	Q96SN8 1xPhospho [Y1242]	0.842387	0.900552	0.952115	0.904536	1.01174	1.78901	1.78199	1.97011	129444	109042	116571	123245	117087	130963	231577	230668	255018	[R].DLSPPRYDSLVQSQAR.[E]	High	1xDeamidated [Q]; 1xPhospho [Y7]; 1xTMT6plex [N-Term]	0.00372153	0	1	1	2	Q96SN8	1	2142.04	0		714.694	0	0.000245	3.12
CDK5RAP2	CDK5 regulatory subunit-associated protein 2	Q96SN8 1xPhospho [S1238]	0.824755	0.886454	0.873293	0.82681	0.978676	1.77077	1.64502	1.8482	105009	86606.6	93085.6	91703.5	86822.4	102770	185946	172742	194078	[R].DLSPPRYDSLVQSQAR.[E]	High	1xPhospho [S3]; 1xTMT6plex [N-Term]	0.00236311	0	1	1	1	Q96SN8	1	2141.06	0		714.356	0	0.0001412	2.35
CDS2	Phosphatidate cytidylyltransferase 2	O95674 2xPhospho [S23; S33]	0.925838	0.942727	1.05199	1.11835	1.1377	2.09573	1.91169	1.26497	97965.3	90700	92354.6	103059	109560	111455	205309	187280	123924	[R].VAHEPVAPPEDKESESEAKVDGETASDSESR.[A]	High	2xPhospho [S16; S26]; 2xTMT6plex [K12; K19]; 1xTMT6plex [N-Term]	0.00100847	0	1	1	1	O95674	2	4129.91	0		826.789	0	4.984e-05	2.81
CDS2	Phosphatidate cytidylyltransferase 2	O95674 1xPhospho [S]	1.24672	1.4732	1.36824	1.70118	1.17802	0.604616	0.562427	0.557837	95072.7	118529	140061	130083	161736	111998	57482.5	53471.5	53035	[R].VAHEPVAPPEDKESESEAK.[V]	High	1xPhospho [S]; 2xTMT6plex [K12; K19]; 1xTMT6plex [N-Term]	9.18253e-07	0	1	1	2	O95674	1	2816.43	0		704.865	0	8.879e-09	4.4
CEBPZ	CCAAT/enhancer-binding protein zeta	Q03701 1xPhospho [S629]	1.12606	1.05619	0.893491	1.24567	1.4701	0.848465	0.72108	1.25047	38772.7	43660.4	40951.1	34643	48298	56999.8	32897.2	27958.2	48484.1	[R].SQLDDHPESDDEENFIDANDDEDMEK.[F]	High	1xPhospho [S9]; 1xOxidation [M24]; 1xTMT6plex [K26]; 1xTMT6plex [N-Term]	0.000430227	0	1	1	3	Q03701	0	3606.46	0		902.366	0	1.753e-05	2.49
CEMIP2	Cell surface hyaluronidase	Q9UHN6 1xPhospho [S10]	1.15015	0.514725	0.915248	0.516363	0.785251	0.620017	0.831322	1.07151	62494	71877.1	32167.2	57197.5	32269.6	49073.4	38747.3	51952.6	66962.7	[R].GHSPAFLQPQNGNSR.[H]	High	2xDeamidated [N11; N13]; 1xPhospho [S3]; 1xTMT6plex [N-Term]	0.0198996	0.000830543	1	1	1	Q9UHN6	0	1920.88	0		640.968	0.0003386	0.001768	2
CEMIP2	Cell surface hyaluronidase	Q9UHN6 1xPhospho [S10]	1.09629	0.502976	0.731443	0.539355	0.746096	0.59247	0.603288	0.935916	79627.1	87294.4	40050.5	58242.6	42947.3	59409.4	47176.6	48038.1	74524.3	[R].GHSPAFLQPQNGNSR.[H]	High	3xDeamidated [Q8; N13; N/Q]; 1xPhospho [S3]; 1xTMT6plex [N-Term]	0.00486746	0	1	1	2	Q9UHN6	0	1921.86	0		641.3	0	0.000336	1.93
CENPA	Histone H3-like centromeric protein A	P49450 2xPhospho [S17; S19]	1.06823	0.827365	0.93914	0.894995	0.962131	0.973979	1.71055	1.05596	589954	630207	488107	554049	528006	567613	574603	1.00915e+06	622965	[R].RRSPSPTPTPGPSR.[R]	High	2xPhospho [S3; S5]; 1xTMT6plex [N-Term]	0.0429111	0.00147264	1	1	1	P49450	2	1881.89	0		627.97	0.0006462	0.004646	1.93
CENPC	Centromere protein C	Q03188 1xPhospho [T/S]	1.03226	1.10001	0.962797	1.04424	0.876312	1.07949	0.917729	0.899006	65851.6	67975.8	72437.2	63401.7	68764.8	57706.6	71086.3	60434	59201	[K].ILATDVSSKNTPDSK.[K]	High	1xDeamidated [N10]; 1xPhospho [T/S]; 2xTMT6plex [K9; K15]; 1xTMT6plex [N-Term]	0.00713993	0	1	1	4	Q03188	1	2344.26	0		586.825	0	0.0005269	2.15
CENPF	Centromere protein F	P49454 2xPhospho [S3079; S3083]	0.999788	0.844565	0.954868	1.00543	1.11275	1.26405	0.907898	1.08366	189129	189089	159732	180593	190156	210453	239068	171710	204951	[K].SVPVNNLPERSPTDSPR.[E]	High	2xPhospho [S11; S15]; 1xTMT6plex [N-Term]	0.107992	0.00463108	1	1	1	P49454	1	2254.05	0		752.019	0.001878	0.01721	2.02
CENPF	Centromere protein F	P49454 2xPhospho [S2900; S2911]	0.844212	0.557917	0.772528	0.741014	0.870535	0.569885	0.437817	0.914898	387547	327172	216219	299390	287177	337373	220857	169674	354566	[R].GSPLLGPVVPGPSPIPSVTEK.[R]	High	2xPhospho [S2; S13]; 1xTMT6plex [K21]; 1xTMT6plex [N-Term]	3.89473e-05	0	1	1	3	P49454	0	2646.4	0		882.797	0	9.044e-07	3.65
CENPF	Centromere protein F	P49454 1xPhospho [S821]	1.30957	1.48687	1.90539	1.44117	0.992213	1.33919	1.07637	0.746026	128447	168211	190984	244742	185114	127447	172015	138257	95824.9	[R].LEADQSPK.[N]	High	1xPhospho [S6]; 1xTMT6plex [K8]; 1xTMT6plex [N-Term]	0.145434	0.00717235	1	1	1	P49454	0	1425.74	0		713.375	0.002717	0.02842	2.33
CEP170	Centrosomal protein of 170 kDa	Q5SW79 2xPhospho [S930; S933]	1.28876	1.1903	1.26784	1.25466	1.20019	1.76655	1.61423	2.41976	141925	182907	168933	179938	178069	170337	250718	229100	343426	[R].DNSISPESDVDTASTISLVTGETER.[K]	High	2xPhospho [S5; S8]; 1xTMT6plex [N-Term]	2.15268e-06	0	1	1	2	Q5SW79	0	3012.32	0		1004.77	0	2.545e-08	4.14
CEP170	Centrosomal protein of 170 kDa	Q5SW79 1xPhospho [S/T]	0.995086	0.994559	0.961925	1.0584	1.34471	1.61529	1.48026	1.58721	122900	122296	122232	118221	130078	165266	198520	181924	195068	[R].RFPTDYASTSEDEFGSNR.[N]	High	1xPhospho [S/T]; 1xTMT6plex [N-Term]	0.00145277	0	1	1	2	Q5SW79	1	2388.03	0		796.685	0	0.0001256	2.84
CEP170	Centrosomal protein of 170 kDa	Q5SW79 2xPhospho [S356; S]	1.12112	3.01561	2.33489	2.19195	1.68288	4.80258	4.93428	1.57184	325210	364599	980707	759331	712843	547291	1.56185e+06	1.60468e+06	511180	[R].TEEDSKSIKSDVPVYLK.[R]	High	2xPhospho [S7; S]; 3xTMT6plex [K6; K9; K17]; 1xTMT6plex [N-Term]	0.0108762	0.000228773	1	1	4	Q5SW79	2	3014.59	0		754.401	0.0001248	0.0008609	2.2
CEP170	Centrosomal protein of 170 kDa	Q5SW79 3xPhospho [S1239; S1241; S1247]	0.967938	0.848057	0.932768	0.857465	0.981929	0.908299	0.864333	1.33373	296342	286841	251315	276418	254103	290987	269167	256138	395239	[R].FPTDYASTSEDEFGSNR.[N]	High	1xDeamidated [N16]; 3xPhospho [S7; S9; S15]; 1xTMT6plex [N-Term]	0.0933857	0.00392929	1	1	2	Q5SW79	0	2392.85	0		798.293	0.001503	0.01374	2
CEP170	Centrosomal protein of 170 kDa	Q5SW79 3xPhospho [S928; S930; S933]	1.03873	0.502738	0.562568	0.502522	0.615044	0.406785	0.531528	1.29178	84868.9	88155.7	42666.8	47744.5	42648.4	52198.1	34523.4	45110.2	109632	[R].DNSISPESDVDTASTISLVTGETER.[K]	High	3xPhospho [S3; S5; S8]; 1xTMT6plex [N-Term]	0.00297519	0	1	1	1	Q5SW79	0	3092.28	0		1031.43	0	0.0001873	2.46
CEP170	Centrosomal protein of 170 kDa	Q5SW79 3xPhospho [S928; S930; S933]	0.78933	0.512977	0.617995	0.56422	0.718547	0.522444	0.552255	1.28042	85169	67226.4	43689.7	52634	48054	61197.9	44496	47035	109052	[R].DNSISPESDVDTASTISLVTGETER.[K]	High	1xDeamidated [N2]; 3xPhospho [S3; S5; S8]; 1xTMT6plex [N-Term]	0.00401826	0	1	1	1	Q5SW79	0	3093.27	0		1031.77	0	0.0002678	2.14
CEP170	Centrosomal protein of 170 kDa	Q5SW79 2xPhospho [S1162; S]	0.953765	1.03613	1.07907	0.921616	1.03832	1.43288	0.914459	1.15594	123763	118041	128235	133550	114062	128506	177338	113177	143063	[R].LGSLSARSDSEATISR.[S]	High	2xPhospho [S]; 1xTMT6plex [N-Term]	0.000467585	0	1	1	5	Q5SW79	1	2038.94	0		680.319	0	1.945e-05	3.15
CEP170	Centrosomal protein of 170 kDa	Q5SW79 3xPhospho [S/T/Y]	0.855838	0.916479	0.922795	0.855126	0.914314	0.970714	0.682266	1.11771	227470	194678	208471	209908	194515	207979	220808	155195	254246	[R].FPTDYASTSEDEFGSNR.[N]	High	3xPhospho [S/T/Y]; 1xTMT6plex [N-Term]	0.00525528	0	1	1	5	Q5SW79	0	2391.87	0		797.962	0	0.0003693	2.16
CEP170	Centrosomal protein of 170 kDa	Q5SW79 2xPhospho [S/Y/T]	1.08711	0.919443	1.00087	0.864782	0.948029	1.14709	0.929239	1.07926	103651	112680	95301	103741	89635.2	98263.9	118896	96316.3	111867	[R].RFPTDYASTSEDEFGSNR.[N]	High	2xPhospho [S/Y/T]; 1xTMT6plex [N-Term]	0.0768043	0.00337135	1	1	2	Q5SW79	1	2468	0		823.342	0.001287	0.01026	2.27
CEP170	Centrosomal protein of 170 kDa	Q5SW79 2xPhospho [S1522; S1529]	0.672116	0.513979	0.555898	0.493874	0.635682	0.639301	0.701515	1.01042	76593.9	51480	39367.7	42578.4	37827.7	48689.3	48966.5	53731.7	77392.3	[K].SSPVNNHHSPGQTPTLGQPEAR.[A]	High	2xPhospho [S2; S9]; 1xTMT6plex [N-Term]	0.118883	0.00535219	1	2	1	Q5SW79	0	2700.21	0		900.744	0.002087	0.02023	1.37
CEP170	Centrosomal protein of 170 kDa	Q5SW79 2xPhospho [S1522; S1529]	0.82006	0.570662	0.738192	0.520552	0.839107	0.476542	0.749292	0.900254	238128	195279	135891	175784	123958	199815	113478	178427	214376	[K].SSPVNNHHSPGQTPTLGQPEAR.[A]	High	1xDeamidated [Q12]; 2xPhospho [S2; S9]; 1xTMT6plex [N-Term]	0.0731236	0.00324164	1	2	1	Q5SW79	0	2701.2	0		676.055	0.001257	0.009623	1.72
CEP170	Centrosomal protein of 170 kDa	Q5SW79 1xPhospho [S881]	1.10099	0.840348	0.992296	0.937143	1.11006	0.690454	0.841607	0.796058	133078	146517	111832	132053	124713	147724	91884	111999	105938	[R].SESLDPDSSMDTTLILK.[D]	High	1xPhospho [S3]; 1xOxidation [M10]; 1xTMT6plex [K17]; 1xTMT6plex [N-Term]	0.173135	0.00919677	1	1	1	Q5SW79	0	2406.18	0		802.732	0.00373	0.03862	1.4
CEP170B	Centrosomal protein of 170 kDa protein B	Q9Y4F5 2xPhospho [S986; S988]	0.975831	1.00882	1.22422	0.864128	1.02451	1.23664	0.797241	3.06692	67107.3	65485.3	67699.1	82154.3	57989.3	68752.3	82987.5	53500.6	205812	[K].EMSPSPPAAQDPGGTALVSAR.[E]	High	2xPhospho [S3; S5]; 1xOxidation [M2]; 1xTMT6plex [N-Term]	0.00428349	0	1	1	1	Q9Y4F5	0	2444.08	0		815.361	0	0.0002885	2.57
CEP170B	Centrosomal protein of 170 kDa protein B	Q9Y4F5 1xPhospho [S/T]	0.862344	0.686047	0.578894	0.733553	0.918756	0.594431	0.676818	0.910986	191839	165431	131610	111054	140724	176253	114035	129840	174762	[R].SQSFTHSPSGDPK.[A]	High	1xPhospho [T/S]; 1xTMT6plex [K13]; 1xTMT6plex [N-Term]	0.00242438	0	1	1	2	Q9Y4F5	0	1912.92	0		638.313	0	0.0002723	2.79
CEP350	Centrosome-associated protein 350	Q5VT06 2xPhospho [S1256; S1259]	0.897558	0.832239	0.871695	0.820971	1.06354	0.849316	0.718266	1.29134	158207	142000	131666	137908	129884	168259	134368	113635	204300	[K].TPTSPLSPSSQK.[S]	High	2xPhospho [S4; S7]; 1xTMT6plex [K12]; 1xTMT6plex [N-Term]	0.0630739	0.00245075	1	1	1	Q5VT06	0	1847.9	0		616.637	0.001019	0.007795	2.14
CEP95	Centrosomal protein of 95 kDa	Q96GE4 2xPhospho [S451; S]	1.29101	1.00461	1.06662	1.00948	1.1924	1.231	0.890603	1.26758	106585	137602	107076	113685	107595	127092	131206	94924.8	135105	[R].SHSLSPSPVNK.[H]	High	2xPhospho [S5; S]; 1xTMT6plex [K11]; 1xTMT6plex [N-Term]	0.00016779	0	1	1	3	Q96GE4	0	1770.86	0		590.958	0	5.467e-06	3.34
CEP95	Centrosomal protein of 95 kDa	Q96GE4 2xPhospho [S449; S451]	1.00628	0.759099	0.922132	0.85676	0.867959	0.789048	0.78763	1.13584	72912.2	73370.4	55347.6	67234.7	62468.3	63284.8	57531.3	57427.9	82816.9	[R].SHSLSPSPVNK.[H]	High	1xDeamidated [N10]; 2xPhospho [S3; S5]; 1xTMT6plex [K11]; 1xTMT6plex [N-Term]	0.117468	0.00520979	1	1	1	Q96GE4	0	1771.84	0		591.287	0.002051	0.01966	1.52
CERS2	Ceramide synthase 2	Q96G23 3xPhospho [S348; S349; T/S]	1.01611	0.801874	0.921177	0.80716	1.00326	0.959096	1.0152	0.901486	300217	305053	240736	276553	242323	301195	287937	304780	270641	[K].LVEDERSDREETESSEGEEAAAGGGAK.[S]	High	3xPhospho [S14; S15; S/T]; 1xTMT6plex [K27]; 1xTMT6plex [N-Term]	3.91975e-05	0	1	1	2	Q96G23	2	3506.47	0		877.371	0	9.087e-07	3.19
CERS4	Ceramide synthase 4	Q9HA82 2xPhospho [S349; S]	0.949468	1.27653	1.31711	1.06756	1.11521	2.12683	3.0278	1.36019	80254.6	76199.2	102448	105704	85676.9	89500.5	170688	242995	109162	[R].SDVEESDSSEEAAAAQEPLQLK.[N]	High	2xPhospho [S8; S]; 1xTMT6plex [K22]; 1xTMT6plex [N-Term]	0.108644	0.00463108	1	1	2	Q9HA82	0	2951.32	0		984.443	0.001919	0.01744	1.43
CERS4	Ceramide synthase 4	Q9HA82 2xPhospho [S]	1.34419	1.17155	1.57538	1.1546	1.22795	1.06286	1.08012	1.28648	142232	191186	166632	224069	164221	174653	151172	153627	182979	[K].DIRSDVEESDSSEEAAAAQEPLQLK.[N]	High	2xPhospho [S]; 1xTMT6plex [K25]; 1xTMT6plex [N-Term]	0.0658583	0.00278092	1	1	4	Q9HA82	1	3335.53	0		834.641	0.001102	0.008323	2.38
CERS4	Ceramide synthase 4	Q9HA82 3xPhospho [S347; S349; S]	0.811887	0.632809	0.79136	0.723355	0.971598	0.747523	1.02322	1.10139	90988.4	73872.3	57578.3	72004.6	65816.9	88404.2	68015.9	93101.4	100214	[K].DIRSDVEESDSSEEAAAAQEPLQLK.[N]	High	3xPhospho [S9; S11; S]; 1xTMT6plex [K25]; 1xTMT6plex [N-Term]	0.0116658	0.000228773	1	1	2	Q9HA82	1	3415.5	0		1139.17	0.0001248	0.0009392	1.92
CERS4	Ceramide synthase 4	Q9HA82 3xPhospho [S342; S347; S349]	0.823274	0.552568	0.644081	0.602171	0.896721	0.70313	0.829914	1.02837	277928	228811	153574	179008	167360	249224	195420	230657	285814	[K].DIRSDVEESDSSEEAAAAQEPLQLK.[N]	High	1xDeamidated [Q19]; 3xPhospho [S4; S9; S11]; 1xTMT6plex [K25]; 1xTMT6plex [N-Term]	0.0615342	0.00245075	1	1	2	Q9HA82	1	3416.48	0		684.106	0.001019	0.007531	2.5
CHAF1A	Chromatin assembly factor 1 subunit A	Q13111 1xPhospho [T/S]	0.93655	1.06367	1.08158	1.01611	1.0278	0.883945	0.777036	0.885775	77984.3	73036.2	82949.8	84346.3	79241	80152.3	68933.9	60596.6	69076.6	[K].EDSGSVPSTGPSQGTPISLK.[R]	High	1xDeamidated [Q13]; 1xPhospho [T/S]; 1xTMT6plex [K20]; 1xTMT6plex [N-Term]	0.000109239	0	1	1	2	Q13111	0	2483.23	0		828.424	0	3.227e-06	3.03
CHAF1A	Chromatin assembly factor 1 subunit A	Q13111 2xPhospho [S255; T259]	1.00826	0.682333	0.726503	0.668384	0.877566	0.459193	0.425882	0.829276	89816.6	90558.2	61284.8	65252	60032	78820	41243.2	38251.2	74482.7	[K].SLPATPQGK.[N]	High	2xPhospho [S1; T5]; 1xTMT6plex [K9]; 1xTMT6plex [N-Term]	0.0385823	0.00130199	1	1	1	Q13111	0	1516.76	0		506.258	0.0005055	0.004042	2.51
CHAF1B	Chromatin assembly factor 1 subunit B	Q13112 1xPhospho [S/T]	0.946185	1.64112	1.03197	1.14509	0.956214	2.65142	2.1675	1.66026	32931.6	31159.4	54044.8	33984.5	37709.8	31489.7	87315.7	71379.3	54675.2	[K].TDTPPSSVPTSVISTPSTEEIQSETPGDAQGSPPELK.[R]	High	2xDeamidated [Q22; Q30]; 1xPhospho [S/T]; 1xTMT6plex [K37]; 1xTMT6plex [N-Term]	0.00459544	0	1	1	6	Q13112	0	4307.06	0		1077.53	0	0.0003152	3.2
CHAF1B	Chromatin assembly factor 1 subunit B	Q13112 1xPhospho [S410]	1.04608	0.621167	0.722367	0.63652	0.875341	0.735846	0.815331	1.60514	200841	210096	124756	145081	127839	175804	147788	163752	322377	[R].GSSPGPRPVEGTPASR.[T]	High	1xPhospho [S3]; 1xTMT6plex [N-Term]	0.0429111	0.00147264	1	1	1	Q13112	0	1860.92	0		620.978	0.0006462	0.004649	2.08
CHAF1B	Chromatin assembly factor 1 subunit B	Q13112 1xPhospho [S538]	1.02709	1.15869	1.17155	0.950722	0.886174	1.47144	1.31274	1.26789	81308.7	83511.7	94211.5	95257	77302	72053.7	119641	106738	103091	[K].TDTPPSSVPTSVISTPSTEEIQSETPGDAQGSPPELK.[R]	High	1xPhospho [S32]; 1xTMT6plex [K37]; 1xTMT6plex [N-Term]	0.00119119	0	1	1	2	Q13112	0	4305.1	0		861.825	0	6.129e-05	2.95
CHAF1B	Chromatin assembly factor 1 subunit B	Q13112 1xPhospho [S/T]	1.0393	1.549	1.10649	1.08382	0.920124	1.64773	1.32278	1.25288	124598	129494	193002	137866	135041	114645	205304	164815	156106	[K].TDTPPSSVPTSVISTPSTEEIQSETPGDAQGSPPELK.[R]	High	1xDeamidated [Q]; 1xPhospho [S/T]; 1xTMT6plex [K37]; 1xTMT6plex [N-Term]	9.36722e-05	0	1	1	23	Q13112	0	4306.08	0		862.021	0	2.665e-06	4.74
CHAF1B	Chromatin assembly factor 1 subunit B	Q13112 2xPhospho [T/S]	0.808969	1.11194	1.18307	1.00486	0.793398	0.925252	0.638981	1.02879	322965	261268	359118	382090	324536	256239	298824	206368	332262	[R].TQDPSSPGTTPPQAR.[Q]	High	2xPhospho [S/T]; 1xTMT6plex [N-Term]	0.0383414	0.00130199	1	1	2	Q13112	0	1928.84	0		643.619	0.0005055	0.004039	1.64
CHAF1B	Chromatin assembly factor 1 subunit B	Q13112 2xPhospho [T432; T433]	0.939369	1.19267	1.14168	0.966397	0.936003	0.964478	0.490378	0.929167	212776	199875	253772	242923	205626	199159	205218	104341	197705	[R].TQDPSSPGTTPPQAR.[Q]	High	1xDeamidated [Q2]; 2xPhospho [T9; T10]; 1xTMT6plex [N-Term]	0.0821576	0.00351438	1	1	1	Q13112	0	1929.82	0		643.952	0.001319	0.01134	2.78
CHAMP1	Chromosome alignment-maintaining phosphoprotein 1	Q96JM3 2xPhospho [S626; S627]	1.20658	1.02292	1.08774	1.05574	1.17591	1.03158	1.00491	1.63358	242929	293112	248497	264243	256471	285662	250601	244122	396843	[K].DNQESSDAELSSSEYIK.[T]	High	1xDeamidated [Q3]; 2xPhospho [S5; S6]; 1xTMT6plex [K17]; 1xTMT6plex [N-Term]	0.086274	0.00364363	1	1	1	Q96JM3	0	2521.07	0		841.032	0.00135	0.01218	1.69
CHAMP1	Chromosome alignment-maintaining phosphoprotein 1	Q96JM3 2xPhospho [S627; S632]	1.06677	0.97933	1.06557	0.979755	1.16796	0.866965	0.75447	1.48976	249761	266438	244598	266137	244705	291712	216534	188437	372084	[K].DNQESSDAELSSSEYIK.[T]	High	2xPhospho [S6; S11]; 1xTMT6plex [K17]; 1xTMT6plex [N-Term]	0.0103356	0.000228773	1	1	1	Q96JM3	0	2520.08	0		840.701	0.0001248	0.0008131	2.47
CHAMP1	Chromosome alignment-maintaining phosphoprotein 1	Q96JM3 3xPhospho [S652; S653; S]	0.955126	0.722422	0.812253	0.732446	0.870031	0.644318	0.617616	0.945208	236110	225514	170571	191781	172938	205423	152130	145825	223173	[K].GQESSSDQEQVDVESIDFSK.[E]	High	3xPhospho [S5; S6; S]; 1xTMT6plex [K20]; 1xTMT6plex [N-Term]	0.000129035	0	1	1	5	Q96JM3	0	2912.19	0		971.394	0	3.962e-06	3.7
CHAMP1	Chromosome alignment-maintaining phosphoprotein 1	Q96JM3 2xPhospho [S]	0.974004	0.687882	0.785433	0.732834	0.819313	0.651726	0.669671	0.917783	291820	284234	200738	229205	213855	239092	190187	195423	267827	[K].GQESSSDQEQVDVESIDFSK.[E]	High	2xPhospho [S]; 1xTMT6plex [K20]; 1xTMT6plex [N-Term]	5.24048e-08	0	1	1	6	Q96JM3	0	2832.23	0		944.744	0	2.591e-10	4.93
CHAMP1	Chromosome alignment-maintaining phosphoprotein 1	Q96JM3 2xPhospho [S204; S214]	0.847039	0.910223	0.908957	0.860361	0.688595	0.621849	0.523457	0.786833	455028	385427	414177	413601	391489	313330	282959	238188	358031	[K].LAPVPSPEPQKPAPVSPESVK.[A]	High	2xPhospho [S6; S16]; 2xTMT6plex [K11; K21]; 1xTMT6plex [N-Term]	0.000261045	0	1	1	2	Q96JM3	0	3001.6	0		751.157	0	9.448e-06	3.83
CHAMP1	Chromosome alignment-maintaining phosphoprotein 1	Q96JM3 3xPhospho [S651; S652; S653]	0.990321	0.785617	0.803238	0.758314	0.863581	0.501526	0.57442	0.772872	200478	198537	157499	161031	152025	173129	100545	115158	154944	[K].GQESSSDQEQVDVESIDFSK.[E]	High	1xDeamidated [Q10]; 3xPhospho [S4; S5; S6]; 1xTMT6plex [K20]; 1xTMT6plex [N-Term]	0.000337279	0	1	1	1	Q96JM3	0	2913.18	0		971.728	0	1.297e-05	3.25
CHAMP1	Chromosome alignment-maintaining phosphoprotein 1	Q96JM3 2xPhospho [S204; S214]	0.940739	0.983391	0.96813	0.883624	0.724843	0.636921	0.64588	0.755812	561389	528121	552066	543498	496057	406919	357561	362590	424305	[K].LAPVPSPEPQKPAPVSPESVK.[A]	High	1xDeamidated [Q10]; 2xPhospho [S6; S16]; 2xTMT6plex [K11; K21]; 1xTMT6plex [N-Term]	0.000403533	0	1	1	2	Q96JM3	0	3002.59	0		751.404	0	1.615e-05	4.4
CHAMP1	Chromosome alignment-maintaining phosphoprotein 1	Q96JM3 3xPhospho [S427; S432; S436]	0.849961	0.633389	0.642928	0.711653	0.646509	0.464223	0.437646	0.719384	823813	700209	521794	529652	586269	532603	382433	360539	592638	[R].KPGPPLSPEIRSPAGSPELR.[K]	High	3xPhospho [S7; S12; S16]; 1xTMT6plex [K1]; 1xTMT6plex [N-Term]	0.00468439	0	1	1	6	Q96JM3	1	2783.37	0		696.592	0	0.0003626	4.12
CHAMP1	Chromosome alignment-maintaining phosphoprotein 1	Q96JM3 2xPhospho [S]	1.00171	0.586503	0.64974	0.642953	0.768775	0.442195	0.453936	0.70332	462533	463324	271277	300526	297387	355584	204530	209961	325309	[K].GQESSSDQEQVDVESIDFSK.[E]	High	1xDeamidated [Q]; 2xPhospho [S]; 1xTMT6plex [K20]; 1xTMT6plex [N-Term]	0.000627798	0	1	1	12	Q96JM3	0	2833.21	0		945.08	0	2.783e-05	2.78
CHAMP1	Chromosome alignment-maintaining phosphoprotein 1	Q96JM3 3xPhospho [S204; S214; S217]	0.920358	1.21548	1.27986	1.08728	0.789534	0.740348	0.680924	0.640165	183891	169245	223516	235355	199940	145188	136143	125216	117720	[K].LAPVPSPEPQKPAPVSPESVK.[A]	High	3xPhospho [S6; S16; S19]; 2xTMT6plex [K11; K21]; 1xTMT6plex [N-Term]	0.00546059	0	1	1	1	Q96JM3	0	3081.57	0		771.14	0	0.0003866	3.69
CHD1	Chromodomain-helicase-DNA-binding protein 1	O14646 2xPhospho [S216; Y/S]	1.35577	0.830301	1.0241	0.925332	1.12302	0.986902	0.966118	1.2861	316310	428844	262632	323932	292692	355222	312167	305593	406807	[R].QIDSSEEDDDEEDYDNDKR.[S]	High	1xDeamidated [N16]; 2xPhospho [S5; Y/S]; 1xTMT6plex [K18]; 1xTMT6plex [N-Term]	0.0280005	0.000983608	1	1	2	O14646	1	2936.13	0		979.383	0.0003721	0.002703	1.52
CHD1	Chromodomain-helicase-DNA-binding protein 1	O14646 2xPhospho [S215; S216]	0.871388	0.759546	0.760734	0.848302	0.962383	1.0708	0.982268	1.21607	282958	246566	214919	215256	240034	272314	302991	277940	344098	[R].QIDSSEEDDDEEDYDNDKR.[S]	High	2xPhospho [S4; S5]; 1xTMT6plex [K18]; 1xTMT6plex [N-Term]	0.000859256	0	1	1	1	O14646	1	2935.14	0		979.051	0	4.095e-05	2.31
CHD1	Chromodomain-helicase-DNA-binding protein 1	O14646 2xPhospho [S1096; S1098]	0.993282	0.663927	0.875981	0.716801	0.866887	0.793281	0.804132	0.904308	201566	200212	133825	176568	144483	174735	159898	162086	182278	[R].RYSGSDSDSISEGK.[R]	High	2xPhospho [S3; S5]; 1xTMT6plex [K14]; 1xTMT6plex [N-Term]	0.0650509	0.002612	1	1	1	O14646	1	2105.92	0		702.644	0.001058	0.008126	1.54
CHD1	Chromodomain-helicase-DNA-binding protein 1	O14646 3xPhospho [S1098; S1100; S]	1.21345	0.775456	0.982256	0.952688	1.1024	0.665145	0.790069	0.903632	562411	682458	436125	552431	535801	619999	374085	444343	508212	[R].RYSGSDSDSISEGK.[R]	High	3xPhospho [S7; S]; 1xTMT6plex [K14]; 1xTMT6plex [N-Term]	0.0287156	0.000983608	1	1	3	O14646	1	2185.89	0		729.299	0.0003721	0.00279	2.1
CHD2	Chromodomain-helicase-DNA-binding protein 2	O14647 2xPhospho [S1085; S1087]	0.606151	0.774038	1.03305	0.927487	1.28183	1.42034	1.3771	1.85001	105923	64205.2	81988.2	109423	98242	135775	150446	145866	195958	[K].AQTNDSDSDTESKR.[Q]	High	1xDeamidated [N4]; 2xPhospho [S6; S8]; 1xTMT6plex [K13]; 1xTMT6plex [N-Term]	0.168219	0.00877983	1	1	1	O14647	1	2172.91	0		724.975	0.003628	0.03691	1.3
CHD2	Chromodomain-helicase-DNA-binding protein 2	O14647 2xPhospho [S1085; S1087]	0.798595	0.800106	0.899599	0.929514	1.21335	1.26385	1.37047	1.55476	408471	326203	326821	367461	379680	495619	516247	559798	635077	[K].AQTNDSDSDTESKR.[Q]	High	2xPhospho [S6; S8]; 1xTMT6plex [K13]; 1xTMT6plex [N-Term]	0.00376942	0	1	1	1	O14647	1	2171.93	0		724.648	0	0.0002491	2.91
CHD3	Chromodomain-helicase-DNA-binding protein 3	Q12873 3xPhospho [S/T]	0.692556	1.25915	1.02737	1.07394	1.39835	4.86361	5.23317	5.95767	53977.3	37382.3	67965.6	55454.8	57968.2	75479	262525	282473	321579	[R].ASSPTKTSPTTPEASATNSPCTSKPATPAPSEK.[G]	High	1xCarbamidomethyl [C21]; 1xDeamidated [N18]; 3xPhospho [T/S]; 3xTMT6plex [K6; K24; K33]; 1xTMT6plex [N-Term]	0.0254711	0.000983608	1	1	2	Q12873	1	4444.11	0		889.633	0.0006883	0.004964	2.01
CHD3	Chromodomain-helicase-DNA-binding protein 3	Q12873 3xPhospho [S324; S328; S330]	1.04845	0.779092	1.01689	0.735876	1.02209	0.825303	1.18359	1.64061	35761.1	37493.7	27861.2	36365	26315.7	36551.1	29513.7	42326.4	58670.1	[K].GGSYVFQSDEGPEPEAEESDLDSGSVHSASGRPDGPVR.[T]	High	3xPhospho [S19; S23; S25]; 1xTMT6plex [N-Term]	0.0204107	0.000830543	1	1	1	Q12873	0	4372.78	0		1093.95	0.0003386	0.001829	1.96
CHD3	Chromodomain-helicase-DNA-binding protein 3	Q12873 3xPhospho [S328; S330; S333]	1.65286	0.945821	1.35827	0.922222	1.26586	1.20516	0.8393	1.50031	27970.3	46231	26454.9	37991.1	25794.8	35406.6	33708.7	23475.4	41964	[K].GGSYVFQSDEGPEPEAEESDLDSGSVHSASGRPDGPVR.[T]	High	1xDeamidated [Q7]; 3xPhospho [S23; S25; S28]; 1xTMT6plex [N-Term]	0.0772767	0.00337135	1	1	1	Q12873	0	4373.76	0		1094.2	0.001287	0.01043	1.55
CHD3	Chromodomain-helicase-DNA-binding protein 3	Q12873 1xPhospho [S/T]	0.924889	0.819465	0.935581	0.916827	1.0728	1.22193	1.1953	1.16434	307972	284840	252372	288133	282357	330392	376319	368117	358585	[K].ELQGDGPPSSPTNDPTVK.[Y]	High	1xDeamidated [Q/N]; 1xPhospho [T/S]; 1xTMT6plex [K18]; 1xTMT6plex [N-Term]	0.000652395	0	1	1	6	Q12873	0	2378.15	0		793.396	0	2.917e-05	3.02
CHD3	Chromodomain-helicase-DNA-binding protein 3	Q12873 2xPhospho [T/S]	1.16464	1.73553	2.1266	1.22233	1.36453	0.646817	0.821896	0.832259	52296.4	60906.4	90762	111214	63923.4	71360.2	33826.2	42982.2	43524.1	[K].TSPTTPEASATNSPCTSKPATPAPSEK.[G]	High	1xCarbamidomethyl [C15]; 2xPhospho [S/T]; 2xTMT6plex [K18; K27]; 1xTMT6plex [N-Term]	0.000164597	0	1	1	3	Q12873	0	3562.7	0		891.43	0	5.376e-06	2.51
CHD3	Chromodomain-helicase-DNA-binding protein 3	Q12873 2xPhospho [T1541; T1547]	1.13273	1.81202	2.27964	1.3891	1.81482	0.729237	0.872912	0.567983	68283.3	77346.5	123731	155661	94852.3	123922	49794.7	59605.3	38783.8	[K].TSPTTPEASATNSPCTSKPATPAPSEK.[G]	High	1xCarbamidomethyl [C15]; 1xDeamidated [N12]; 2xPhospho [T5; T11]; 2xTMT6plex [K18; K27]; 1xTMT6plex [N-Term]	0.00687169	0	1	1	1	Q12873	0	3563.68	0		891.681	0	0.0005059	2.43
CHD4	Chromodomain-helicase-DNA-binding protein 4	Q14839 1xPhospho [T]	0.931238	0.9331	1.2211	0.962206	1.00405	0.999614	1.02806	1.64364	25766.6	23994.8	24042.8	31463.5	24792.8	25870.9	25756.6	26489.5	42350.9	[K].TPTPSTPGDTQPNTPAPVPPAEDGIK.[I]	High	2xDeamidated [Q11; N13]; 1xPhospho [T]; 1xTMT6plex [K26]; 1xTMT6plex [N-Term]	0.00453708	0	1	1	2	Q14839	0	3125.53	0		1042.52	0	0.0003107	2.23
CHD4	Chromodomain-helicase-DNA-binding protein 4	Q14839 3xPhospho [S103; S]	0.93095	0.75871	0.864646	0.902847	1.13753	0.841091	0.671545	1.30158	190806	177631	144766	164979	172268	217048	160485	128135	248350	[R].QLGDSSGEGPEFVEEEEEVALRSDSEGSDYTPGK.[K]	High	1xDeamidated [Q1]; 3xPhospho [S/Y/T]; 1xTMT6plex [K34]; 1xTMT6plex [N-Term]	8.31762e-06	0	1	1	7	Q14839	1	4328.8	0		1082.96	0	1.342e-07	3.85
CHD4	Chromodomain-helicase-DNA-binding protein 4	Q14839 3xPhospho [S310; S]	0.981503	0.978754	1.00896	0.842857	0.872377	1.13819	1.1795	1.19256	66823.8	65587.8	65404.1	67422.8	56322.9	58295.5	76058.1	78818.8	79691.1	[R].KRSSSEDDDLDVESDFDDASINSYSVSDGSTSR.[S]	High	1xDeamidated [N22]; 3xPhospho [S]; 1xTMT6plex [K1]; 1xTMT6plex [N-Term]	0.000700018	0	1	1	4	Q14839	2	4284.73	0		1071.94	0	3.198e-05	3.17
CHD4	Chromodomain-helicase-DNA-binding protein 4	Q14839 2xPhospho [T/S]	0.912701	1.60638	1.33228	1.38123	1.17162	1.36269	1.66168	1.15467	155488	141914	249772	207153	214764	182172	211882	258372	179537	[K].MSQPGSPSPKTPTPSTPGDTQPNTPAPVPPAEDGIK.[I]	High	2xPhospho [T/S]; 1xOxidation [M1]; 2xTMT6plex [K10; K36]; 1xTMT6plex [N-Term]	0.0157333	0.000439352	1	1	21	Q14839	1	4445.16	0		889.841	0.0003386	0.001951	2.52
CHD4	Chromodomain-helicase-DNA-binding protein 4	Q14839 3xPhospho [S310; S]	0.992107	0.949381	1.10039	0.946775	1.01025	1.1599	1.27287	1.1533	147298	146136	139842	162085	139458	148807	170851	187491	169879	[R].KRSSSEDDDLDVESDFDDASINSYSVSDGSTSR.[S]	High	3xPhospho [S5; S]; 1xTMT6plex [K1]; 1xTMT6plex [N-Term]	0.00640574	0	1	1	4	Q14839	2	4283.75	0		1071.69	0.0003386	0.00159	2.27
CHD4	Chromodomain-helicase-DNA-binding protein 4	Q14839 3xPhospho [S105; S108; S/T]	0.794525	0.810015	0.808228	0.812101	1.01594	1.15458	1.12146	1.1515	148497	117985	120285	120019	120594	150865	171452	166534	170994	[R].QLGDSSGEGPEFVEEEEEVALRSDSEGSDYTPGKK.[K]	High	1xDeamidated [Q1]; 3xPhospho [S28; S/T/Y]; 2xTMT6plex [K34; K35]; 1xTMT6plex [N-Term]	0.0445491	0.00147264	1	1	3	Q14839	2	4686.06	0		1172.27	0.0009366	0.006848	2.21
CHD4	Chromodomain-helicase-DNA-binding protein 4	Q14839 2xPhospho [T/S]	0.961191	1.68634	1.47431	1.5683	1.15819	1.28063	1.16466	0.985394	142082	136568	239598	209472	222827	164557	181953	165477	140006	[K].MSQPGSPSPKTPTPSTPGDTQPNTPAPVPPAEDGIK.[I]	High	1xDeamidated [N/Q]; 2xPhospho [T/S]; 1xOxidation [M1]; 2xTMT6plex [K10; K36]; 1xTMT6plex [N-Term]	0.000816337	0	1	1	42	Q14839	1	4446.14	0		890.048	0	7.922e-05	3.79
CHD4	Chromodomain-helicase-DNA-binding protein 4	Q14839 2xPhospho [T1549; T]	0.859005	0.704641	0.898637	0.928286	1.10254	0.658265	0.790765	0.788922	253554	217805	178665	227853	235371	279554	166906	200502	200035	[K].TPTPSTPGDTQPNTPAPVPPAEDGIK.[I]	High	2xPhospho [T10; T]; 1xTMT6plex [K26]; 1xTMT6plex [N-Term]	0.000316352	0	1	1	4	Q14839	0	3203.53	0		801.64	0	1.197e-05	4.11
CHD4	Chromodomain-helicase-DNA-binding protein 4	Q14839 2xPhospho [T1549; T1553]	1.03823	0.694859	0.988721	1.15524	1.30816	0.625036	0.747732	0.73826	132254	137310	91897.6	130762	152785	173009	82663.3	98890.2	97637.5	[K].TPTPSTPGDTQPNTPAPVPPAEDGIK.[I]	High	1xDeamidated [N13]; 2xPhospho [T10; T14]; 1xTMT6plex [K26]; 1xTMT6plex [N-Term]	0.000498515	0	1	1	1	Q14839	0	3204.52	0		1068.85	0	2.095e-05	2.96
CHD4	Chromodomain-helicase-DNA-binding protein 4	Q14839 1xPhospho [S1535]	1.19231	2.41356	1.81845	1.41788	1.06637	1.21162	0.912777	0.732008	99949.2	119170	241233	181753	141716	106583	121100	91231.3	73163.6	[K].MSQPGSPSPK.[T]	High	1xPhospho [S6]; 1xOxidation [M1]; 1xTMT6plex [K10]; 1xTMT6plex [N-Term]	0.0276495	0.000983608	1	1	5	Q14839	0	1569.77	0		523.93	0.0003721	0.002892	2.84
CHD4	Chromodomain-helicase-DNA-binding protein 4	Q14839 2xPhospho [S1535; S1537]	1.22987	2.53874	2.18719	1.95708	1.1057	2.03094	1.57563	0.706571	36775.3	45228.9	93362.8	80434.5	71972	40662.4	74688.2	57944.2	25984.3	[K].MSQPGSPSPK.[T]	High	2xPhospho [S6; S8]; 1xOxidation [M1]; 1xTMT6plex [K10]; 1xTMT6plex [N-Term]	0.0327741	0.00114255	1	1	1	Q14839	0	1649.74	0		550.585	0.0004608	0.0033	2.34
CHD7	Chromodomain-helicase-DNA-binding protein 7	Q9P2D1 1xPhospho [S2559]	0.772225	0.648003	0.713056	0.674723	0.876282	0.824253	0.646653	0.870653	259522	200409	168171	185053	175105	227414	213911	167820	225953	[R].NIPSPGQLDPDTR.[I]	High	1xPhospho [S4]; 1xTMT6plex [N-Term]	0.118883	0.00535219	1	1	2	Q9P2D1	0	1718.83	0		859.922	0.002167	0.02055	1.87
CHD8	Chromodomain-helicase-DNA-binding protein 8	Q9HCK8 2xPhospho [S/T]	1.34727	2.00564	1.68015	1.67034	1.03406	1.4476	1.53495	1.42425	66117	89077.4	132607	111086	110438	68368.9	95710.8	101486	94166.9	[R].TASPLPLRPDAPVEKSPEETATQVPSLESLTLK.[L]	High	2xPhospho [T/S]; 2xTMT6plex [K15; K33]; 1xTMT6plex [N-Term]	0.00282676	0	1	1	3	Q9HCK8	1	4349.29	0		870.665	0	0.0001759	2.79
CHD8	Chromodomain-helicase-DNA-binding protein 8	Q9HCK8 2xPhospho [S1995; S2008]	1.14992	1.54791	1.28863	1.44522	1.09088	1.26628	0.974137	0.553422	297448	342042	460423	383300	429877	324479	376653	289755	164614	[R].TASPLPLRPDAPVEKSPEETATQVPSLESLTLK.[L]	High	1xDeamidated [Q23]; 2xPhospho [S3; S16]; 2xTMT6plex [K15; K33]; 1xTMT6plex [N-Term]	0.0118153	0.000228773	1	1	1	Q9HCK8	1	4350.27	0		870.864	0.0001248	0.0009492	2.44
CHD9	Chromodomain-helicase-DNA-binding protein 9	Q3L8U1 2xPhospho [S2058; S2059]	0.723166	0.834067	0.695467	0.762518	0.950529	0.53481	0.454664	0.863612	114120	82527.7	95183.7	79366.6	87018.5	108474	61032.6	51886.3	98555.3	[K].SENLKEEPQSSEEESMSSVETR.[T]	High	1xDeamidated [Q9]; 2xPhospho [S10; S11]; 1xOxidation [M16]; 1xTMT6plex [K5]; 1xTMT6plex [N-Term]	0.0187955	0.000830543	1	1	1	Q3L8U1	1	3147.34	0		1049.8	0.0003386	0.001657	1.78
CHD9	Chromodomain-helicase-DNA-binding protein 9	Q3L8U1 2xPhospho [S1468; S1472]	1.05142	1.2057	1.14661	1.33108	1.02991	0.644978	0.612838	0.688292	178100	187258	214735	204211	237065	183427	114871	109146	122585	[K].DELAELSEAESEGDEKPK.[L]	High	2xPhospho [S7; S11]; 2xTMT6plex [K16; K18]; 1xTMT6plex [N-Term]	0.000156374	0	1	1	2	Q3L8U1	0	2823.32	0		706.587	0	5.04e-06	3.15
CHFR	E3 ubiquitin-protein ligase CHFR	Q96EP1 3xPhospho [S205; S208; S214]	0.958014	0.971973	0.996843	1.05917	1.03737	1.16731	1.04491	1.35685	183087	175400	177955	182509	193921	189930	213719	191309	248420	[R].SSSCGSGGGGISPK.[G]	High	1xCarbamidomethyl [C4]; 3xPhospho [S3; S6; S12]; 1xTMT6plex [K14]; 1xTMT6plex [N-Term]	0.0137661	0.000439352	1	1	1	Q96EP1	0	1935.77	0		645.93	0.0001838	0.001142	3.16
CHM	Rab proteins geranylgeranyltransferase component A 1	P24386 1xPhospho [S]	0.861629	0.701986	0.802812	0.675952	0.882286	0.566228	0.545343	0.853497	126117	108666	88532.4	101248	85249	111271	71411	68777.1	107641	[K].ESTNLGNLEESSE.[-]	High	1xPhospho [S]; 1xTMT6plex [N-Term]	0.0012143	0	1	1	2	P24386	0	1717.74	0		859.364	0	6.298e-05	2.79
CIC	Protein capicua homolog	Q96RK0 1xPhospho [S/T]	1.00065	0.941681	0.890654	1.03371	0.973217	0.8375	0.790133	1.08987	84787.5	84843	79842.8	75516.3	87645.3	82516.6	71009.5	66993.4	92407	[R].SMSETGTAAAPGVSSELLSVAAQTLLSSDTK.[A]	High	1xDeamidated [Q23]; 1xPhospho [S/T]; 1xOxidation [M2]; 1xTMT6plex [K31]; 1xTMT6plex [N-Term]	0.0037936	0	1	1	7	Q96RK0	0	3564.76	0		891.952	0	0.0002497	3
CIC	Protein capicua homolog	Q96RK0 1xPhospho [S/T]	0.941151	0.926973	0.848671	0.951871	0.880461	0.753884	0.804802	1.04354	93043.6	87568.1	86248.9	78963.4	88565.5	81921.3	70144.1	74881.6	97095	[R].SMSETGTAAAPGVSSELLSVAAQTLLSSDTK.[A]	High	1xPhospho [S/T]; 1xOxidation [M2]; 1xTMT6plex [K31]; 1xTMT6plex [N-Term]	0.000395853	0	1	1	7	Q96RK0	0	3563.78	0		713.562	0	1.577e-05	3.04
CIC	Protein capicua homolog	Q96RK0 2xPhospho [T/S]	0.627257	1.15905	1.02278	0.963839	0.704211	0.738949	0.835755	0.826136	441318	276820	511511	451371	425359	310781	326111	368834	364589	[R].FAELPEFRPEEVLPSPTLQSLATSPR.[A]	High	2xPhospho [S/T]; 1xTMT6plex [N-Term]	1.29314e-07	0	1	1	8	Q96RK0	0	3300.62	0		825.902	0	1.418e-09	6.1
CILP	Cartilage intermediate layer protein 1	O75339 1xPhospho [S1152]	0.655911	0.183371	0.281306	0.228253	0.826776	0.213493	0.221947	1.75261	98333.1	64497.7	18031.4	27661.7	22444.8	81299.4	20993.4	21824.7	172339	[R].QVGRQSAFQYLQSTPAQSPAAGTVQGRVPSR.[R]	High	2xDeamidated [Q5; Q9]; 1xPhospho [S30]; 1xTMT6plex [N-Term]	0.0749422	0.00337135	1	1	1	O75339	2	3583.79	0		717.561	0.001287	0.00999	3.71
CIR1	Corepressor interacting with RBPJ 1	Q86X95 1xPhospho [S/Y]	0.796931	1.31213	1.05452	1.05063	0.991929	2.10199	2.43087	1.7965	22603.6	18013.5	29658.9	23836.1	23748	22421.2	47512.6	54946.4	40607.4	[R].NLTANDPSQEYVASEGEEDPEVEFLK.[S]	High	1xPhospho [S/Y]; 1xTMT6plex [K26]; 1xTMT6plex [N-Term]	4.37072e-05	0	1	1	3	Q86X95	0	3448.61	0		1150.21	0	1.046e-06	2.81
CIT	Citron Rho-interacting kinase	O14578 1xPhospho [S440]	1.29607	1.66319	1.54717	1.36093	1.16285	1.00607	1.00471	0.920316	132430	171638	220256	204892	180227	153996	133233	133054	121877	[R].SESVVSGLDSPAK.[T]	High	1xPhospho [S10]; 1xTMT6plex [K13]; 1xTMT6plex [N-Term]	8.3471e-05	0	1	1	2	O14578	0	1813.93	0		605.315	0	2.326e-06	3.57
CLASP1	CLIP-associating protein 1	Q7Z460 1xPhospho [S1091]	0.893444	0.897071	0.990792	0.882881	0.871838	0.88296	0.868367	2.77362	93017.8	83106.2	83443.6	92161.3	82123.6	81096.4	82131	80773.5	257996	[K].NSSNTSVGSPSNTIGR.[T]	High	1xPhospho [S9]; 1xTMT6plex [N-Term]	1.71543e-05	0	1	1	1	Q7Z460	0	1886.88	0		629.631	0	3.293e-07	2.95
CLASP1	CLIP-associating protein 1	Q7Z460 2xPhospho [S557; S558]	1.17472	1.0198	1.07763	0.984206	1.10292	1.32923	1.25345	1.11842	69099.1	81172.2	70467.6	74463.4	68007.7	76210.8	91848.6	86612.2	77282	[R].SSSSSQESLNRPLSAK.[R]	High	2xPhospho [S3; S4]; 1xTMT6plex [K16]; 1xTMT6plex [N-Term]	0.166288	0.00865044	1	1	1	Q7Z460	0	2296.1	0		766.038	0.003602	0.03609	1.03
CLASP1	CLIP-associating protein 1	Q7Z460 1xPhospho [S600]	0.948541	0.81785	0.900256	0.792657	0.94678	0.936627	0.911749	1.11197	305991	290245	250255	275470	242546	289706	286600	278987	340252	[R].SRSDIDVNAAASAK.[S]	High	1xDeamidated [N8]; 1xPhospho [S3]; 1xTMT6plex [K14]; 1xTMT6plex [N-Term]	3.86986e-05	0	1	1	2	Q7Z460	1	1943.98	0		648.673	0	8.939e-07	3.73
CLASP1	CLIP-associating protein 1	Q7Z460 1xPhospho [S]	0.798104	0.938653	0.92276	0.911564	0.819849	1.02697	0.863126	1.08577	89626.9	71531.6	84128.5	82704.1	81700.6	73480.5	92043.8	77359.2	97314.5	[R].RQSSGSATNVASTPDNR.[G]	High	1xPhospho [S]; 1xTMT6plex [N-Term]	0.000160433	0	1	1	3	Q7Z460	1	2056.96	0		686.329	0	5.204e-06	3.09
CLASP1	CLIP-associating protein 1	Q7Z460 1xPhospho [S]	0.852203	0.524508	0.601755	0.603902	0.933397	0.532917	0.592736	0.952841	633339	539734	332191	381115	382475	591157	337517	375403	603472	[R].SRSDIDVNAAASAK.[S]	High	1xPhospho [S]; 1xTMT6plex [K14]; 1xTMT6plex [N-Term]	1.27574e-09	0	1	1	10	Q7Z460	1	1943	0		648.336	0	2.629e-12	5.07
CLASP1	CLIP-associating protein 1	Q7Z460 1xPhospho [T711]	0.86622	0.694448	0.686066	0.807092	0.958566	0.605226	0.62172	0.873936	221552	191913	153856	151999	178813	212372	134089	137743	193622	[R].GPPVTPSSEK.[R]	High	1xPhospho [T5]; 1xTMT6plex [K10]; 1xTMT6plex [N-Term]	0.0106703	0.000228773	1	1	1	Q7Z460	0	1536.81	0		512.94	0.0001248	0.0008409	2.88
CLASP2	CLIP-associating protein 2	O75122 1xPhospho [S]	0.79846	1.01256	0.996447	0.990241	0.956559	1.23769	1.13695	1.46673	216327	172728	219044	215558	214216	206929	267746	245953	317294	[R].SSSSSQESLNRPFSSK.[W]	High	1xDeamidated [Q/N]; 1xPhospho [S]; 1xTMT6plex [K16]; 1xTMT6plex [N-Term]	0.0302001	0.00114255	1	1	6	O75122	0	2267.1	0		756.376	0.0005481	0.004404	1.8
CLASP2	CLIP-associating protein 2	O75122 1xPhospho [S]	0.71127	1.09039	1.02186	0.97316	0.962415	1.20675	1.23245	1.45686	242277	172324	264177	247574	235774	233171	292367	298593	352963	[R].SSSSSQESLNRPFSSK.[W]	High	1xPhospho [S]; 1xTMT6plex [K16]; 1xTMT6plex [N-Term]	0.00982184	0.000228773	1	1	2	O75122	0	2266.11	0		756.042	0.0001248	0.0007644	1.96
CLASP2	CLIP-associating protein 2	O75122 1xPhospho [S]	0.814717	0.705261	0.761351	0.767731	0.969765	1.09555	1.00238	1.40203	398362	324552	280949	303293	305835	386317	436425	399308	558514	[R].SRSDIDVNAAAGAK.[A]	High	1xDeamidated [N8]; 1xPhospho [S]; 1xTMT6plex [K14]; 1xTMT6plex [N-Term]	4.07334e-05	0	1	1	3	O75122	1	1913.97	0		638.671	0	9.521e-07	3.66
CLASP2	CLIP-associating protein 2	O75122 1xPhospho [S596]	1.03144	1.58461	1.81078	1.30205	1.18013	1.15671	1.46425	1.36125	74427.7	76767.3	117939	134772	96908.6	87834.1	86091.4	108980	101314	[R].VLNTGSDVEEAVADALK.[K]	High	1xPhospho [S6]; 1xTMT6plex [K17]; 1xTMT6plex [N-Term]	0.00035959	0	1	1	1	O75122	0	2269.17	0		757.063	0	1.402e-05	2.41
CLASP2	CLIP-associating protein 2	O75122 1xPhospho [S]	0.788186	0.671714	0.716452	0.73985	0.936893	1.06096	1.02101	1.35907	629083	495835	422564	450708	465427	589384	667432	642300	854967	[R].SRSDIDVNAAAGAK.[A]	High	1xPhospho [S]; 1xTMT6plex [K14]; 1xTMT6plex [N-Term]	2.2195e-10	0	1	1	7	O75122	1	1912.99	0		638.336	0	3.055e-13	5.54
CLASP2	CLIP-associating protein 2	O75122 2xPhospho [S360; S364]	0.769433	0.636608	0.823337	0.6847	0.791723	1.0717	0.852827	1.3095	202375	155714	128834	166623	138566	160225	216886	172591	265011	[K].ASSLPGSLQR.[S]	High	2xPhospho [S3; S7]; 1xTMT6plex [N-Term]	0.0604034	0.00245075	1	1	1	O75122	0	1404.65	0		702.829	0.001019	0.007332	2.3
CLASP2	CLIP-associating protein 2	O75122 2xPhospho [S455; S459]	1.34549	0.752647	1.11778	0.823829	1.0551	0.607421	0.679198	0.985393	178557	240247	134390	199588	147100	188394	108459	121275	175948	[K].MVSQSQPGSR.[S]	High	2xPhospho [S5; S9]; 1xTMT6plex [N-Term]	0.037864	0.00130199	1	1	1	O75122	0	1465.61	0		733.309	0.0005055	0.003962	2.42
CLASP2	CLIP-associating protein 2	O75122 2xPhospho [S525; S529]	0.702086	0.599703	0.63402	0.727468	0.875183	0.271372	0.287165	0.466746	400900	281466	240421	254178	291642	350861	108793	115124	187118	[R].IPRPSVSQGCSR.[E]	High	1xCarbamidomethyl [C10]; 2xPhospho [S7; S11]; 1xTMT6plex [N-Term]	0.0421143	0.00130199	1	1	1	O75122	0	1732.78	0		578.266	0.0005481	0.004555	3.07
CLCC1	Chloride channel CLIC-like protein 1	Q96S66 1xPhospho [S509]	0.703519	1.20316	0.926503	1.00352	0.877932	0.905033	0.980945	0.939818	43010.2	30258.5	51747.9	39849	43161.5	37760	38925.6	42190.6	40421.7	[K].ESSTESSQSAKPVSGQDTSGNTEGSPAAEK.[A]	High	1xDeamidated [N/Q]; 1xPhospho [S25]; 2xTMT6plex [K11; K30]; 1xTMT6plex [N-Term]	0.0074186	0	1	1	2	Q96S66	0	3721.75	0		931.198	0	0.0005515	1.92
CLCC1	Chloride channel CLIC-like protein 1	Q96S66 1xPhospho [S509]	0.913483	1.03505	1.03543	1.08622	0.741023	0.738828	0.776171	0.790688	38056.1	34763.6	39389.9	39404.5	41337.1	28200.4	28116.9	29538	30090.5	[K].ESSTESSQSAKPVSGQDTSGNTEGSPAAEK.[A]	High	1xPhospho [S25]; 2xTMT6plex [K11; K30]; 1xTMT6plex [N-Term]	0.00502545	0	1	1	1	Q96S66	0	3720.77	0		930.947	0	0.0003501	1.9
CLEC16A	Protein CLEC16A	Q2KHT3 1xPhospho [S980]	0.849234	0.442346	0.461339	0.424453	0.609337	0.512524	0.603811	0.725803	193778	164563	85716.8	89397.2	82249.6	118076	99315.7	117005	140644	[R].SAAVETASLSPSLVPAR.[Q]	High	1xPhospho [S10]; 1xTMT6plex [N-Term]	1.92509e-05	0	1	1	1	Q2KHT3	0	1965.03	0		655.691	0	3.787e-07	3.88
CLIP1	CAP-Gly domain-containing linker protein 1	P30622 2xPhospho [S200; S204]	0.707767	0.982411	0.85471	0.852396	0.934078	1.2098	1.17054	2.18083	217252	153764	213431	185688	185185	202931	262833	254302	473790	[K].TASESISNLSEAGSIKK.[G]	High	1xDeamidated [N8]; 2xPhospho [S10; S14]; 2xTMT6plex [K16; K17]; 1xTMT6plex [N-Term]	0.159678	0.00797908	1	1	1	P30622	1	2570.3	0		857.445	0.003133	0.03344	1.32
CLIP1	CAP-Gly domain-containing linker protein 1	P30622 2xPhospho [S200; S204]	0.783702	1.07509	0.963935	0.848685	0.938787	1.22581	1.39537	2.0156	309194	242316	332410	298043	262408	290267	379013	431438	623211	[K].TASESISNLSEAGSIKK.[G]	High	2xPhospho [S10; S14]; 2xTMT6plex [K16; K17]; 1xTMT6plex [N-Term]	0.00275534	0	1	1	2	P30622	1	2569.31	0		643.084	0	0.0001704	2.35
CLIP1	CAP-Gly domain-containing linker protein 1	P30622 3xPhospho [S197; S200; S204]	0.96695	1.40803	1.32853	1.29292	1.08613	1.59966	1.73615	1.22364	111320	107641	156743	147892	143929	120908	178074	193269	136216	[K].TASESISNLSEAGSIKK.[G]	High	3xPhospho [S7; S10; S14]; 2xTMT6plex [K16; K17]; 1xTMT6plex [N-Term]	0.0520533	0.00216516	1	1	2	P30622	1	2649.28	0		663.078	0.002717	0.02821	1.99
CLIP1	CAP-Gly domain-containing linker protein 1	P30622 1xPhospho [S]	1.00269	1.12704	1.04906	0.929916	0.915988	0.839001	0.930012	1.01276	127850	128193	144092	134122	118889	117109	107266	118902	129482	[K].TASESISNLSEAGSIK.[K]	High	1xPhospho [S]; 1xTMT6plex [K16]; 1xTMT6plex [N-Term]	6.50187e-05	0	1	1	2	P30622	0	2132.09	0		711.368	0	1.192e-05	2.7
CLIP1	CAP-Gly domain-containing linker protein 1	P30622 2xPhospho [S200; S204]	0.81931	1.13164	0.91512	0.98924	0.954557	1.10366	0.957818	0.99475	91541.6	75001	103592	83771.6	90556.6	87381.6	101030	87680.1	91061	[K].TASESISNLSEAGSIK.[K]	High	1xDeamidated [N8]; 2xPhospho [S10; S14]; 1xTMT6plex [K16]; 1xTMT6plex [N-Term]	0.00806013	0	1	1	3	P30622	0	2213.04	0		738.363	0	0.000607	2.44
CLIP1	CAP-Gly domain-containing linker protein 1	P30622 1xPhospho [S]	1.17052	1.26297	1.25506	1.07355	1.07218	1.53928	1.53921	0.983104	104927	122819	132520	131690	112645	112501	161513	161505	103154	[K].TASESISNLSEAGSIK.[K]	High	1xDeamidated [N8]; 1xPhospho [S]; 1xTMT6plex [K16]; 1xTMT6plex [N-Term]	0.00344666	0	1	1	2	P30622	0	2133.07	0		711.703	0	0.0005561	2.22
CLIP1	CAP-Gly domain-containing linker protein 1	P30622 2xPhospho [S204; T/S]	0.985052	1.04941	1.01407	0.882675	0.90812	0.956396	0.916452	0.918775	190778	187926	200204	193461	168395	173249	182459	174839	175282	[K].TASESISNLSEAGSIK.[K]	High	2xPhospho [S/T]; 1xTMT6plex [K16]; 1xTMT6plex [N-Term]	0.000106476	0	1	1	6	P30622	0	2212.06	0		738.023	0	3.121e-06	3.28
CLIP1	CAP-Gly domain-containing linker protein 1	P30622 3xPhospho [S197; S200; S204]	0.897787	1.94121	1.576	1.67699	1.10497	1.44352	1.41103	0.885312	239809	215298	465519	377939	402159	264982	346169	338379	212306	[K].TASESISNLSEAGSIK.[K]	High	1xDeamidated [N8]; 3xPhospho [S7; S10; S14]; 1xTMT6plex [K16]; 1xTMT6plex [N-Term]	0.00396721	0	1	1	1	P30622	0	2293.01	0		765.006	0	0.0002641	3.42
CLIP1	CAP-Gly domain-containing linker protein 1	P30622 3xPhospho [S197; S200; S204]	1.00302	2.07937	1.73421	1.73128	0.981829	1.50894	1.66648	0.827616	186842	187406	388513	324023	323476	183447	281932	311368	154633	[K].TASESISNLSEAGSIK.[K]	High	3xPhospho [S7; S10; S14]; 1xTMT6plex [K16]; 1xTMT6plex [N-Term]	0.000366566	0	1	1	1	P30622	0	2292.02	0		764.674	0	1.443e-05	3.39
CLIP2	CAP-Gly domain-containing linker protein 2	Q9UDT6 1xPhospho [S294]	1.0475	1.06602	0.992485	0.88803	1.02254	1.17534	0.690725	0.777226	60060.3	62913.1	64025.7	59608.9	53335.3	61414.2	70591.2	41485.2	46680.4	[R].IGFPSTSPAK.[A]	High	1xPhospho [S7]; 1xTMT6plex [K10]; 1xTMT6plex [N-Term]	0.138745	0.00661194	1	1	1	Q9UDT6	0	1542.83	0		514.949	0.002586	0.02617	1.39
CLN3	Battenin	Q13286 2xPhospho [S12; S14]	0.980918	0.527596	0.746738	0.599952	0.862716	0.47256	0.447944	0.810993	579056	568006	305508	432403	347406	499560	273639	259384	469610	[R].RFSDSEGEETVPEPR.[L]	High	2xPhospho [S3; S5]; 1xTMT6plex [N-Term]	0.00456617	0	1	1	3	Q13286	1	2123.89	0		708.635	0	0.0003131	2.36
CLNS1A	Methylosome subunit pICln	P54105 1xPhospho [S102]	0.809306	1.03772	0.935816	1.0399	0.71772	0.590352	0.70695	0.527165	645973	522790	670338	604512	671748	463628	381351	456671	340534	[K].FEEESKEPVADEEEEDSDDDVEPITEFR.[F]	High	1xPhospho [S17]; 1xTMT6plex [K6]; 1xTMT6plex [N-Term]	1.25146e-09	0	1	1	3	P54105	1	3852.68	0		963.927	0	2.576e-12	5.04
CLSPN	Claspin	Q9HAW4 2xPhospho [S1147; S1156]	1.16711	0.993837	1.09389	0.995711	1.34294	1.00934	0.988324	1.13188	60742.7	70893.7	60368.4	66445.5	60482.2	81573.6	61309.9	60033.5	68753.7	[K].NIDDASQMDLFHRDSDDDQTEEQLDESEAR.[W]	High	2xPhospho [S6; S15]; 1xOxidation [M8]; 1xTMT6plex [N-Term]	0.0791946	0.00337135	1	1	1	Q9HAW4	1	3929.55	0		983.145	0.001287	0.01077	1.39
CLSPN	Claspin	Q9HAW4 2xPhospho [S808; S810]	1.03851	0.693183	0.751124	0.686856	0.680112	0.596112	0.571562	0.863545	69287.9	71956.6	48029.2	52043.8	47590.8	47123.5	41303.4	39602.3	59833.3	[R].GTSFFPTAGGFRSPSPGLFR.[A]	High	2xPhospho [S13; S15]; 1xTMT6plex [N-Term]	0.0900368	0.00378427	1	1	3	Q9HAW4	1	2475.15	0		825.721	0.001381	0.01299	1.72
CLSPN	Claspin	Q9HAW4 2xPhospho [S/T]	1.20227	1.08081	1.23877	1.01382	0.846049	0.654895	0.831243	0.703794	108919	130950	117721	134926	110424	92150.8	71330.5	90538.1	76656.5	[K].VLQDSDSETEDTNASPEK.[T]	High	1xDeamidated [N13]; 2xPhospho [S/T]; 1xTMT6plex [K18]; 1xTMT6plex [N-Term]	0.00832134	0	1	1	2	Q9HAW4	0	2584.1	0		862.047	0	0.0006285	2.1
CMTR1	Cap-specific mRNA (nucleoside-2'-O-)-methyltransferase 1	Q8N1G2 1xPhospho [S]	0.475136	0.500622	0.541025	0.432552	0.816896	0.735064	0.679918	1.60646	49777	23650.9	24919.5	26930.6	21531.2	40662.7	36589.3	33844.3	79964.8	[K].ASTTSLSGSDSETEGK.[Q]	High	1xPhospho [S]; 1xTMT6plex [K16]; 1xTMT6plex [N-Term]	0.00280873	0	1	1	2	Q8N1G2	0	2094.98	0		699.002	0	0.0001747	1.69
CMTR1	Cap-specific mRNA (nucleoside-2'-O-)-methyltransferase 1	Q8N1G2 3xPhospho [S53; S55; T/S]	1.18188	0.843667	1.03175	1.00079	0.962841	0.592323	0.640571	0.738099	390781	461857	329689	403189	391089	376260	231469	250323	288435	[K].ASTTSLSGSDSETEGK.[Q]	High	3xPhospho [S9; S11; S/T]; 1xTMT6plex [K16]; 1xTMT6plex [N-Term]	4.49696e-06	0	1	1	5	Q8N1G2	0	2254.92	0		752.303	0	3.915e-07	4.72
CMTR1	Cap-specific mRNA (nucleoside-2'-O-)-methyltransferase 1	Q8N1G2 2xPhospho [S53; S55]	0.875643	0.644785	0.762378	0.601027	0.885855	0.461794	0.50844	0.658858	156700	137213	101038	119465	94180.8	138813	72362.9	79672.5	103243	[K].ASTTSLSGSDSETEGK.[Q]	High	2xPhospho [S9; S11]; 1xTMT6plex [K16]; 1xTMT6plex [N-Term]	9.6721e-05	0	1	1	1	Q8N1G2	0	2174.95	0		725.657	0	2.79e-06	2.65
CNOT3	CCR4-NOT transcription complex subunit 3	O75175 1xPhospho [T/S]	1.06991	0.659052	0.714549	0.633981	0.78516	0.689226	0.903908	0.999794	125563	134341	82752.6	89721.1	79604.7	98587.2	86541.4	113498	125537	[K].EPSAAAPTGAGGVAPGSGNNSGGPSLLVPLPVNPPSSPTPSFSDAK.[A]	High	3xDeamidated [N19; N20; N33]; 1xPhospho [S/T]; 1xTMT6plex [K46]; 1xTMT6plex [N-Term]	0.0108071	0.000228773	1	1	7	O75175	0	4752.33	0		792.9	0.0001248	0.0008588	2.23
CNOT3	CCR4-NOT transcription complex subunit 3	O75175 1xPhospho [S/T]	1.20883	0.755623	0.846659	0.655132	1.05624	0.452769	0.572627	0.777581	189886	229540	143482	160769	124400	200564	85974.4	108734	147651	[K].EPSAAAPTGAGGVAPGSGNNSGGPSLLVPLPVNPPSSPTPSFSDAK.[A]	High	2xDeamidated [N20; N]; 1xPhospho [S/T]; 1xTMT6plex [K46]; 1xTMT6plex [N-Term]	4.85273e-08	0	1	1	15	O75175	0	4751.35	0		792.734	0	1.105e-05	5.2
CNOT3	CCR4-NOT transcription complex subunit 3	O75175 1xPhospho [S/T]	1.28408	0.704949	0.762484	0.68601	1.02276	0.356576	0.374954	0.668402	416498	534816	293610	317574	285722	425977	148513	156168	278389	[K].EPSAAAPTGAGGVAPGSGNNSGGPSLLVPLPVNPPSSPTPSFSDAK.[A]	High	1xDeamidated [N]; 1xPhospho [S/T]; 1xTMT6plex [K46]; 1xTMT6plex [N-Term]	1.29314e-07	0	1	1	13	O75175	0	4750.37	0		792.568	0	7.891e-10	5.7
CNOT3	CCR4-NOT transcription complex subunit 3	O75175 1xPhospho [S299]	0.929051	1.15345	1.14708	1.04896	0.656985	0.572769	0.396825	0.366939	102299	95041.5	117998	117346	107308	67209.2	58594	40595	37537.6	[R].STDSEVSQSPAK.[N]	High	1xPhospho [S9]; 1xTMT6plex [K12]; 1xTMT6plex [N-Term]	0.000355012	0	1	1	1	O75175	0	1773.87	0		591.962	0	1.384e-05	2.88
COASY	Bifunctional coenzyme A synthase	Q13057 2xPhospho [Y/S/T]	1.02726	1.3653	1.37196	1.29021	1.00444	1.49945	1.52826	1.4692	84552.6	86857.5	115440	116003	109090	84928.2	126782	129218	124225	[R].LASVLLYSDYGIGEVPVEPLDVPLPSTIRPASPVAGSPK.[Q]	High	2xPhospho [S/T/Y]; 1xTMT6plex [K39]; 1xTMT6plex [N-Term]	0.10105	0.00418876	1	1	5	Q13057	0	4622.42	0		925.294	0.001646	0.01556	2.33
COBLL1	Cordon-bleu protein-like 1	Q53SF7 1xPhospho [S294]	0.776199	0.975698	1.02358	0.908776	1.0501	1.56459	1.6849	1.55379	153156	118880	149434	156768	139185	160830	239626	258053	237972	[R].DQTASAPATPLVNK.[H]	High	1xPhospho [S5]; 1xTMT6plex [K14]; 1xTMT6plex [N-Term]	0.000837522	0	1	1	1	Q53SF7	0	1951.03	0		651.016	0	3.988e-05	2.64
COBLL1	Cordon-bleu protein-like 1	Q53SF7 2xPhospho [T292; T298]	0.806658	0.91592	0.816604	0.851213	1.07304	1.20777	1.05682	1.40051	126795	102280	116134	103541	107929	136056	153138	133999	177577	[R].DQTASAPATPLVNK.[H]	High	2xPhospho [T3; T9]; 1xTMT6plex [K14]; 1xTMT6plex [N-Term]	0.00185292	0	1	1	1	Q53SF7	0	2031	0		677.673	0	0.0001056	3.09
COBLL1	Cordon-bleu protein-like 1	Q53SF7 2xPhospho [T292; T298]	0.927512	0.690662	0.75913	0.694423	0.88159	0.998616	0.852993	1.22972	188276	174628	130035	142926	130743	165982	188016	160598	231527	[R].DQTASAPATPLVNK.[H]	High	1xDeamidated [Q2]; 2xPhospho [T3; T9]; 1xTMT6plex [K14]; 1xTMT6plex [N-Term]	0.136309	0.00647749	1	1	1	Q53SF7	0	2031.98	0		678.006	0.002554	0.02542	2.57
COG1	Conserved oligomeric Golgi complex subunit 1	Q8WTW3 1xPhospho [S/T]	0.957564	0.598374	0.955946	0.734768	0.826412	1.12042	0.824756	1.42432	29067.6	27834.1	17393.3	27787	21357.9	24021.8	32567.8	23973.7	41401.4	[K].ELLVSALQELESSTSNSPSNK.[H]	High	2xDeamidated [N20; Q/N]; 1xPhospho [S/T]; 1xTMT6plex [K21]; 1xTMT6plex [N-Term]	0.00695997	0	1	1	10	Q8WTW3	0	2773.38	0		925.141	0	0.0005113	2.18
COG1	Conserved oligomeric Golgi complex subunit 1	Q8WTW3 1xPhospho [S/T]	1.18996	1.07075	1.14084	1.15449	1.07434	1.38797	1.21727	1.3638	32848.5	39088.5	35172.6	37475	37923.1	35290.4	45592.8	39985.5	44798.6	[K].ELLVSALQELESSTSNSPSNK.[H]	High	1xDeamidated [N/Q]; 1xPhospho [T/S]; 1xTMT6plex [K21]; 1xTMT6plex [N-Term]	2.13287e-05	0	1	1	7	Q8WTW3	0	2772.4	0		693.86	0	2.621e-05	3.13
COG1	Conserved oligomeric Golgi complex subunit 1	Q8WTW3 1xPhospho [S/T]	2.64142	2.25046	5.64005	1.70546	1.5349	0.927558	1.01521	0.789572	32740.3	86480.9	73680.8	184657	55837.2	50253.1	30368.5	33238.3	25850.8	[K].ELLVSALQELESSTSNSPSNK.[H]	High	1xPhospho [S/T]; 1xTMT6plex [K21]; 1xTMT6plex [N-Term]	0.00133673	0	1	1	5	Q8WTW3	0	2771.41	0		693.61	0	0.0001005	2.65
COIL	Coilin	P38432 1xPhospho [S566]	1.07158	0.856358	0.898291	0.878091	1.18615	0.972931	1.07662	1.81868	71186.2	76282	60960.9	63945.9	62508	84437.7	69259.3	76640.6	129465	[R].LIIESPSNTSSTEPA.[-]	High	1xDeamidated [N8]; 1xPhospho [S5]; 1xTMT6plex [N-Term]	0.0905869	0.00378427	1	1	1	P38432	0	1855.88	0		928.453	0.001381	0.01315	1.8
COIL	Coilin	P38432 1xPhospho [T122]	1.13729	0.976702	0.936761	0.929778	0.929964	1.03998	1.10321	1.16819	90977.9	103468	88858.4	85224.5	84589.3	84606.1	94615.4	100368	106280	[R].AFQLEEGEETEPDCK.[Y]	High	1xCarbamidomethyl [C14]; 1xDeamidated [Q3]; 1xPhospho [T10]; 1xTMT6plex [K15]; 1xTMT6plex [N-Term]	0.0852268	0.00364363	1	1	1	P38432	0	2321.03	0		774.35	0.00135	0.01196	1.9
COIL	Coilin	P38432 1xPhospho [T122]	1.19004	0.9744	0.88272	0.967384	1.0574	1.00096	0.996387	1.13547	114569	136341	111636	101132	110832	121144	114679	114155	130089	[R].AFQLEEGEETEPDCK.[Y]	High	1xCarbamidomethyl [C14]; 1xPhospho [T10]; 1xTMT6plex [K15]; 1xTMT6plex [N-Term]	0.000252817	0	1	1	3	P38432	0	2320.05	0		774.021	0	9.063e-06	3.11
COPB2	Coatomer subunit beta'	P35606 1xPhospho [T/S]	0.862053	1.3361	1.29918	1.07574	0.89129	0.795082	0.971038	1.19083	68551.3	59094.9	91591.2	89060.3	73743.6	61099.1	54503.9	66565.9	81633.1	[R].STAQQELDGKPASPTPVIVASHTANK.[E]	High	1xDeamidated [Q]; 1xPhospho [S/T]; 2xTMT6plex [K10; K26]; 1xTMT6plex [N-Term]	0.0056739	0	1	1	3	P35606	0	3415.81	0		854.7	0	0.0004045	2.85
COPB2	Coatomer subunit beta'	P35606 1xPhospho [T/S]	0.942514	1.25136	1.15629	1.07563	0.937868	0.884936	0.939333	1.06428	76733.9	72322.8	96021.4	88726.9	82537.3	71966.3	67904.6	72078.7	81666.3	[R].STAQQELDGKPASPTPVIVASHTANK.[E]	High	2xDeamidated [Q4; Q5]; 1xPhospho [S/T]; 2xTMT6plex [K10; K26]; 1xTMT6plex [N-Term]	0.0014621	0	1	1	2	P35606	0	3416.79	0		854.954	0	7.9e-05	2.69
CPD	Carboxypeptidase D	O75976 2xPhospho [T1370; T]	1.02434	0.801564	0.963912	0.862732	0.770253	0.448004	0.466895	0.854058	89636.7	91818.2	71849.5	86401.9	77332.4	69042.9	40157.6	41850.9	76554.9	[K].SLLSHEFQDETDTEEETLYSSK.[H]	High	2xPhospho [T13; T]; 1xTMT6plex [K22]; 1xTMT6plex [N-Term]	0.000566647	0	1	1	4	O75976	0	3206.41	0		1069.47	0	2.465e-05	2.01
CPD	Carboxypeptidase D	O75976 2xPhospho [T1370; T]	1.00293	0.630923	0.604432	0.700086	0.686207	0.340106	0.350142	0.676769	242661	243373	153101	146672	169884	166516	82530.5	84966	164226	[K].SLLSHEFQDETDTEEETLYSSK.[H]	High	1xDeamidated [Q8]; 2xPhospho [T13; T]; 1xTMT6plex [K22]; 1xTMT6plex [N-Term]	0.00089292	0	1	1	3	O75976	0	3207.39	0		802.61	0	0.0001499	2.19
CPEB4	Cytoplasmic polyadenylation element-binding protein 4	Q17RY0 1xPhospho [S]	0.962762	0.966282	1.06451	0.972718	0.848665	1.16633	1.5869	3.89734	50790.8	48899.5	49078.3	54067.6	49405.1	43104.4	59238.7	80600.1	197949	[K].SEENQGDNSSENGNGKEK.[I]	High	2xDeamidated [N12; N14]; 1xPhospho [S]; 2xTMT6plex [K16; K18]; 1xTMT6plex [N-Term]	0.0113723	0.000228773	1	1	2	Q17RY0	1	2692.22	0		673.81	0.0001248	0.0009123	1.6
CPSF2	Cleavage and polyadenylation specificity factor subunit 2	Q9P2I0 3xPhospho [S420; S423; S]	0.961274	0.866637	0.897997	0.900427	1.01173	0.842346	0.660577	0.97719	366039	351864	317223	328702	329592	370332	308332	241797	357690	[K].EADIDSSDESDIEEDIDQPSAHK.[T]	High	1xDeamidated [Q18]; 3xPhospho [S7; S10; S]; 1xTMT6plex [K23]; 1xTMT6plex [N-Term]	0.000104449	0	1	1	7	Q9P2I0	0	3244.28	0		1082.1	0	3.064e-06	2.44
CPSF2	Cleavage and polyadenylation specificity factor subunit 2	Q9P2I0 3xPhospho [S419; S420; S423]	0.899807	0.850913	0.818646	0.957937	1.01379	0.777498	0.680349	0.914276	1.83429e+06	1.6505e+06	1.56082e+06	1.50163e+06	1.75713e+06	1.85958e+06	1.42615e+06	1.24795e+06	1.67704e+06	[K].EADIDSSDESDIEEDIDQPSAHK.[T]	High	3xPhospho [S6; S7; S10]; 1xTMT6plex [K23]; 1xTMT6plex [N-Term]	1.88707e-07	0	1	1	14	Q9P2I0	0	3243.29	0		811.581	0	2.457e-09	4.86
CREBBP	CREB-binding protein	Q92793 2xPhospho [S/T]	1.84148	0.928669	1.31291	0.819133	1.21666	0.481515	0.56547	0.978352	88007.3	162064	81729.7	115546	72089.7	107075	42376.8	49765.5	86102.1	[R].VPTPSSVASAETNSQQPGPDVPVLEMK.[T]	High	2xPhospho [T/S]; 1xOxidation [M26]; 1xTMT6plex [K27]; 1xTMT6plex [N-Term]	0.0510918	0.00216516	1	1	3	Q92793	0	3399.62	0		850.66	0.001218	0.008853	2.43
CREM	cAMP-responsive element modulator	Q03060 2xPhospho [S274; S]	1.08145	0.536817	0.675563	0.591697	0.76308	0.514737	0.521335	0.983065	175994	190329	94476.4	118895	104135	134297	90590.6	91751.7	173013	[R].APTAALPQGVVMAASPGSLHSPQQLAEEATR.[K]	High	2xPhospho [S18; S]; 1xOxidation [M12]; 1xTMT6plex [N-Term]	7.15256e-07	0	1	1	4	Q03060	0	3490.66	0		873.421	0	2.892e-08	4.19
CREM	cAMP-responsive element modulator	Q03060 2xPhospho [S274; S]	1.01385	0.524738	0.746951	0.596194	0.824189	0.524169	0.547783	0.87859	149952	152029	78685.5	112007	89400.5	123589	78600.2	82141.1	131746	[R].APTAALPQGVVMAASPGSLHSPQQLAEEATR.[K]	High	1xDeamidated [Q]; 2xPhospho [S18; S]; 1xOxidation [M12]; 1xTMT6plex [N-Term]	2.90896e-06	0	1	1	11	Q03060	0	3491.65	0		873.67	0	1.252e-06	3.84
CROCC	Rootletin	Q5TZA2 2xPhospho [T492; S494]	0.826499	0.629839	0.631112	0.719508	0.757173	0.537684	0.615158	0.915461	529517	437645	333510	334184	380991	400936	284713	325736	484752	[R].GLSGQRTPSPPR.[R]	High	2xPhospho [T7; S9]; 1xTMT6plex [N-Term]	0.00173802	0	1	1	2	Q5TZA2	1	1641.77	0		547.929	0	9.741e-05	3.25
CRYBG3	Very large A-kinase anchor protein	Q68DQ2 3xPhospho [S2086; S2093; S2094]	2.20988	1.0051	1.27922	0.847295	1.23964	1.20127	1.23377	1.76121	95700.3	211486	96188.6	122422	81086.3	118634	114962	118072	168548	[K].IYPLALSPIYEDDSSQEDILSSEVSPGHHGPR.[K]	High	3xPhospho [S7; S14; S15]; 1xTMT6plex [N-Term]	0.00665585	0	1	1	2	Q68DQ2	0	3977.75	0		995.192	0	0.0004869	2.45
CRYBG3	Very large A-kinase anchor protein	Q68DQ2 3xPhospho [S2086; S2093; S2094]	1.33974	0.674737	1.06034	0.833323	1.07167	1.32934	1.03157	1.4302	39410.8	52800.1	26591.9	41788.8	32841.9	42235.4	52390.4	40654.9	56365.4	[K].IYPLALSPIYEDDSSQEDILSSEVSPGHHGPR.[K]	High	1xDeamidated [Q16]; 3xPhospho [S7; S14; S15]; 1xTMT6plex [N-Term]	0.0157333	0.000439352	1	1	1	Q68DQ2	0	3978.73	0		995.45	0.0002396	0.001339	2.15
CSNK1A1	Casein kinase I isoform alpha	P48729 1xPhospho [T321]	1.03324	1.09274	1.09003	1.07203	1.28473	1.27097	0.910691	1.39624	40001	41330.6	43710.8	43602.5	42882.3	51390.6	50840	36428.5	55850.8	[K].AAQQAASSSGQGQQAQTPTGK.[Q]	High	1xDeamidated [Q]; 1xPhospho [T17]; 1xTMT6plex [K21]; 1xTMT6plex [N-Term]	1.17466e-07	0	1	1	15	P48729	0	2541.23	0		636.068	0	7.029e-10	5.78
CSNK1A1	Casein kinase I isoform alpha	P48729 1xPhospho [T/S]	0.887268	0.904822	0.893846	0.903215	1.12676	0.893294	0.775217	1.21337	32818.9	29119.2	29695.3	29335.1	29642.5	36979.1	29316.9	25441.8	39821.6	[K].AAQQAASSSGQGQQAQTPTGK.[Q]	High	1xPhospho [T/S]; 1xTMT6plex [K21]; 1xTMT6plex [N-Term]	2.54095e-08	0	1	1	6	P48729	0	2540.25	0		635.818	0	1.061e-10	5.19
CSNK1A1	Casein kinase I isoform alpha	P48729 1xPhospho [T321]	0.95218	0.699431	0.878999	0.872279	1.00255	1.22732	0.654058	0.889982	23464.4	22342.3	16411.7	20625.2	20467.5	23524.3	28798.4	15347.1	20882.9	[K].AAQQAASSSGQGQQAQTPTGK.[Q]	High	2xDeamidated [Q]; 1xPhospho [T17]; 1xTMT6plex [K21]; 1xTMT6plex [N-Term]	4.28753e-05	0	1	1	3	P48729	0	2542.22	0		848.085	0	1.014e-06	2.54
CSNK1D	Casein kinase I isoform delta	P48730 2xPhospho [S/T]	0.920502	0.928541	0.929291	0.784222	0.904029	1.5102	1.23168	2.68607	80657.6	74245.5	74894	74954.4	63253.5	72916.9	121809	99344.5	216652	[R].GTQEVAPPTPLTPTSHTANTSPRPVSGMER.[E]	High	2xPhospho [T/S]; 1xOxidation [M28]; 1xTMT6plex [N-Term]	0.00456617	0	1	1	4	P48730	0	3521.63	0		881.166	0	0.0003119	2.3
CSNK1D	Casein kinase I isoform delta	P48730 1xPhospho [S]	1.10272	0.623478	0.680699	0.619085	0.752857	0.745928	0.661516	1.28086	93655.5	103276	58392.1	63751.2	57980.7	70509.2	69860.3	61954.7	119960	[R].GAPVNISSSDLTGR.[Q]	High	1xPhospho [S]; 1xTMT6plex [N-Term]	1.32767e-05	0	1	1	6	P48730	0	1682.83	0		561.617	0	2.393e-07	3.28
CSNK1D	Casein kinase I isoform delta	P48730 1xPhospho [S331]	0.6843	0.597276	0.540326	0.662307	0.79605	0.761674	0.869795	1.23157	123387	84433.6	73696.1	66669.2	81720.1	98222.2	93980.7	107321	151960	[R].GLPSTASGR.[L]	High	1xPhospho [S7]; 1xTMT6plex [N-Term]	0.0400592	0.00130199	1	1	1	P48730	0	1154.58	0		577.792	0.0005481	0.004244	2.19
CSNK1D	Casein kinase I isoform delta	P48730 1xPhospho [T/S]	0.896083	0.897324	1.02757	0.93839	1.03679	1.0454	0.908927	1.19055	38402.2	34411.5	34459.2	39461.1	36036.2	39814.9	40145.6	34904.8	45719.7	[R].GTQEVAPPTPLTPTSHTANTSPRPVSGMER.[E]	High	1xPhospho [T/S]; 1xOxidation [M28]; 1xTMT6plex [N-Term]	7.34338e-05	0	1	1	6	P48730	0	3441.67	0		861.174	0	2.204e-06	2.88
CSNK1E	Casein kinase I isoform epsilon	P49674 2xPhospho [S405; S408]	0.596564	0.435124	0.482844	0.54374	0.672284	0.563717	0.515577	1.40435	262568	156639	114250	126779	142769	176520	148014	135374	368739	[R].IPASQTSVPFDHLGK.[-]	High	2xPhospho [S4; S7]; 1xTMT6plex [K15]; 1xTMT6plex [N-Term]	0.000107848	0	1	1	1	P49674	0	2215.1	0		739.039	0	3.186e-06	3
CSNK1E	Casein kinase I isoform epsilon	P49674 1xPhospho [S/T]	0.906939	0.963238	1.06011	0.921617	1.02076	1.35054	1.23436	1.06043	114488	103834	110279	121371	105514	116865	154621	141319	121406	[R].IQPAGNTSPR.[A]	High	1xDeamidated [N6]; 1xPhospho [S/T]; 1xTMT6plex [N-Term]	0.0109457	0.000228773	1	1	2	P49674	0	1350.66	0		675.835	0.0001248	0.0008682	2.44
CSTF3	Cleavage stimulation factor subunit 3	Q12996 1xPhospho [S691]	1.05758	1.06022	1.19697	1.05513	1.02682	0.647913	0.758166	0.880588	434110	459105	460254	519616	458042	445752	281266	329128	382272	[K].RPNEDSDEDEEK.[G]	High	1xPhospho [S6]; 1xTMT6plex [K12]; 1xTMT6plex [N-Term]	1.44297e-05	0	1	1	2	Q12996	0	2000.89	0		667.628	0	2.651e-07	4.03
CTDP1	RNA polymerase II subunit A C-terminal domain phosphatase	Q9Y5B0 2xPhospho [S869; S]	1.14873	1.19843	1.24259	1.39777	0.970577	0.481939	0.626571	0.649643	93475.6	107378	112024	116152	130657	90725.2	45049.5	58569.1	60725.8	[K].EDLESMDKEVDDILGEGSDDSDSEK.[R]	High	2xPhospho [S18; S]; 1xOxidation [M6]; 2xTMT6plex [K8; K25]; 1xTMT6plex [N-Term]	0.0271311	0.000983608	1	1	2	Q9Y5B0	1	3620.56	0		905.894	0.0006883	0.004659	1.62
CTDP1	RNA polymerase II subunit A C-terminal domain phosphatase	Q9Y5B0 2xPhospho [S869; S872]	0.980297	1.07124	1.05745	1.15852	0.922475	0.390209	0.692954	0.459315	161860	158671	173390	171159	187518	149312	63159.1	112161	74344.7	[K].EDLESMDKEVDDILGEGSDDSDSEKR.[R]	High	2xPhospho [S18; S21]; 1xOxidation [M6]; 2xTMT6plex [K8; K25]; 1xTMT6plex [N-Term]	0.118173	0.00520979	1	1	1	Q9Y5B0	2	3776.66	0		944.917	0.002051	0.01986	1.83
CTNNA1	Catenin alpha-1	P35221 1xPhospho [S641]	0.981128	0.353042	0.437443	0.346583	0.591834	0.355454	0.731864	0.91517	153832	150929	54309.1	67292.7	53315.6	91043	54680.2	112584	140782	[R].TPEELDDSDFETEDFDVR.[S]	High	1xPhospho [S8]; 1xTMT6plex [N-Term]	0.0439965	0.00147264	1	1	1	P35221	0	2468.02	0		823.347	0.0006883	0.004812	1.67
CTNNB1	Catenin beta-1	P35222 1xPhospho [T/S]	0.881182	0.576121	0.788844	0.825865	0.992216	0.570718	0.673108	0.964302	161137	141991	92834.2	127112	133077	159882	91963.5	108462	155384	[R].RTSMGGTQQQFVEGVR.[M]	High	1xPhospho [T/S]; 1xOxidation [M4]; 1xTMT6plex [N-Term]	0.0261228	0.000983608	1	1	3	P35222	1	2106	0		702.673	0.0003721	0.002628	2.47
CTNND1	Catenin delta-1	O60716 1xPhospho [S230]	1.12369	0.904055	0.879174	0.914325	1.1902	0.938129	0.666207	1.57249	249557	280425	225613	219404	228176	297023	234117	166257	392427	[R].HYEDGYPGGSDNYGSLSR.[V]	High	1xPhospho [S15]; 1xTMT6plex [N-Term]	4.93642e-05	0	1	1	3	O60716	0	2282.96	0		761.658	0	1.212e-06	3.4
CTNND1	Catenin delta-1	O60716 2xPhospho [S349; S352]	0.96049	0.831979	0.870533	0.889221	1.21013	1.1925	1.13265	1.49799	381296	366231	317231	331931	339057	461418	454697	431877	571179	[R].GSLASLDSLRK.[G]	High	2xPhospho [S5; S8]; 1xTMT6plex [K11]; 1xTMT6plex [N-Term]	0.0801707	0.00351438	1	1	3	O60716	1	1764.91	0		588.974	0.001319	0.01097	2.46
CTNND1	Catenin delta-1	O60716 2xPhospho [S349; S352]	1.05304	0.727337	0.915674	0.743895	0.922887	0.807267	0.663972	1.45516	80027.7	84272.6	58207.1	73279.3	59532.2	73856.5	64603.7	53136.1	116453	[R].GSLASLDSLR.[K]	High	2xPhospho [S5; S8]; 1xTMT6plex [N-Term]	0.0578425	0.00229823	1	1	1	O60716	0	1407.65	0		704.33	0.0009366	0.00695	2.17
CTNND1	Catenin delta-1	O60716 1xPhospho [T59]	1.00352	0.834291	0.9151	0.881309	0.9959	0.857914	0.768742	1.11328	255106	256004	212833	233447	224827	254060	218859	196111	284005	[R].VSPQDANPLMANGTLTR.[R]	High	2xDeamidated [N12; N/Q]; 1xPhospho [T14]; 1xOxidation [M10]; 1xTMT6plex [N-Term]	0.000441392	0	1	1	6	O60716	0	2111.99	0		704.67	0	1.807e-05	3.81
CTNND1	Catenin delta-1	O60716 1xPhospho [T59]	0.966223	0.752501	0.853202	0.715223	0.742082	0.683444	0.797136	0.978266	178241	172221	134127	152076	127482	132270	121818	142083	174368	[R].VSPQDANPLMANGTLTR.[R]	High	1xDeamidated [N12]; 1xPhospho [T14]; 1xOxidation [M10]; 1xTMT6plex [N-Term]	0.000280102	0	1	1	6	O60716	0	2111	0		704.337	0	2.339e-05	3.53
CTNND1	Catenin delta-1	O60716 1xPhospho [S/Y/T]	1.20209	0.980663	1.19814	1.00181	1.17262	1.09447	1.40731	0.915412	29874.4	35911.6	29296.7	35793.8	29928.4	35031.3	32696.6	42042.4	27347.4	[R].TVQPVAMGPDGLPVDASSVSNNYIQTLGR.[D]	High	1xDeamidated [Q/N]; 1xPhospho [S/Y/T]; 1xOxidation [M7]; 1xTMT6plex [N-Term]	0.105417	0.00431987	1	1	10	O60716	0	3312.6	0		1104.88	0.001758	0.01655	1.17
CTNND1	Catenin delta-1	O60716 1xPhospho [S349]	0.914519	0.740352	0.723952	0.728366	0.761676	0.771349	0.781735	0.879304	220237	201411	163053	159441	160413	167749	169879	172167	193655	[R].GSLASLDSLR.[K]	High	1xPhospho [S5]; 1xTMT6plex [N-Term]	0.0126727	0.000228773	1	1	1	O60716	0	1327.68	0		664.344	0.0001248	0.001036	2.67
CTNND1	Catenin delta-1	O60716 1xPhospho [S230]	1.01104	0.933696	0.882329	0.94844	0.845348	0.78837	0.76541	0.783204	141227	142786	131863	124608	133945	119386	111339	108096	110609	[R].HYEDGYPGGSDNYGSLSR.[V]	High	1xDeamidated [N12]; 1xPhospho [S15]; 1xTMT6plex [N-Term]	0.0687614	0.00308293	1	1	1	O60716	0	2283.94	0		761.989	0.001218	0.008804	1.94
CTNND1	Catenin delta-1	O60716 3xPhospho [S346; S349; S352]	0.679498	0.564383	0.558177	0.649903	0.925664	0.238169	0.280983	0.42011	909394	617931	513247	507603	591018	841793	216590	255525	382045	[R].GSLASLDSLRK.[G]	High	3xPhospho [S2; S5; S8]; 1xTMT6plex [K11]; 1xTMT6plex [N-Term]	0.0210678	0.000830543	1	1	2	O60716	1	1844.87	0		615.629	0.0003386	0.001901	3.83
CTNND2	Catenin delta-2	Q9UQB3 2xPhospho [S267; S276]	1.04249	0.780689	0.800073	0.729924	0.913655	1.03521	0.867275	1.2759	72974.5	76075.2	56970.4	58385	53265.9	66673.5	75544.3	63289	93108.5	[R].GGSPLAAPQGGSPTK.[L]	High	2xPhospho [S3; S12]; 1xTMT6plex [K15]; 1xTMT6plex [N-Term]	0.000976687	0	1	1	1	Q9UQB3	0	1942.94	0		648.322	0	4.823e-05	3.18
CTNND2	Catenin delta-2	Q9UQB3 2xPhospho [S267; S276]	1.09495	0.775223	0.775481	0.640029	0.760077	0.672845	0.646062	0.834184	92478	101259	71691	71714.9	59188.6	70290.4	62223.4	59746.5	77143.6	[R].GGSPLAAPQGGSPTK.[L]	High	1xDeamidated [Q9]; 2xPhospho [S3; S12]; 1xTMT6plex [K15]; 1xTMT6plex [N-Term]	0.00321253	0	1	1	1	Q9UQB3	0	1943.93	0		648.653	0	0.0002052	3.56
CTPS1	CTP synthase 1	P17812 2xPhospho [S]	0.948174	1.39786	1.17914	1.30447	1.37563	7.59517	5.63922	5.31356	111553	105771	155934	131536	145517	153455	847261	629069	592741	[R].DTYSDRSGSSSPDSEITELKFPSINHD.[-]	High	2xPhospho [S]; 1xTMT6plex [K20]; 1xTMT6plex [N-Term]	0.0362382	0.00114255	1	1	2	P17812	2	3602.6	0		901.406	0.0004608	0.003744	2.66
CTPS1	CTP synthase 1	P17812 1xPhospho [S]	1.35999	1.28925	1.30896	1.11811	1.15179	0.694245	0.682088	0.666149	286647	389836	369558	375210	320502	330157	199003	195518	190949	[R].SGSSSPDSEITELK.[F]	High	1xPhospho [S]; 1xTMT6plex [K14]; 1xTMT6plex [N-Term]	0.0140314	0.000439352	1	1	4	P17812	0	1974.97	0		987.995	0.0003721	0.002822	1.72
CTPS1	CTP synthase 1	P17812 2xPhospho [S]	0.91525	0.944225	0.894442	1.01685	0.892984	0.564005	0.682392	0.616398	548012	501568	517446	490165	557247	489366	309081	373959	337793	[R].DTYSDRSGSSSPDSEITELK.[F]	High	2xPhospho [S]; 1xTMT6plex [K20]; 1xTMT6plex [N-Term]	0.000246422	0	1	1	8	P17812	1	2792.23	0		931.408	0	1.46e-05	3.11
CTPS1	CTP synthase 1	P17812 3xPhospho [S]	1.0809	1.1246	1.11153	1.16038	1.22828	0.609485	0.627069	0.600585	772185	834657	868397	858307	896029	948457	470636	484213	463763	[R].DTYSDRSGSSSPDSEITELK.[F]	High	3xPhospho [S]; 1xTMT6plex [K20]; 1xTMT6plex [N-Term]	0.000274771	0	1	1	4	P17812	1	2872.2	0		958.074	0	1.006e-05	3.56
CTPS1	CTP synthase 1	P17812 2xPhospho [S]	1.10726	1.11245	1.08509	1.09153	0.922657	0.348687	0.291125	0.418809	390083	431925	433947	423274	425788	359913	136017	113563	163370	[R].SGSSSPDSEITELK.[F]	High	2xPhospho [S]; 1xTMT6plex [K14]; 1xTMT6plex [N-Term]	0.000430227	0	1	1	5	P17812	0	2054.93	0		685.644	0.0001248	0.0007131	2.88
CTPS2	CTP synthase 2	Q9NRF8 3xPhospho [S568; S571; S574]	0.779837	1.01507	0.945581	0.951364	0.855651	1.01349	0.914638	1.21624	149187	116341	151436	141068	141931	127652	151199	136452	181446	[K].LSSSDRYSDASDDSFSEPR.[I]	High	3xPhospho [S8; S11; S14]; 1xTMT6plex [N-Term]	3.42638e-05	0	1	1	1	Q9NRF8	1	2589.96	0		863.993	0	7.695e-07	3.52
CTR9	RNA polymerase-associated protein CTR9 homolog	Q6PD62 2xPhospho [S941; S943]	0.969614	0.923249	0.987281	1.02905	1.18313	2.03257	1.97634	1.79487	362892	351865	335040	358277	373434	429348	737604	717199	651342	[R].RKGSGSEQEGEDEEGGER.[K]	High	2xPhospho [S4; S6]; 1xTMT6plex [K2]; 1xTMT6plex [N-Term]	0.00674136	0	1	1	3	Q6PD62	2	2554.09	0		852.036	0	0.0004921	2.55
CTR9	RNA polymerase-associated protein CTR9 homolog	Q6PD62 1xPhospho [T925]	0.864264	0.634307	0.693244	0.680007	0.897003	0.652908	0.743144	1.24273	137228	118602	87045	95132.8	93316.4	123094	89597.5	101981	170538	[K].GGEFDEFVNDDTDDDLPISK.[K]	High	1xDeamidated [N9]; 1xPhospho [T12]; 1xTMT6plex [K20]; 1xTMT6plex [N-Term]	0.00233306	0	1	1	3	Q6PD62	0	2767.23	0		923.086	0	0.0001393	2.44
CTR9	RNA polymerase-associated protein CTR9 homolog	Q6PD62 1xPhospho [T925]	0.822779	0.788743	0.832687	0.874798	1.04249	1.01361	0.74101	1.22948	221209	182006	174477	184198	193513	230609	224219	163918	271973	[K].KGGEFDEFVNDDTDDDLPISK.[K]	High	1xDeamidated [N10]; 1xPhospho [T13]; 2xTMT6plex [K1; K21]; 1xTMT6plex [N-Term]	0.129231	0.00588504	1	1	2	Q6PD62	1	3124.49	0		781.879	0.005635	0.05667	1.5
CTR9	RNA polymerase-associated protein CTR9 homolog	Q6PD62 1xPhospho [T925]	0.866819	0.637144	0.693401	0.687449	0.856022	0.71619	0.64681	1.15219	228610	198164	145657	158518	157158	195695	163728	147867	263402	[K].GGEFDEFVNDDTDDDLPISK.[K]	High	1xPhospho [T12]; 1xTMT6plex [K20]; 1xTMT6plex [N-Term]	6.62802e-05	0	1	1	5	Q6PD62	0	2766.24	0		922.754	0	1.739e-06	2.66
CTR9	RNA polymerase-associated protein CTR9 homolog	Q6PD62 1xPhospho [T925]	0.889101	0.906187	0.889939	0.921391	1.14963	1.13613	0.610976	1.04794	305232	271382	276597	271638	281238	350905	346782	186489	319865	[K].KGGEFDEFVNDDTDDDLPISK.[K]	High	1xPhospho [T13]; 2xTMT6plex [K1; K21]; 1xTMT6plex [N-Term]	0.000430227	0	1	1	2	Q6PD62	1	3123.5	0		781.634	0	1.754e-05	2.68
CTR9	RNA polymerase-associated protein CTR9 homolog	Q6PD62 1xPhospho [S970]	1.14199	0.875559	0.967003	0.915146	1.20336	0.813749	0.902022	0.836217	111735	127600	97830.4	108048	102254	134457	90924.1	100787	93434.5	[K].GEEGSDDDETENGPKPK.[K]	High	1xPhospho [S5]; 2xTMT6plex [K15; K17]; 1xTMT6plex [N-Term]	0.0118153	0.000228773	1	1	3	Q6PD62	0	2571.21	0		643.551	0.0008615	0.005926	3.1
CTR9	RNA polymerase-associated protein CTR9 homolog	Q6PD62 1xPhospho [S970]	1.09107	0.865944	0.943106	0.980741	1.28642	0.816782	0.88702	0.774517	418136	456217	362083	394347	410084	537900	341526	370895	323854	[K].GEEGSDDDETENGPKPK.[K]	High	1xDeamidated [N12]; 1xPhospho [S5]; 2xTMT6plex [K15; K17]; 1xTMT6plex [N-Term]	0.000306381	0	1	1	5	Q6PD62	0	2572.19	0		643.804	0	0.0005284	3.36
CTR9	RNA polymerase-associated protein CTR9 homolog	Q6PD62 2xPhospho [S941; S943]	1.01164	1.51228	1.24645	1.44903	1.07076	1.4413	0.789129	0.631181	431605	436630	652710	537976	625410	462146	622074	340592	272421	[R].KGSGSEQEGEDEEGGER.[K]	High	1xDeamidated [Q7]; 2xPhospho [S3; S5]; 1xTMT6plex [K1]; 1xTMT6plex [N-Term]	5.73639e-06	0	1	1	2	Q6PD62	1	2398.97	0		800.336	0	8.528e-08	4.21
CTR9	RNA polymerase-associated protein CTR9 homolog	Q6PD62 2xPhospho [S941; S943]	1.217	1.52632	1.59252	1.43061	1.25219	1.33245	0.900836	0.625507	331709	403689	506295	528255	474546	415361	441986	298815	207486	[R].KGSGSEQEGEDEEGGER.[K]	High	2xPhospho [S3; S5]; 1xTMT6plex [K1]; 1xTMT6plex [N-Term]	7.22426e-06	0	1	1	4	Q6PD62	1	2397.98	0		799.994	0	1.131e-07	4.12
CTTN	Src substrate cortactin	Q14247 2xPhospho [T399; S405]	0.738466	1.0361	0.814036	0.859947	1.12884	8.68354	7.48397	15.1469	368578	272182	381884	300035	316957	416066	3.20056e+06	2.75842e+06	5.58279e+06	[R].AKTQTPPVSPAPQPTEER.[L]	High	2xPhospho [T3; S9]; 1xTMT6plex [K2]; 1xTMT6plex [N-Term]	1.59302e-06	0	1	1	5	Q14247	1	2552.26	0		851.425	0	1.75e-08	4.7
CTTN	Src substrate cortactin	Q14247 2xPhospho [T399; S405]	0.626358	0.862571	0.835275	0.8388	0.961039	5.04645	4.20552	9.2704	89520	56071.5	77217.4	74773.8	75089.4	86032.2	451758	376478	829886	[R].AKTQTPPVSPAPQPTEER.[L]	High	1xDeamidated [Q13]; 2xPhospho [T3; S9]; 1xTMT6plex [K2]; 1xTMT6plex [N-Term]	0.00155878	0	1	1	3	Q14247	1	2553.24	0		851.754	0	8.496e-05	3.93
CTTN	Src substrate cortactin	Q14247 2xPhospho [T401; T]	0.996718	0.730894	0.925259	0.721021	0.888689	12.2401	4.97892	7.52116	22606.1	22531.9	16522.7	20916.5	16299.5	20089.8	276701	112554	170024	[K].TQTPPVSPAPQPTEERLPSSPVYEDAASFK.[A]	High	2xDeamidated [Q2; Q11]; 2xPhospho [T3; T]; 1xTMT6plex [K30]; 1xTMT6plex [N-Term]	0.0498365	0.00216516	1	1	3	Q14247	1	3846.82	0		962.471	0.0008615	0.005673	2.28
CTTN	Src substrate cortactin	Q14247 2xPhospho [T401; T411]	1.20902	0.740183	0.860262	0.725222	0.685435	12.2569	5.4185	7.46431	24668.1	29824.2	18258.9	21221	17889.9	16908.4	302356	133664	184130	[K].TQTPPVSPAPQPTEERLPSSPVYEDAASFK.[A]	High	1xDeamidated [Q11]; 2xPhospho [T3; T13]; 1xTMT6plex [K30]; 1xTMT6plex [N-Term]	5.52009e-06	0	1	1	2	Q14247	1	3845.83	0		962.222	0	8.102e-08	3.92
CTTN	Src substrate cortactin	Q14247 2xPhospho [T401; T]	1.28568	0.855981	1.06719	0.827966	0.900825	10.3885	4.24963	6.16695	33949.1	43647.5	29059.7	36230	28108.7	30582.2	352679	144271	209362	[K].TQTPPVSPAPQPTEERLPSSPVYEDAASFK.[A]	High	2xPhospho [T3; T]; 1xTMT6plex [K30]; 1xTMT6plex [N-Term]	7.60414e-06	0	1	1	3	Q14247	1	3844.85	0		961.969	0	1.205e-07	4.76
CTTN	Src substrate cortactin	Q14247 3xPhospho [T401; T411; Y421]	1.45173	0.740407	0.928647	0.653122	1.11713	9.81737	5.20438	5.73011	41056.6	59603.3	30398.6	38127.1	26815	45865.5	403068	213675	235259	[K].TQTPPVSPAPQPTEERLPSSPVYEDAASFK.[A]	High	1xDeamidated [Q11]; 3xPhospho [T3; T13; Y23]; 1xTMT6plex [K30]; 1xTMT6plex [N-Term]	0.0156336	0.000439352	1	1	1	Q14247	1	3925.8	0		785.97	0.0002396	0.001322	2.61
CTTN	Src substrate cortactin	Q14247 3xPhospho [T401; T411; Y421]	1.18277	0.76412	0.779589	0.682151	0.851501	8.42513	4.75362	5.39973	72399.5	85631.6	55321.9	56441.9	49387.4	61648.2	609975	344159	390937	[K].TQTPPVSPAPQPTEERLPSSPVYEDAASFK.[A]	High	3xPhospho [T3; T13; Y23]; 1xTMT6plex [K30]; 1xTMT6plex [N-Term]	0.0121202	0.000228773	1	1	2	Q14247	1	3924.82	0		785.767	0.0001248	0.0009775	2.24
CTTN	Src substrate cortactin	Q14247 2xPhospho [T399; S405]	1.06284	1.13286	1.1216	1.01244	0.805245	0.846759	0.467911	1.20198	219250	233029	248380	245911	221979	176550	185652	102590	263535	[K].TQTPPVSPAPQPTEER.[L]	High	2xPhospho [T1; S7]; 1xTMT6plex [N-Term]	0.00165124	0	1	1	1	Q14247	0	2123.96	0		708.657	0	9.133e-05	2.91
CTTN	Src substrate cortactin	Q14247 2xPhospho [S418; S]	1.39061	0.84448	0.856168	0.977592	0.946459	0.251122	0.264915	0.265726	801276	1.11426e+06	676661	686027	783321	758375	201218	212270	212920	[R].LPSSPVYEDAASFK.[A]	High	2xPhospho [S4; S]; 1xTMT6plex [K14]; 1xTMT6plex [N-Term]	0.00391682	0	1	1	3	Q14247	0	2129	0		710.339	0	0.0002591	3.4
CUL4B	Cullin-4B	Q13620 2xPhospho [S/T]	1.06289	1.4799	1.42688	1.30839	0.842171	0.889336	0.762755	0.70253	216771	230404	320800	309306	283620	182558	192782	165343	152288	[R].SATDGNTSTTPPTSAK.[K]	High	2xPhospho [S/T]; 1xTMT6plex [K16]; 1xTMT6plex [N-Term]	2.59215e-06	0	1	1	6	Q13620	0	2153.98	0		718.664	0	4.66e-08	4.05
CUSTOS	Protein CUSTOS	Q96C57 1xPhospho [S179]	0.906517	0.684059	0.678802	0.7466	1.03264	1.61008	1.25619	1.85464	86722.6	78615.5	59323.4	58867.5	64747.1	89553.1	139630	108940	160839	[R].EAAVSASDILQESAIHSPGTVEK.[E]	High	1xPhospho [S17]; 1xTMT6plex [K23]; 1xTMT6plex [N-Term]	2.40035e-06	0	1	1	1	Q96C57	0	2877.46	0		720.125	0	2.9e-08	4.51
CUSTOS	Protein CUSTOS	Q96C57 1xPhospho [S]	0.812524	0.654486	0.579318	0.706172	0.999981	1.54717	1.1569	1.83618	90450.3	73493	59198.4	52399.5	63873.5	90448.6	139942	104642	166083	[R].EAAVSASDILQESAIHSPGTVEK.[E]	High	1xDeamidated [Q11]; 1xPhospho [S]; 1xTMT6plex [K23]; 1xTMT6plex [N-Term]	3.42391e-07	0	1	1	2	Q96C57	0	2878.45	0		720.372	0	3.821e-09	4.33
DAB2	Disabled homolog 2	P98082 1xPhospho [S401]	0.964978	1.28057	1.26709	1.04615	0.881133	4.18156	3.50042	2.62853	47224.1	45570.2	60473.9	59837.1	49403.6	41610.7	197470	165304	124130	[K].SSPNPFVGSPPKGLSIQNGVK.[Q]	High	1xDeamidated [Q/N]; 1xPhospho [S9]; 2xTMT6plex [K12; K21]; 1xTMT6plex [N-Term]	3.9703e-05	0	1	1	4	P98082	1	2878.57	0		720.395	0	6.723e-06	3
DAB2	Disabled homolog 2	P98082 1xPhospho [S/T]	0.897092	0.9871	0.900707	0.84413	0.844309	0.859218	0.749605	1.10528	64436.9	57805.9	63605.7	58038.8	54393.2	54404.7	55365.4	48302.3	71220.6	[K].SSANDLLASDIFAPPVSEPSGQASPTGQPTALQPNPLDLFK.[T]	High	3xDeamidated [Q22; N/Q]; 1xPhospho [S/T]; 1xTMT6plex [K41]; 1xTMT6plex [N-Term]	9.03334e-08	0	1	1	26	P98082	0	4719.34	0		944.682	0	5.049e-10	4.74
DAB2	Disabled homolog 2	P98082 1xPhospho [S/T]	0.878624	1.05093	0.960423	0.876066	0.726783	0.798554	0.839672	1.00403	152225	133748	159978	146200	133359	110634	121559	127819	152839	[K].SSANDLLASDIFAPPVSEPSGQASPTGQPTALQPNPLDLFK.[T]	High	1xDeamidated [Q/N]; 1xPhospho [T/S]; 1xTMT6plex [K41]; 1xTMT6plex [N-Term]	1.14736e-10	0	1	1	73	P98082	0	4717.37	0		1180.1	0	2.091e-13	5.44
DAB2	Disabled homolog 2	P98082 1xPhospho [S/T]	0.983961	1.07124	0.9581	0.996549	0.965248	0.975313	0.855164	1.00246	264175	259938	282996	253106	263264	254995	257653	225913	264825	[K].SGVDQMDLFGDMSTPPDLNSPTESK.[D]	High	1xPhospho [S/T]; 2xOxidation [M6; M12]; 1xTMT6plex [K25]; 1xTMT6plex [N-Term]	6.80005e-05	0	1	1	6	P98082	0	3238.46	0		810.372	0	1.801e-06	2.93
DAB2	Disabled homolog 2	P98082 1xPhospho [S401]	1.23039	1.81525	1.60535	1.52884	0.913618	0.847257	0.67824	0.816858	229375	282221	416373	368228	350677	209561	194340	155571	187367	[K].SSPNPFVGSPPK.[G]	High	1xPhospho [S9]; 1xTMT6plex [K12]; 1xTMT6plex [N-Term]	0.0148582	0.000439352	1	1	2	P98082	0	1751.91	0		584.636	0.0007308	0.00511	2.96
DAB2	Disabled homolog 2	P98082 2xPhospho [S394; S401]	1.03303	1.17451	1.29219	1.1265	0.925398	0.611528	0.681402	0.816841	265583	274355	311929	343183	299180	245770	162411	180968	216939	[K].SSPNPFVGSPPK.[G]	High	2xPhospho [S2; S9]; 1xTMT6plex [K12]; 1xTMT6plex [N-Term]	0.00272031	0	1	1	5	P98082	0	1831.88	0		611.298	0	0.0001682	3.05
DAB2	Disabled homolog 2	P98082 1xPhospho [S/T]	0.840945	1.19465	0.982526	0.943481	0.619173	0.847652	0.709576	0.807596	80501.9	67697.7	96171.7	79095.2	75952	49844.6	68237.6	57122.2	65013	[K].SSANDLLASDIFAPPVSEPSGQASPTGQPTALQPNPLDLFK.[T]	High	1xPhospho [S/T]; 1xTMT6plex [K41]; 1xTMT6plex [N-Term]	1.58053e-10	0	1	1	27	P98082	0	4716.39	0		944.084	0	2e-13	5.31
DAB2	Disabled homolog 2	P98082 1xPhospho [T/S]	0.774404	1.22793	0.941112	0.975953	0.851877	0.854454	0.796228	0.803817	24321.5	18834.7	29865.1	22889.3	23736.7	20718.9	20781.6	19365.5	19550.1	[K].SSANDLLASDIFAPPVSEPSGQASPTGQPTALQPNPLDLFK.[T]	High	2xDeamidated [N/Q]; 1xPhospho [S/T]; 1xTMT6plex [K41]; 1xTMT6plex [N-Term]	6.35088e-08	0	1	1	25	P98082	0	4718.35	0		1180.36	0	3.276e-10	4.47
DAB2	Disabled homolog 2	P98082 1xPhospho [S227]	1.01248	1.11162	0.92127	1.10201	0.96637	0.851506	0.681033	0.67464	121476	122992	135035	111912	133868	117391	103437	82728.9	81952.4	[K].SGVDQMDLFGDMSTPPDLNSPTESK.[D]	High	1xDeamidated [N19]; 1xPhospho [S20]; 2xOxidation [M6; M12]; 1xTMT6plex [K25]; 1xTMT6plex [N-Term]	4.37072e-05	0	1	1	1	P98082	0	3239.44	0		810.62	0	1.042e-06	3.81
DAB2IP	Disabled homolog 2-interacting protein	Q5VWQ8 1xPhospho [S]	0.975718	0.968663	0.99027	0.780586	0.974554	1.02954	0.768508	1.16558	93244.9	90980.8	90322.9	92337.7	72785.7	90872.2	95999.6	71659.5	108685	[R].SSSYSEANEPDLQMANGGK.[S]	High	2xDeamidated [N16; Q/N]; 1xPhospho [S/Y]; 1xOxidation [M14]; 1xTMT6plex [K19]; 1xTMT6plex [N-Term]	0.116069	0.00520979	1	1	6	Q5VWQ8	0	2541.11	0		847.714	0.002051	0.01929	1.41
DAB2IP	Disabled homolog 2-interacting protein	Q5VWQ8 1xPhospho [S978]	0.913245	0.799075	0.79253	0.803513	0.968154	0.689205	0.797137	0.798914	404519	369425	323241	320593	325036	391636	278796	322457	323175	[K].GDSPELKPR.[A]	High	1xPhospho [S3]; 1xTMT6plex [K7]; 1xTMT6plex [N-Term]	0.086274	0.00364363	1	1	2	Q5VWQ8	0	1536.82	0		512.944	0.00135	0.01218	2.03
DACT3	Dapper homolog 3	Q96B18 1xPhospho [S505]	0.92293	0.446781	0.505365	0.425602	1.06815	0.489279	0.592076	1.92288	94019	86772.9	42005.9	47513.9	40014.7	100426	46001.5	55666.4	180788	[R].VPGPGPSPSAPQR.[R]	High	1xPhospho [S7]; 1xTMT6plex [N-Term]	0.0962662	0.00406434	1	1	1	Q96B18	0	1555.78	0		778.396	0.001533	0.01445	1.96
DAPK3	Death-associated protein kinase 3	O43293 2xPhospho [S311; S312]	0.853842	0.584545	0.592696	0.664452	0.841329	0.452138	0.530462	0.895785	167981	143429	98192.2	99561.5	111615	141327	75950.4	89107.3	150475	[K].SHSSLPPNNSYADFER.[F]	High	1xDeamidated [N]; 2xPhospho [S3; S4]; 1xTMT6plex [N-Term]	0.0159346	0.000439352	1	1	2	O43293	0	2210.9	0		737.638	0.000295	0.001359	2.05
DAXX	Death domain-associated protein 6	Q9UER7 1xPhospho [T/S]	1.28777	0.77382	1.37277	0.838753	1.35005	1.96053	1.63854	1.46373	15869.2	20436	12279.9	21784.8	13310.3	21424.3	31112.1	26002.3	23228.3	[K].LNLAPAATTSNEPSGNNPPTHLSLDPTNAENTASQSPR.[T]	High	1xPhospho [T/S]; 1xTMT6plex [N-Term]	0.0696132	0.00308293	1	1	4	Q9UER7	0	4193.99	0		1049.26	0.001218	0.008974	1.65
DAXX	Death domain-associated protein 6	Q9UER7 2xPhospho [S737; S739]	0.915603	0.813193	0.903318	0.778448	0.851383	0.862487	0.787996	1.23619	172020	157502	139886	155389	133909	146455	148365	135551	212650	[K].TSVATQCDPEEIIVLSDSD.[-]	High	1xCarbamidomethyl [C7]; 2xPhospho [S16; S18]; 1xTMT6plex [N-Term]	0.000816337	0	1	1	2	Q9UER7	0	2468.04	0		823.352	0	3.863e-05	2.7
DBN1	Drebrin	Q16643 1xPhospho [S/T]	0.908472	0.678873	0.680257	0.649986	0.820969	0.751234	0.66006	1.24036	259079	235366	175882	176240	168397	212695	194629	171007	321351	[R].ALDEVTSSQPPPLPPPPPPAQETQEPSPILDSEETR.[A]	High	1xDeamidated [Q]; 1xPhospho [S/T]; 1xTMT6plex [N-Term]	8.88657e-09	0	1	1	16	Q16643	0	4157.01	0		832.209	0	3.126e-10	5.21
DBN1	Drebrin	Q16643 1xPhospho [S/T]	0.886073	0.694308	0.813677	0.721177	0.867672	0.873059	0.896517	1.22168	119614	105987	83049.1	97327.3	86263	103786	104430	107236	146131	[R].ALDEVTSSQPPPLPPPPPPAQETQEPSPILDSEETR.[A]	High	2xDeamidated [Q21; Q]; 1xPhospho [S/T]; 1xTMT6plex [N-Term]	4.91531e-08	0	1	1	10	Q16643	0	4157.99	0		832.409	0	4.226e-09	5.76
DBN1	Drebrin	Q16643 1xPhospho [S/T]	0.81229	0.635706	0.822183	0.801743	0.890654	0.94376	0.885536	1.20039	40576.3	32959.7	25794.6	33361.2	32531.8	36139.5	38294.3	35931.8	48707.6	[R].ALDEVTSSQPPPLPPPPPPAQETQEPSPILDSEETR.[A]	High	1xPhospho [S/T]; 1xTMT6plex [N-Term]	1.52205e-08	0	1	1	7	Q16643	0	4156.02	0		832.008	0	5.611e-11	4.9
DBN1	Drebrin	Q16643 1xPhospho [S/T]	0.816731	0.566042	0.662905	0.577678	0.812329	0.662743	0.616191	1.07395	144137	117721	81587.5	95549.1	83264.7	117087	95525.8	88815.9	154797	[R].ALDEVTSSQPPPLPPPPPPAQETQEPSPILDSEETR.[A]	High	3xDeamidated [Q9; Q21; Q24]; 1xPhospho [S/T]; 1xTMT6plex [N-Term]	2.04514e-06	0	1	1	3	Q16643	0	4158.97	0		832.61	0	2.383e-08	5.17
DBN1	Drebrin	Q16643 1xPhospho [T/S]	0.833499	0.992997	0.953811	0.93528	0.852059	0.845304	0.716855	0.871869	409634	341429	406765	390713	383122	349032	346265	293648	357147	[R].MAPTPIPTRSPSDSSTASTPVAEQIER.[A]	High	1xPhospho [S/T]; 1xOxidation [M1]; 1xTMT6plex [N-Term]	8.31762e-06	0	1	1	20	Q16643	1	3151.52	0		788.638	0	1.349e-07	3.98
DBN1	Drebrin	Q16643 2xPhospho [S/T]	1.04791	1.19017	1.23363	1.14419	0.993067	0.87955	0.914089	0.739157	107878	113046	128393	133082	123433	107130	94884.1	98610.1	79738.9	[R].MAPTPIPTRSPSDSSTASTPVAEQIER.[A]	High	2xPhospho [S/T]; 1xOxidation [M1]; 1xTMT6plex [N-Term]	7.93012e-05	0	1	1	5	Q16643	1	3231.48	0		808.627	0	2.176e-06	3.58
DBN1	Drebrin	Q16643 2xPhospho [T/S]	1.13172	1.32075	1.54556	1.40376	1.16138	0.956367	0.910792	0.498541	99435.3	112533	131330	153683	139583	115482	95096.6	90564.9	49572.6	[R].MAPTPIPTRSPSDSSTASTPVAEQIER.[A]	High	1xDeamidated [Q24]; 2xPhospho [S/T]; 1xOxidation [M1]; 1xTMT6plex [N-Term]	0.000795688	0	1	1	3	Q16643	1	3232.47	0		808.878	0	3.747e-05	2.99
DBNL	Drebrin-like protein	Q9UJU6 3xPhospho [S/T]	0.893681	0.564203	0.681915	0.60345	0.758566	0.478056	0.32324	0.959229	63749.8	56972	35967.8	43471.9	38469.8	48358.4	30475.9	20606.5	61150.6	[R].AMSTTSISSPQPGK.[L]	High	3xPhospho [T/S]; 1xOxidation [M2]; 1xTMT6plex [K14]; 1xTMT6plex [N-Term]	0.0474153	0.00164271	1	1	3	Q9UJU6	0	2105.9	0		702.639	0.0007308	0.00529	1.38
DBNL	Drebrin-like protein	Q9UJU6 2xPhospho [S272; S]	0.904538	0.962665	1.12195	1.03938	0.948984	0.663798	0.763814	0.950331	63117	57091.7	60760.5	70813.8	65602.2	59897	41896.9	48209.6	59982	[R].AMSTTSISSPQPGK.[L]	High	2xPhospho [T/S]; 1xOxidation [M2]; 1xTMT6plex [K14]; 1xTMT6plex [N-Term]	0.0974417	0.00406434	1	1	2	Q9UJU6	0	2025.94	0		675.984	0.001533	0.0147	1.71
DBR1	Lariat debranching enzyme	Q9UK59 2xPhospho [S478; S479]	1.39654	0.869791	1.21802	0.92035	0.983082	0.827166	1.037	1.34901	63168.4	88217	54943.3	76940.4	58137	62099.7	52250.7	65505.4	85214.7	[R].ILPGSMIVSSDDTVDSTIDR.[E]	High	2xPhospho [S9; S10]; 1xOxidation [M6]; 1xTMT6plex [N-Term]	1.47097e-05	0	1	1	1	Q9UK59	0	2526.13	0		842.714	0	2.713e-07	3.27
DCAF1	DDB1- and CUL4-associated factor 1	Q9Y4B6 1xPhospho [S1000]	1.17185	0.781602	0.784272	0.773659	1.14153	1.03218	0.84463	1.70101	21509.4	25205.9	16811.8	16869.2	16641	24553.6	22201.6	18167.5	36587.7	[R].HLPSPPTLDSIITEYLR.[E]	High	1xPhospho [S4]; 1xTMT6plex [N-Term]	0.000473613	0	1	1	1	Q9Y4B6	0	2261.18	0		754.398	0	1.969e-05	2.64
DCAF15	DDB1- and CUL4-associated factor 15	Q66K64 1xPhospho [S310]	0.978072	1.06439	1.0425	1.00193	0.961827	1.09053	1.04574	1.28839	219655	214838	233798	228990	220078	211270	239539	229702	283001	[R].SSGSPEPSPAIAK.[A]	High	1xPhospho [S4]; 1xTMT6plex [K13]; 1xTMT6plex [N-Term]	0.000528097	0	1	1	2	Q66K64	0	1765.91	0		589.311	0	2.253e-05	2.85
DCAF6	DDB1- and CUL4-associated factor 6	Q58WW2 2xPhospho [T654; S657]	1.24277	0.82629	1.00021	0.810368	0.939594	0.881267	0.798862	1.29078	207627	258033	171560	207670	168254	195085	182975	165865	268000	[R].DSALQDTDDSDDDPVLIPGAR.[Y]	High	2xPhospho [T7; S10]; 1xTMT6plex [N-Term]	2.03934e-05	0	1	1	4	Q58WW2	0	2604.1	0		868.705	0	4.07e-07	3
DCLK1	Serine/threonine-protein kinase DCLK1	O15075 2xPhospho [S305; S307]	1.25155	1.25492	1.49409	1.30106	1.11037	1.71234	1.29363	1.445	43195.1	54060.8	54206.5	64537.3	56199.6	47962.7	73964.8	55878.6	62417	[R].SKSPASTSSVNGTPGSQLSTPR.[S]	High	1xDeamidated [N11]; 2xPhospho [S1; S3]; 1xTMT6plex [K2]; 1xTMT6plex [N-Term]	0.0543656	0.00229823	1	1	1	O15075	1	2765.32	0		922.443	0.0009366	0.006359	1.71
DCLK1	Serine/threonine-protein kinase DCLK1	O15075 2xPhospho [S305; S307]	1.24326	1.23377	1.33179	1.25004	1.10259	1.41279	1.00078	1.191	81180.8	100929	100158	108116	101479	89508.9	114691	81244.6	96686.5	[R].SKSPASTSSVNGTPGSQLSTPR.[S]	High	2xDeamidated [N11; Q17]; 2xPhospho [S1; S3]; 1xTMT6plex [K2]; 1xTMT6plex [N-Term]	0.0065296	0	1	1	1	O15075	1	2766.3	0		922.778	0	0.000476	3.11
DCLK1	Serine/threonine-protein kinase DCLK1	O15075 2xPhospho [S32; S36]	1.05107	0.832422	0.99046	0.90742	1.16481	1.19938	0.986124	1.18685	131028	137719	109070	129778	118897	152622	157152	129210	155511	[R].VNGLPSPTHSAHCSFYR.[T]	High	1xCarbamidomethyl [C13]; 1xDeamidated [N2]; 2xPhospho [S6; S10]; 1xTMT6plex [N-Term]	0.00365083	0	1	1	1	O15075	0	2319.98	0		773.999	0	0.000239	2.39
DCLK1	Serine/threonine-protein kinase DCLK1	O15075 2xPhospho [S334; S]	0.833071	0.619342	0.747408	0.580931	0.760097	0.531663	0.6532	0.86671	431836	359750	267454	322758	250867	328237	229591	282075	374276	[K].SPSPSPTSPGSLR.[K]	High	2xPhospho [S]; 1xTMT6plex [N-Term]	0.0315604	0.00114255	1	1	3	O15075	0	1658.74	0		553.585	0.0009366	0.006761	2.83
DCLK1	Serine/threonine-protein kinase DCLK1	O15075 3xPhospho [S330; S332; S334]	1.01994	1.55131	1.3995	1.12297	0.965668	1.17692	0.926638	0.572807	113114	115370	175474	158304	127023	109231	133126	104816	64792.6	[R].SGKSPSPSPTSPGSLR.[K]	High	3xPhospho [S4; S6; S8]; 1xTMT6plex [K3]; 1xTMT6plex [N-Term]	0.00030055	0	1	1	1	O15075	1	2240.02	0		747.344	0	1.13e-05	3.51
DCLK1	Serine/threonine-protein kinase DCLK1	O15075 2xPhospho [S334; S]	0.69838	1.20653	1.046	0.915345	0.953819	0.673315	0.606915	0.570717	565997	395281	682891	592030	518082	539858	381094	343512	323024	[R].SGKSPSPSPTSPGSLR.[K]	High	2xPhospho [S8; S]; 1xTMT6plex [K3]; 1xTMT6plex [N-Term]	0.00216059	0	1	1	2	O15075	1	2160.05	0		720.689	0	0.0001269	3.17
DCP1A	mRNA-decapping enzyme 1A	Q9NPI6 1xPhospho [T/S]	1.14738	1.93266	1.09841	1.32982	1.35377	1.85849	1.82546	1.65181	13801.4	15835.4	26673.3	15159.6	18353.3	18683.9	25649.8	25193.9	22797.2	[R].NQMGDSNISSPGLQPSTQLSNLGSTETLEEMPSGSQDK.[S]	High	1xPhospho [T/S]; 2xOxidation [M3; M31]; 1xTMT6plex [K38]; 1xTMT6plex [N-Term]	0.139566	0.00676235	1	1	8	Q9NPI6	0	4535.08	0		1134.53	0.002624	0.02628	1.56
DCP1A	mRNA-decapping enzyme 1A	Q9NPI6 1xPhospho [S/T]	1.1476	2.18779	1.1667	1.42757	1.1241	2.2191	1.38902	1.64366	18123	20798	39649.3	21144.1	25871.9	20372.1	40216.7	25173.3	29788	[R].NQMGDSNISSPGLQPSTQLSNLGSTETLEEMPSGSQDK.[S]	High	1xDeamidated [Q/N]; 1xPhospho [T/S]; 2xOxidation [M3; M31]; 1xTMT6plex [K38]; 1xTMT6plex [N-Term]	0.0146704	0.000439352	1	1	10	Q9NPI6	0	4536.07	0		1134.78	0.0002396	0.001226	2.32
DCP1A	mRNA-decapping enzyme 1A	Q9NPI6 2xPhospho [T/S/Y]	1.10592	1.1252	1.29633	0.771328	0.86942	0.747142	0.581868	1.29109	71334.3	78890	80265.7	92472.5	55022.1	62019.5	53296.8	41507.2	92099.4	[K].HAPTYTIPLSPVLSPTLPAEAPTAQVPPSLPR.[N]	High	1xDeamidated [Q25]; 2xPhospho [S/T/Y]; 1xTMT6plex [N-Term]	8.26451e-06	0	1	1	13	Q9NPI6	0	3708.89	0		927.983	0	3.95e-07	4.26
DCP1A	mRNA-decapping enzyme 1A	Q9NPI6 2xPhospho [S523; S]	0.901678	0.802803	0.9034	0.788712	0.933763	0.953133	0.884803	1.129	197070	177693	158208	178033	155431	184016	187834	174368	222492	[R].KASSPSPLTIGTPESQR.[K]	High	2xPhospho [S4; S]; 1xTMT6plex [K1]; 1xTMT6plex [N-Term]	2.44693e-06	0	1	1	3	Q9NPI6	1	2374.18	0		792.068	0	2.962e-08	4.55
DCP1A	mRNA-decapping enzyme 1A	Q9NPI6 2xPhospho [S/T/Y]	1.34404	1.41942	1.5722	1.19886	0.902301	1.01283	0.75682	1.10957	69994.8	94075.7	99352.2	110046	83914.2	63156.4	70893	52973.5	77664.5	[K].HAPTYTIPLSPVLSPTLPAEAPTAQVPPSLPR.[N]	High	2xPhospho [T/S/Y]; 1xTMT6plex [N-Term]	0.000449956	0	1	1	16	Q9NPI6	0	3707.91	0		927.736	0	2.492e-05	3.78
DCP2	m7GpppN-mRNA hydrolase	Q8IU60 1xPhospho [S329]	0.990873	1.00088	1.09869	0.843819	0.898603	0.862511	1.27395	1.01461	23209.3	22997.5	23229.8	25499.9	19584.5	20856	20018.3	29567.6	23548.3	[K].QYQDSPNQK.[K]	High	1xPhospho [S5]; 1xTMT6plex [K9]; 1xTMT6plex [N-Term]	0.173135	0.00919677	1	1	1	Q8IU60	0	1645.8	0		549.27	0.00373	0.03859	1.43
DCUN1D5	DCN1-like protein 5	Q9BTE7 1xPhospho [S9]	0.951223	0.660253	0.784527	0.767699	0.819133	0.553668	0.63359	0.825955	101351	96407.6	66917.5	79512.8	77807.3	83020.1	56114.9	64215.1	83711.5	[K].SPGVAAAVAEDGGLK.[K]	High	1xPhospho [S1]; 1xTMT6plex [K15]; 1xTMT6plex [N-Term]	1.75369e-06	0	1	1	1	Q9BTE7	0	1879.99	0		627.338	0	1.975e-08	3.54
DDI2	Protein DDI1 homolog 2	Q5TDH0 1xPhospho [S/T]	1.12588	0.890757	1.10247	0.894011	0.915544	0.906871	0.888384	1.13952	121903	137249	108586	134395	108983	111608	110551	108297	138911	[R].IDFSSIAVPGTSSPR.[Q]	High	1xPhospho [S/T]; 1xTMT6plex [N-Term]	0.000383376	0	1	1	6	Q5TDH0	0	1842.92	0		614.979	0	1.523e-05	3.27
DDX20	Probable ATP-dependent RNA helicase DDX20	Q9UHI6 1xPhospho [S]	0.873032	0.798616	0.749986	0.785043	0.941788	0.395593	0.441803	1.24579	459446	401111	366921	344578	360685	432701	181754	202985	572374	[K].SYLEGSSDNQLK.[D]	High	1xPhospho [S]; 1xTMT6plex [K12]; 1xTMT6plex [N-Term]	0.070043	0.00308293	1	1	4	Q9UHI6	0	1878.93	0		626.98	0.001218	0.009009	1.64
DDX20	Probable ATP-dependent RNA helicase DDX20	Q9UHI6 1xPhospho [T/S]	0.648865	0.769758	0.811267	0.72404	0.916081	0.6907	0.865514	1.06293	324377	210477	249692	263157	234862	297156	224047	280753	344790	[R].ISLEQPPNGSDTPNPEK.[Y]	High	1xDeamidated [Q/N]; 1xPhospho [T/S]; 1xTMT6plex [K17]; 1xTMT6plex [N-Term]	0.000563029	0	1	1	13	Q9UHI6	0	2362.16	0		788.06	0	2.449e-05	2.71
DDX20	Probable ATP-dependent RNA helicase DDX20	Q9UHI6 2xPhospho [S703; T705]	1.02294	1.03208	1.165	0.889261	1.06126	0.953069	1.03273	1.03643	187556	191859	193573	218503	166787	199046	178754	193695	194389	[R].ISLEQPPNGSDTPNPEK.[Y]	High	2xDeamidated [N14; Q/N]; 2xPhospho [S10; T12]; 1xTMT6plex [K17]; 1xTMT6plex [N-Term]	0.1029	0.00418876	1	1	2	Q9UHI6	0	2443.11	0		815.047	0.001727	0.016	1.66
DDX20	Probable ATP-dependent RNA helicase DDX20	Q9UHI6 1xPhospho [T/S]	0.612475	0.688619	0.716501	0.694879	0.891892	0.613247	0.733811	0.997582	297205	182031	204661	212947	206522	265075	182260	218092	296486	[R].ISLEQPPNGSDTPNPEK.[Y]	High	2xDeamidated [N14; Q/N]; 1xPhospho [S/T]; 1xTMT6plex [K17]; 1xTMT6plex [N-Term]	0.00160949	0	1	1	6	Q9UHI6	0	2363.14	0		788.393	0	8.884e-05	2.36
DDX21	Nucleolar RNA helicase 2	Q9NR30 2xPhospho [S]	0.945598	0.72103	0.783121	0.757957	0.856858	0.898134	0.845813	1.32623	320833	303379	231330	251251	243178	274908	288151	271365	425500	[K].LKNGFPHPEPDCNPSEAASEESNSEIEQEIPVEQK.[E]	High	1xCarbamidomethyl [C12]; 2xDeamidated [N3; N13]; 2xPhospho [S]; 2xTMT6plex [K2; K35]; 1xTMT6plex [N-Term]	0.000400957	0	1	1	11	Q9NR30	1	4785.18	0		798.373	0	1.608e-05	3.18
DDX21	Nucleolar RNA helicase 2	Q9NR30 3xPhospho [S168; S171; S]	0.940007	0.844602	0.834382	0.879855	0.933937	0.958412	0.79994	1.25764	619596	582424	523312	516980	545155	578664	593828	495640	779226	[K].LKNGFPHPEPDCNPSEAASEESNSEIEQEIPVEQK.[E]	High	1xCarbamidomethyl [C12]; 1xDeamidated [N3]; 3xPhospho [S19; S22; S]; 2xTMT6plex [K2; K35]; 1xTMT6plex [N-Term]	2.13287e-05	0	1	1	12	Q9NR30	1	4864.16	0		973.634	0	4.317e-07	3.78
DDX21	Nucleolar RNA helicase 2	Q9NR30 2xPhospho [S]	0.96499	0.827363	0.838237	0.877975	0.953371	1.0005	0.755339	1.06653	725356	699962	600133	608020	636844	691534	725717	547890	773611	[K].LKNGFPHPEPDCNPSEAASEESNSEIEQEIPVEQK.[E]	High	1xCarbamidomethyl [C12]; 1xDeamidated [N3]; 2xPhospho [S]; 2xTMT6plex [K2; K35]; 1xTMT6plex [N-Term]	2.23069e-05	0	1	1	9	Q9NR30	1	4784.19	0		957.647	0	7.017e-07	3.1
DDX21	Nucleolar RNA helicase 2	Q9NR30 3xPhospho [S168; S171; S]	1.01354	0.758601	0.792762	0.871526	1.01936	0.704244	0.542737	0.915556	478800	485284	363218	379575	417287	488071	337192	259863	438368	[K].NGFPHPEPDCNPSEAASEESNSEIEQEIPVEQK.[E]	High	1xCarbamidomethyl [C10]; 1xDeamidated [N1]; 3xPhospho [S17; S20; S]; 1xTMT6plex [K33]; 1xTMT6plex [N-Term]	5.75268e-07	0	1	1	5	Q9NR30	0	4393.82	0		1099.2	0	1.496e-07	3.63
DDX21	Nucleolar RNA helicase 2	Q9NR30 1xPhospho [S89]	1.12685	1.4678	1.50186	1.51054	1.16042	0.974005	0.915871	0.818776	208651	235119	306257	313365	315175	242123	203227	191097	170838	[K].KEEPSQNDISPK.[T]	High	2xDeamidated [Q6; N7]; 1xPhospho [S10]; 2xTMT6plex [K1; K12]; 1xTMT6plex [N-Term]	0.000555863	0	1	1	1	Q9NR30	1	2141.1	0		714.378	0	2.402e-05	2.95
DDX21	Nucleolar RNA helicase 2	Q9NR30 1xPhospho [S121]	1.16872	1.88178	1.44156	1.45029	1.23337	1.44759	1.27104	0.775428	257153	300541	483907	370702	372947	317164	372253	326852	199404	[K].NEEPSEEEIDAPKPK.[K]	High	1xPhospho [S5]; 2xTMT6plex [K13; K15]; 1xTMT6plex [N-Term]	0.00106831	0	1	1	2	Q9NR30	0	2479.26	0		827.093	0	5.35e-05	3.05
DDX21	Nucleolar RNA helicase 2	Q9NR30 1xPhospho [S89]	1.30233	1.48826	1.55278	1.46813	1.04076	0.885387	0.968018	0.757063	267185	347963	397640	414878	392262	278075	236562	258640	202276	[K].KEEPSQNDISPK.[T]	High	1xDeamidated [N7]; 1xPhospho [S10]; 2xTMT6plex [K1; K12]; 1xTMT6plex [N-Term]	0.0360116	0.00114255	1	1	2	Q9NR30	1	2140.11	0		714.043	0.0004608	0.003708	2.15
DDX21	Nucleolar RNA helicase 2	Q9NR30 1xPhospho [S89]	1.43887	1.28919	1.40942	1.27246	1.10266	0.385266	0.550386	0.709422	255758	368002	329720	360470	325442	282013	98534.7	140765	181440	[K].EEPSQNDISPK.[T]	High	1xPhospho [S9]; 1xTMT6plex [K11]; 1xTMT6plex [N-Term]	0.000441392	0	1	1	1	Q9NR30	0	1781.87	0		594.629	0	1.813e-05	3.29
DDX21	Nucleolar RNA helicase 2	Q9NR30 1xPhospho [S89]	1.39158	1.78566	1.71603	1.70082	1.16634	1.47043	1.38392	0.668476	334475	465449	597258	573968	568882	390111	491821	462885	223588	[K].KKEEPSQNDISPK.[T]	High	1xDeamidated [N/Q]; 1xPhospho [S11]; 3xTMT6plex [K1; K2; K13]; 1xTMT6plex [N-Term]	0.000842903	0	1	1	3	Q9NR30	2	2497.37	0		625.098	0	3.997e-05	3.19
DDX21	Nucleolar RNA helicase 2	Q9NR30 1xPhospho [S71]	1.40345	1.54528	1.48556	1.48626	0.975498	0.766789	0.639504	0.648069	701176	984065	1.08351e+06	1.04164e+06	1.04213e+06	683996	537654	448405	454411	[K].KAEPSEVDMNSPK.[S]	High	1xPhospho [S11]; 1xOxidation [M9]; 2xTMT6plex [K1; K13]; 1xTMT6plex [N-Term]	0.000811125	0	1	1	2	Q9NR30	1	2215.13	0		739.048	0	3.818e-05	2.6
DDX21	Nucleolar RNA helicase 2	Q9NR30 1xPhospho [S89]	1.51139	1.93779	1.91571	1.78398	1.06334	1.43768	1.22809	0.574467	333618	504227	646481	639114	595167	354751	479638	409714	191653	[K].KKEEPSQNDISPK.[T]	High	1xPhospho [S11]; 3xTMT6plex [K1; K2; K13]; 1xTMT6plex [N-Term]	5.6835e-05	0	1	1	7	Q9NR30	2	2496.39	0		624.852	0	4.22e-06	3.72
DDX21	Nucleolar RNA helicase 2	Q9NR30 1xPhospho [S89]	1.46903	1.36085	1.55974	1.32266	0.924183	0.325879	0.505174	0.533425	546818	803292	744135	852893	723256	505360	178196	276238	291686	[K].EEPSQNDISPK.[T]	High	1xDeamidated [N6]; 1xPhospho [S9]; 1xTMT6plex [K11]; 1xTMT6plex [N-Term]	0.00151936	0	1	1	2	Q9NR30	0	1782.86	0		594.959	0	8.274e-05	3.43
DDX21	Nucleolar RNA helicase 2	Q9NR30 1xPhospho [S89]	1.24425	1.49178	1.62879	1.46469	1.04669	0.948428	0.849671	0.513452	305925	380648	456374	498287	448086	320209	290148	259936	157078	[K].KEEPSQNDISPK.[T]	High	1xPhospho [S10]; 2xTMT6plex [K1; K12]; 1xTMT6plex [N-Term]	0.00182935	0	1	1	2	Q9NR30	1	2139.13	0		713.71	0	0.0001039	3.09
DDX24	ATP-dependent RNA helicase DDX24	Q9GZR7 2xPhospho [S287; S295]	0.83224	0.573908	0.692917	0.651445	0.812699	0.716524	0.73257	1.35101	132887	110594	76265.2	92079.9	86568.8	107997	95217.1	97349.3	179533	[R].SPGKAEAESDALPDDTVIESEALPSDIAAEAR.[A]	High	2xPhospho [S1; S9]; 1xTMT6plex [K4]; 1xTMT6plex [N-Term]	0.00459544	0	1	1	1	Q9GZR7	1	3872.81	0		968.964	0	0.000314	2.84
DDX41	Probable ATP-dependent RNA helicase DDX41	Q9UJV9 2xPhospho [S21; S23]	0.800115	1.29502	1.02728	0.996095	0.810632	1.00367	0.760894	1.16931	303563	242885	393121	311843	302377	246078	304677	230979	354959	[R].TDEVPAGGSRSEAEDEDDEDYVPYVPLR.[Q]	High	2xPhospho [S9; S11]; 1xTMT6plex [N-Term]	5.53972e-05	0	1	1	3	Q9UJV9	1	3499.47	0		875.625	0	1.392e-06	4.09
DDX42	ATP-dependent RNA helicase DDX42	Q86XP3 2xPhospho [S109; S]	0.94227	1.12477	1.06039	1.00639	1.0429	1.06148	1.0098	1.57922	216194	203713	243168	229250	217574	225468	229485	218312	341417	[R].QQFHSKPVDSDSDDDPLEAFMAEVEDQAAR.[D]	High	2xPhospho [S10; S]; 1xOxidation [M21]; 1xTMT6plex [K6]; 1xTMT6plex [N-Term]	8.12429e-09	0	1	1	11	Q86XP3	0	4011.74	0		1003.69	0	2.586e-11	4.47
DDX42	ATP-dependent RNA helicase DDX42	Q86XP3 2xPhospho [S109; S]	0.871286	1.0032	0.936907	0.969858	0.995665	1.09412	1.01237	1.54418	169265	147478	169807	158586	164163	168531	185197	171358	261375	[R].QQFHSKPVDSDSDDDPLEAFMAEVEDQAAR.[D]	High	1xDeamidated [Q2]; 2xPhospho [S10; S]; 1xOxidation [M21]; 1xTMT6plex [K6]; 1xTMT6plex [N-Term]	2.37653e-07	0	1	1	9	Q86XP3	0	4012.72	0		1003.94	0	1.668e-09	4.26
DDX42	ATP-dependent RNA helicase DDX42	Q86XP3 1xPhospho [Y/S]	0.982043	1.0572	0.959914	1.04938	1.16226	1.15652	1.10562	1.38612	116558	114465	123225	111886	122314	135471	134802	128868	161563	[R].YMAENPTAGVVQEEEEDNLEYDSDGNPIAPTKK.[I]	High	1xDeamidated [N/Q]; 1xPhospho [Y/S/T]; 1xOxidation [M2]; 2xTMT6plex [K32; K33]; 1xTMT6plex [N-Term]	0.00190098	0	1	1	6	Q86XP3	1	4438.08	0		888.429	0	0.0001198	3.16
DDX42	ATP-dependent RNA helicase DDX42	Q86XP3 1xPhospho [Y/S]	0.842743	0.761899	0.823194	0.769837	0.95941	1.04366	0.885982	1.29094	137441	115827	104716	113140	105807	131862	143441	121770	177427	[R].YMAENPTAGVVQEEEEDNLEYDSDGNPIAPTKK.[I]	High	1xPhospho [S/Y]; 1xOxidation [M2]; 2xTMT6plex [K32; K33]; 1xTMT6plex [N-Term]	0.000310331	0	1	1	2	Q86XP3	1	4437.09	0		888.226	0	1.169e-05	3.44
DDX42	ATP-dependent RNA helicase DDX42	Q86XP3 1xPhospho [S/Y/T]	0.948931	0.773301	0.819944	0.834087	0.939665	1.0493	0.776619	1.16737	245414	232881	189779	201226	204697	230607	257514	190594	286489	[R].YMAENPTAGVVQEEEEDNLEYDSDGNPIAPTKK.[I]	High	2xDeamidated [Q/N]; 1xPhospho [Y/S/T]; 1xOxidation [M2]; 2xTMT6plex [K32; K33]; 1xTMT6plex [N-Term]	0.00270296	0	1	1	10	Q86XP3	1	4439.06	0		888.628	0	0.0005673	2.92
DDX42	ATP-dependent RNA helicase DDX42	Q86XP3 1xPhospho [Y/S]	0.988729	1.00287	0.967868	0.933228	0.978032	1.01686	0.685555	0.830471	65116.8	64382.9	65303.5	63024.4	60768.8	63686.3	66214.8	44641.2	54077.6	[R].YMAENPTAGVVQEEEEDNLEYDSDGNPIAPTK.[K]	High	1xPhospho [S/Y]; 1xOxidation [M2]; 1xTMT6plex [K32]; 1xTMT6plex [N-Term]	0.000449956	0	1	1	2	Q86XP3	0	4079.84	0		1020.71	0	1.851e-05	2.7
DDX46	Probable ATP-dependent RNA helicase DDX46	Q7L014 1xPhospho [S]	1.26684	1.08396	1.09156	1.04494	1.00082	1.45404	1.48732	1.68203	176397	223468	191208	192549	184325	176542	256489	262359	296706	[K].AALGLQDSDDEDAAVDIDEQIESMFNSK.[K]	High	1xDeamidated [N/Q]; 1xPhospho [S]; 1xOxidation [M24]; 1xTMT6plex [K28]; 1xTMT6plex [N-Term]	5.9781e-07	0	1	1	114	Q7L014	0	3581.61	0		896.16	0	5.208e-09	4.38
DDX46	Probable ATP-dependent RNA helicase DDX46	Q7L014 1xPhospho [S]	0.9678	0.767907	0.850626	0.805875	0.938946	1.00968	1.02705	1.54009	198560	192166	152475	168900	160014	186437	200481	203931	305799	[K].AALGLQDSDDEDAAVDIDEQIESMFNSK.[K]	High	2xDeamidated [Q6; Q/N]; 1xPhospho [S]; 1xOxidation [M24]; 1xTMT6plex [K28]; 1xTMT6plex [N-Term]	4.64333e-06	0	1	1	61	Q7L014	0	3582.6	0		896.41	0	6.568e-08	3.84
DDX46	Probable ATP-dependent RNA helicase DDX46	Q7L014 1xPhospho [S]	0.910191	0.767048	0.779798	0.766373	0.910772	0.83213	0.892947	1.47143	234402	213351	179798	182786	179639	213487	195053	209308	344906	[K].AALGLQDSDDEDAAVDIDEQIESMFNSK.[K]	High	1xPhospho [S]; 1xOxidation [M24]; 1xTMT6plex [K28]; 1xTMT6plex [N-Term]	1.95546e-06	0	1	1	45	Q7L014	0	3580.63	0		895.912	0	2.261e-08	4.24
DDX46	Probable ATP-dependent RNA helicase DDX46	Q7L014 2xPhospho [S296; S/T]	1.02196	1.03873	0.962008	1.03655	1.09905	1.27622	0.916813	1.09229	523027	534511	543285	503156	542141	574835	667497	479518	571295	[K].KGELMENDQDAMEYSSEEEEVDLQTALTGYQTK.[Q]	High	2xPhospho [S/T/Y]; 2xOxidation [M5; M12]; 2xTMT6plex [K1; K33]; 1xTMT6plex [N-Term]	0.000314332	0	1	1	26	Q7L014	1	4661.07	0		1166.02	0	1.191e-05	3.08
DDX51	ATP-dependent RNA helicase DDX51	Q8N8A6 1xPhospho [S]	1.0178	0.869475	0.923628	0.720891	0.750019	0.902853	1.09066	1.14615	52009.6	52935.6	45221.1	48037.5	37493.3	39008.2	46957.1	56724.7	59610.8	[R].KADGEDAGAESNEEAPGEPSAGSSEEAPGEPSAGSSEEAPGER.[S]	High	1xDeamidated [N12]; 1xPhospho [S]; 1xTMT6plex [K1]; 1xTMT6plex [N-Term]	0.00272031	0	1	1	4	Q8N8A6	1	4667.99	0		934.412	0	0.0002373	3.26
DDX51	ATP-dependent RNA helicase DDX51	Q8N8A6 1xPhospho [S83]	1.02746	0.865172	0.788081	0.761409	0.870587	0.744589	0.607661	0.938991	72224.8	74208.2	62486.8	56918.9	54992.6	62877.9	53777.7	43888.1	67818.4	[R].RVNDAEPGSPEAPQGK.[R]	High	1xPhospho [S9]; 1xTMT6plex [K16]; 1xTMT6plex [N-Term]	0.00144349	0	1	1	1	Q8N8A6	1	2190.1	0		730.705	0	7.735e-05	2.28
DDX51	ATP-dependent RNA helicase DDX51	Q8N8A6 1xPhospho [S83]	0.99168	0.797194	0.835022	0.735668	0.95359	0.570051	0.623489	0.848789	98204.8	97387.7	78288.3	82003.2	72246.1	93647.1	55981.7	61229.6	83355.1	[R].RVNDAEPGSPEAPQGK.[R]	High	1xDeamidated [Q/N]; 1xPhospho [S9]; 1xTMT6plex [K16]; 1xTMT6plex [N-Term]	0.0852268	0.00364363	1	1	2	Q8N8A6	1	2191.08	0		731.038	0.00135	0.01196	1.92
DDX51	ATP-dependent RNA helicase DDX51	Q8N8A6 1xPhospho [S83]	0.838194	0.831418	0.826962	0.847411	0.814492	0.666013	0.662095	0.843631	187780	157396	156124	155287	159127	152946	125064	124328	158417	[R].VNDAEPGSPEAPQGK.[R]	High	1xPhospho [S8]; 1xTMT6plex [K15]; 1xTMT6plex [N-Term]	2.00052e-05	0	1	1	1	Q8N8A6	0	2033.99	0		678.67	0	3.961e-07	2.78
DDX55	ATP-dependent RNA helicase DDX55	Q8NHQ9 1xPhospho [S594]	1.10153	0.870052	1.01066	0.82271	0.790623	0.771945	0.798188	0.838415	143948	158563	125242	145482	118427	113808	111120	114897	120688	[K].TVDLGISDLEDDC.[-]	High	1xCarbamidomethyl [C13]; 1xPhospho [S7]; 1xTMT6plex [N-Term]	0.00143428	0	1	1	1	Q8NHQ9	0	1760.75	0		880.879	0	7.715e-05	2.14
DEF6	Differentially expressed in FDCP 6 homolog	Q9H4E7 1xPhospho [S597]	0.92108	0.792621	0.81087	0.72682	0.970579	0.965978	1.04435	1.24458	251975	232089	199721	204319	183140	244562	243402	263150	313602	[R].TPSPNSNEQQK.[S]	High	1xDeamidated [N5]; 1xPhospho [S3]; 1xTMT6plex [K11]; 1xTMT6plex [N-Term]	0.0276495	0.000983608	1	1	2	Q9H4E7	0	1768.85	0		590.289	0.0006883	0.004721	2.23
DEK	Protein DEK	P35659 3xPhospho [S303; S306; S]	1.04662	1.13226	1.41308	1.33758	1.26712	1.46225	1.39797	1.21904	58329.7	61049.2	66044.2	82424.3	78020.6	73910.8	85292.3	81543.3	71106	[K].KESESEDSSDDEPLIK.[K]	High	3xPhospho [S5; S8; S]; 2xTMT6plex [K1; K16]; 1xTMT6plex [N-Term]	0.0630739	0.00245075	1	1	2	P35659	1	2735.2	0		912.404	0.001019	0.007808	1.64
DEK	Protein DEK	P35659 3xPhospho [S243; S244; S251]	1.47448	7.14507	4.89583	4.04893	1.93555	2.01193	2.47125	0.442229	144851	213580	1.03497e+06	709166	586491	280366	291430	357963	64057.3	[K].NKEESSDDEDKESEEEPPK.[K]	High	3xPhospho [S5; S6; S13]; 3xTMT6plex [K2; K11; K19]; 1xTMT6plex [N-Term]	0.0025032	0	1	1	1	P35659	2	3377.48	0		845.126	0	0.0001523	2.72
DENND4C	DENN domain-containing protein 4C	Q5VZ89 3xPhospho [S/T]	1.13598	1.02387	1.1798	1.10552	1.29241	0.547739	0.949689	1.15936	88334	100346	90442.2	104216	97654.7	114164	48383.9	83889.8	102411	[R].KSSTGSISNVLFSTQDPVEDAVFGEATNLK.[K]	High	1xDeamidated [Q/N]; 3xPhospho [T/S]; 2xTMT6plex [K1; K30]; 1xTMT6plex [N-Term]	0.0212017	0.000830543	1	1	4	Q5VZ89	1	4069.93	0		1018.24	0.0003386	0.001915	2
DENND4C	DENN domain-containing protein 4C	Q5VZ89 3xPhospho [S/T]	1.01482	0.770822	0.934827	1.09799	1.22604	0.491099	0.521536	1.09792	96395.2	97823.7	74303.6	90112.8	105841	118184	47339.6	50273.6	105834	[R].KSSTGSISNVLFSTQDPVEDAVFGEATNLK.[K]	High	3xPhospho [S/T]; 2xTMT6plex [K1; K30]; 1xTMT6plex [N-Term]	0.0816565	0.00351438	1	1	5	Q5VZ89	1	4068.95	0		1017.99	0.001319	0.01128	1.82
DENND4C	DENN domain-containing protein 4C	Q5VZ89 2xPhospho [S]	0.880956	0.875726	0.78938	0.881185	1.01185	0.714314	0.553547	0.880845	183975	162074	161112	145226	162116	186155	131416	101839	162053	[R].KSSTGSISNVLFSTQDPVEDAVFGEATNLK.[K]	High	1xDeamidated [N/Q]; 2xPhospho [S/T]; 2xTMT6plex [K1; K30]; 1xTMT6plex [N-Term]	0.0065296	0	1	1	6	Q5VZ89	1	3989.96	0		998.255	0	0.000474	2.29
DENND4C	DENN domain-containing protein 4C	Q5VZ89 2xPhospho [S/T]	0.764089	0.69255	0.601311	0.785725	0.868183	0.530299	0.542804	0.67375	100319	76652.4	69475.7	60322.7	78822.9	87094.9	53198.8	54453.4	67589.7	[R].KSSTGSISNVLFSTQDPVEDAVFGEATNLK.[K]	High	2xPhospho [S/T]; 2xTMT6plex [K1; K30]; 1xTMT6plex [N-Term]	0.165329	0.00865044	1	1	6	Q5VZ89	1	3988.98	0		997.999	0.003602	0.03545	1.76
DENR	Density-regulated protein	O43583 1xPhospho [S73]	0.931446	1.12333	1.17523	1.16162	1.02331	1.22545	1.61112	1.20816	80327.5	74820.7	90234.3	94403.2	93310.4	82199.6	98437.6	129417	97048.2	[K].LTVENSPKQEAGISEGQGTAGEEEEK.[K]	High	1xPhospho [S6]; 2xTMT6plex [K8; K26]; 1xTMT6plex [N-Term]	0.00104129	0	1	1	1	O43583	1	3484.73	0		871.942	0	5.208e-05	2.75
DENR	Density-regulated protein	O43583 1xPhospho [S73]	1.04374	1.25592	1.41081	1.30651	0.945767	0.548435	0.616878	0.644343	544956	568792	684423	768828	711990	515401	298873	336171	351138	[K].LTVENSPK.[Q]	High	1xPhospho [S6]; 1xTMT6plex [K8]; 1xTMT6plex [N-Term]	0.0638576	0.002612	1	1	3	O43583	0	1425.78	0		713.384	0.002265	0.02136	2.69
DFFA	DNA fragmentation factor subunit alpha	O00273 1xPhospho [S315]	0.95953	0.891848	0.802969	0.879558	0.784257	0.504426	0.473331	0.531448	613952	589105	547552	492984	540006	481496	309693	290602	326283	[K].ASPPGDLQNPK.[R]	High	1xDeamidated [N/Q]; 1xPhospho [S2]; 1xTMT6plex [K11]; 1xTMT6plex [N-Term]	0.0173067	0.000830543	1	1	4	O00273	0	1662.85	0		554.956	0.0003721	0.002838	3.33
DFFA	DNA fragmentation factor subunit alpha	O00273 1xPhospho [S315]	0.982613	0.822286	0.777741	0.829888	0.770271	0.539385	0.482393	0.475848	906585	890822	745472	705089	752365	698316	488999	437330	431397	[K].ASPPGDLQNPK.[R]	High	1xPhospho [S2]; 1xTMT6plex [K11]; 1xTMT6plex [N-Term]	0.0137661	0.000439352	1	1	5	O00273	0	1661.87	0		554.627	0.0004608	0.003085	2.98
DGCR8	Microprocessor complex subunit DGCR8	Q8WYQ5 2xPhospho [S271; S275]	0.881967	0.985758	0.849048	0.844283	0.968233	0.956144	0.506514	0.953242	41144	36287.6	40558	34933.2	34737.1	39836.9	39339.5	20840	39220.2	[K].YGGDSDHPSDGETSVQPMMTK.[I]	High	2xPhospho [S5; S9]; 2xOxidation [M18; M19]; 1xTMT6plex [K21]; 1xTMT6plex [N-Term]	0.14629	0.00731893	1	1	1	Q8WYQ5	0	2889.18	0		723.05	0.002822	0.02868	1.5
DGCR8	Microprocessor complex subunit DGCR8	Q8WYQ5 2xPhospho [S373; S377]	1.14622	0.779361	0.833663	0.753265	0.821387	0.532989	0.497792	0.818191	121078	138782	94363.4	100938	91203.8	99451.8	64533.2	60271.7	99064.9	[R].EQSSDLTPSGDVSPVKPLSR.[S]	High	2xPhospho [S9; S13]; 1xTMT6plex [K16]; 1xTMT6plex [N-Term]	5.50435e-05	0	1	1	1	Q8WYQ5	0	2717.32	0		680.083	0	1.383e-06	3.41
DHRS4L1	Putative dehydrogenase/reductase SDR family member 4-like 1	P0CG22 3xPhospho [T75; T84; S/T]	1.50817	0.827288	0.788784	0.863379	0.687531	4.12565	5.13857	1.81779	30760.8	46392.5	25448.1	24263.7	26558.3	21149	126908	158067	55916.9	[K].QQNVDQAVATLQGEGLSMTGTVCHVGK.[M]	High	1xCarbamidomethyl [C23]; 3xPhospho [T10; T19; S/T]; 1xOxidation [M18]; 1xTMT6plex [K27]; 1xTMT6plex [N-Term]	0.077752	0.00337135	1	1	4	P0CG22	0	3542.59	0		886.406	0.001287	0.01051	1.39
DHX16	Pre-mRNA-splicing factor ATP-dependent RNA helicase DHX16	O60231 2xPhospho [S106; S]	0.923665	0.846321	0.890487	0.858694	0.959071	0.790108	0.668603	1.13323	252004	232768	213276	224406	216394	241690	199110	168491	285578	[R].LLEDSEESSEETVSR.[A]	High	2xPhospho [S8; S]; 1xTMT6plex [N-Term]	4.03296e-06	0	1	1	5	O60231	0	2098.87	0		700.293	0	4.252e-06	3.79
DHX16	Pre-mRNA-splicing factor ATP-dependent RNA helicase DHX16	O60231 3xPhospho [S103; S106; S107]	0.934073	0.827198	0.8877	0.806276	0.903	0.835517	0.676503	0.988011	1.04684e+06	977827	865946	929283	844044	945299	874655	708193	1.03429e+06	[R].LLEDSEESSEETVSR.[A]	High	3xPhospho [S5; S8; S9]; 1xTMT6plex [N-Term]	1.48042e-05	0	1	1	5	O60231	0	2178.83	0		726.951	0	3.05e-07	4.33
DHX34	Probable ATP-dependent RNA helicase DHX34	Q14147 2xPhospho [S749; S750]	0.795389	0.636525	0.747951	0.687415	0.830528	0.626416	0.625443	1.10401	289179	230010	184070	216292	198786	240172	181147	180865	319256	[R].LQEEQDGGSSDEDR.[A]	High	2xPhospho [S9; S10]; 1xTMT6plex [N-Term]	4.15238e-05	0	1	1	2	Q14147	0	1953.73	0		977.364	0	9.756e-07	3.32
DIDO1	Death-inducer obliterator 1	Q9BTC0 3xPhospho [S154; S156; S/T]	1.0524	1.23443	1.17204	1.20428	1.22712	1.95639	1.62329	1.54661	448967	472493	554218	526207	540681	550934	878353	728805	694374	[K].VKGGDDHDDTSDSDSDGLTLK.[E]	High	3xPhospho [S13; S15; T/S]; 2xTMT6plex [K2; K21]; 1xTMT6plex [N-Term]	0.0483095	0.00200618	1	1	4	Q9BTC0	1	3104.34	0		1035.44	0.0008615	0.005458	1.88
DIDO1	Death-inducer obliterator 1	Q9BTC0 1xPhospho [S/T]	0.911779	1.09057	1.04129	1.08178	0.932759	1.30085	1.22008	1.10762	90370.8	82398.3	98556.1	94101.8	97761.5	84294.2	117559	110260	100097	[R].RNSVERPAEPVAGAATPSLVEQQK.[M]	High	1xDeamidated [N2]; 1xPhospho [T/S]; 1xTMT6plex [K24]; 1xTMT6plex [N-Term]	0.149759	0.00758774	1	1	2	Q9BTC0	1	3073.61	0		769.162	0.00286	0.02974	2.03
DIDO1	Death-inducer obliterator 1	Q9BTC0 3xPhospho [S154; S156; T/S]	0.92532	0.593186	0.672874	0.594022	0.783623	0.457429	0.566899	0.724305	210947	195193	125131	141941	125307	165303	96493.1	119586	152790	[K].GGDDHDDTSDSDSDGLTLK.[E]	High	3xPhospho [S13; T/S]; 1xTMT6plex [K19]; 1xTMT6plex [N-Term]	0.000291077	0	1	1	6	Q9BTC0	0	2648.01	0		883.346	0	1.08e-05	2.45
DIP2C	Disco-interacting protein 2 homolog C	Q9Y2E4 2xPhospho [T67; S72]	0.996051	0.671759	0.896629	0.800201	1.18999	1.24358	0.734434	1.70346	83624.2	83294	56175.4	74979.9	66916.2	99511.8	103993	61416.5	142451	[R].RAPVTPSSASR.[Y]	High	2xPhospho [T5; S10]; 1xTMT6plex [N-Term]	0.0248354	0.000983608	1	1	1	Q9Y2E4	1	1517.71	0		506.574	0.0003721	0.002321	2.49
DIP2C	Disco-interacting protein 2 homolog C	Q9Y2E4 1xPhospho [T264]	1.1275	1.1389	1.16287	1.15372	1.2455	1.01633	1.08541	1.01632	102178	115205	116371	118820	117885	127262	103847	110905	103845	[K].IQQLVNTLK.[R]	High	1xPhospho [T7]; 1xTMT6plex [K9]; 1xTMT6plex [N-Term]	0.0104682	0.000228773	1	1	1	Q9Y2E4	0	1594.93	0		797.969	0.0001248	0.0008267	2.81
DKC1	H/ACA ribonucleoprotein complex subunit DKC1	O60832 1xPhospho [S513]	0.926436	0.875882	0.977821	0.65272	1.03321	1.82991	1.47231	2.80054	72552.2	67214.9	63547.1	70943	47356.2	74961.5	132764	106820	203185	[K].AKEVELVSE.[-]	High	1xPhospho [S8]; 1xTMT6plex [K2]; 1xTMT6plex [N-Term]	0.144582	0.00717235	1	1	1	O60832	1	1541.82	0		514.613	0.002717	0.02815	1.54
DKC1	H/ACA ribonucleoprotein complex subunit DKC1	O60832 3xPhospho [S453; S455; S/T]	1.24258	1.12749	1.24096	1.18106	1.27219	1.51318	1.552	1.51462	631051	784132	711501	783107	745309	802814	954893	979390	955801	[R].KRESESESDETPPAAPQLIK.[K]	High	3xPhospho [S6; S8; S/T]; 2xTMT6plex [K1; K20]; 1xTMT6plex [N-Term]	1.35728e-06	0	1	1	7	O60832	2	3139.5	0		785.623	0	1.436e-08	5
DKC1	H/ACA ribonucleoprotein complex subunit DKC1	O60832 1xPhospho [S]	0.974916	0.933842	1.1403	0.885583	1.27369	1.1035	0.992611	1.45625	46738.8	45566.4	43646.6	53296.4	41391.1	59530.7	51576.3	46393.4	68063.4	[R].ESESESDETPPAAPQLIK.[K]	High	1xPhospho [S]; 1xTMT6plex [K18]; 1xTMT6plex [N-Term]	0.00185292	0	1	1	2	O60832	0	2466.21	0		822.742	0	0.0001055	2.45
DKC1	H/ACA ribonucleoprotein complex subunit DKC1	O60832 3xPhospho [S451; S453; S455]	0.857438	0.744833	0.756707	0.896702	0.993313	0.816754	0.83277	1.21685	131844	113048	98202.1	99767.5	118225	130963	107684	109796	160435	[K].RESESESDETPPAAPQLIK.[K]	High	1xDeamidated [Q16]; 3xPhospho [S3; S5; S7]; 1xTMT6plex [K19]; 1xTMT6plex [N-Term]	0.0156336	0.000439352	1	1	1	O60832	1	2783.22	0		696.567	0.0002396	0.001321	2.93
DKC1	H/ACA ribonucleoprotein complex subunit DKC1	O60832 3xPhospho [S451; S453; S455]	0.868402	0.930996	0.831356	0.910129	1.06097	1.14431	1.18159	1.20277	230195	199902	214311	191374	209507	244231	263415	271996	276872	[K].RESESESDETPPAAPQLIK.[K]	High	3xPhospho [S3; S5; S7]; 1xTMT6plex [K19]; 1xTMT6plex [N-Term]	5.3651e-05	0	1	1	2	O60832	1	2782.24	0		928.086	0	1.346e-06	2.96
DKC1	H/ACA ribonucleoprotein complex subunit DKC1	O60832 1xPhospho [S/T]	0.922539	1.00837	0.994085	1.05415	1.274	1.30009	1.18214	1.18043	506140	466934	510374	503146	533549	644823	658029	598330	597464	[K].AGLESGAEPGDGDSDTTKK.[K]	High	1xPhospho [S/T]; 2xTMT6plex [K18; K19]; 1xTMT6plex [N-Term]	0.000939865	0	1	1	6	O60832	1	2602.29	0		651.336	0	0.0004267	3.03
DKC1	H/ACA ribonucleoprotein complex subunit DKC1	O60832 2xPhospho [S453; S]	1.1033	0.955817	0.957763	1.05469	1.18222	1.15663	1.11035	1.10976	6.28928e+06	6.93899e+06	6.0114e+06	6.02364e+06	6.63327e+06	7.43529e+06	7.2744e+06	6.9833e+06	6.97958e+06	[R].KRESESESDETPPAAPQLIK.[K]	High	2xPhospho [S/T]; 2xTMT6plex [K1; K20]; 1xTMT6plex [N-Term]	9.07196e-05	0	1	1	8	O60832	2	3059.53	0		765.632	0	2.567e-06	3.63
DKC1	H/ACA ribonucleoprotein complex subunit DKC1	O60832 1xPhospho [S453]	0.823519	0.788255	0.964672	0.835211	1.06225	0.96185	0.872928	1.08471	55950.9	46076.6	44103.6	53974.3	46730.8	59433.7	53816.4	48841.2	60690.5	[R].ESESESDETPPAAPQLIK.[K]	High	1xDeamidated [Q15]; 1xPhospho [S4]; 1xTMT6plex [K18]; 1xTMT6plex [N-Term]	0.0259583	0.000983608	1	1	1	O60832	0	2467.19	0		823.072	0.0003721	0.002457	2.19
DKC1	H/ACA ribonucleoprotein complex subunit DKC1	O60832 2xPhospho [S451; S453]	0.746481	0.639452	0.635691	0.685209	0.878028	0.588592	0.583534	0.973372	697170	520424	445807	443185	477707	612135	410349	406822	678606	[K].RESESESDETPPAAPQLIK.[K]	High	2xPhospho [S3; S5]; 1xTMT6plex [K19]; 1xTMT6plex [N-Term]	0.0017831	0	1	1	4	O60832	1	2702.27	0		901.43	0	0.0001003	2.9
DKC1	H/ACA ribonucleoprotein complex subunit DKC1	O60832 2xPhospho [S485; S494]	0.927589	0.827164	1.00087	0.975895	0.952651	0.485562	0.512218	0.713691	187481	173905	155077	187644	182962	178604	91033.6	96031.1	133803	[K].AGLESGAEPGDGDSDTTK.[K]	High	2xPhospho [S5; S14]; 1xTMT6plex [K18]; 1xTMT6plex [N-Term]	0.000126579	0	1	1	1	O60832	0	2324.99	0		775.673	0	3.873e-06	3.19
DKC1	H/ACA ribonucleoprotein complex subunit DKC1	O60832 1xPhospho [S494]	0.996249	0.69851	0.806227	0.850614	0.947596	0.571034	0.470789	0.584803	369422	368037	258045	297839	314236	350063	210953	173920	216039	[K].AGLESGAEPGDGDSDTTK.[K]	High	1xPhospho [S14]; 1xTMT6plex [K18]; 1xTMT6plex [N-Term]	1.90599e-06	0	1	1	4	O60832	0	2245.03	0		749.015	0	2.184e-08	4.1
DLAT	Dihydrolipoyllysine-residue acetyltransferase component of pyruvate dehydrogenase complex, mitochondrial	P10515 1xPhospho [S/T]	1.06824	0.938614	0.976926	0.876935	1.058	1.03996	0.8388	1.47837	42386.6	45279.1	39784.6	41408.5	37170.2	44845.2	44080.5	35553.8	62663.1	[K].VPLPSLSPTMQAGTIAR.[W]	High	1xPhospho [T/S]; 1xOxidation [M10]; 1xTMT6plex [N-Term]	0.00131972	0	1	1	2	P10515	0	2064.08	0		688.696	0	6.941e-05	2.11
DLAT	Dihydrolipoyllysine-residue acetyltransferase component of pyruvate dehydrogenase complex, mitochondrial	P10515 1xPhospho [S/T]	1.21771	0.923934	1.20983	0.873632	0.950219	0.838634	0.942301	1.21087	50244.2	61183	46422.4	60786.9	43895	47743	42136.5	47345.2	60839.1	[K].VPLPSLSPTMQAGTIAR.[W]	High	1xDeamidated [Q11]; 1xPhospho [S/T]; 1xOxidation [M10]; 1xTMT6plex [N-Term]	0.014764	0.000439352	1	1	2	P10515	0	2065.06	0		689.032	0.0002396	0.001235	2.03
DLGAP1	Disks large-associated protein 1	O14490 3xPhospho [S356; S359; S362]	1.18172	1.24065	1.41984	1.2508	1.05243	1.31634	0.991995	0.911549	38746.2	45787.2	48070.3	55013.5	48463.8	40777.7	51003.1	38436	35319.1	[K].AMGDEDSGDSDTSPKPSPK.[V]	High	3xPhospho [S7; S10; S13]; 1xOxidation [M2]; 2xTMT6plex [K15; K19]; 1xTMT6plex [N-Term]	0.0104682	0.000228773	1	1	1	O14490	0	2864.2	0		716.805	0.0001248	0.000823	1.84
DLGAP2	Disks large-associated protein 2	Q9P1A6 1xPhospho [T597]	0.911067	0.704895	0.963528	0.765352	0.783316	0.862558	1.12944	0.859758	43147.7	39310.5	30414.6	41574	33023.2	33798.3	37217.4	48732.7	37096.6	[R].AIQAGYSQDDECIPMMTPSDITSTIR.[S]	High	1xCarbamidomethyl [C12]; 2xDeamidated [Q3; Q8]; 1xPhospho [T24]; 1xTMT6plex [N-Term]	0.134707	0.00618034	1	1	1	Q9P1A6	0	3211.41	0		1071.14	0.0024	0.02474	1.24
DMXL2	DmX-like protein 2	Q8TDJ6 1xPhospho [S1857]	1.28436	1.21256	1.20599	1.00397	1.05316	1.31655	0.902921	1.2184	41577	53399.8	50414.6	50141.4	41742.1	43787.1	54738.1	37540.8	50657.5	[R].NLASPEGTLATLGLK.[T]	High	1xDeamidated [N1]; 1xPhospho [S4]; 1xTMT6plex [K15]; 1xTMT6plex [N-Term]	0.0582018	0.00229823	1	1	1	Q8TDJ6	0	2024.11	0		675.379	0.0009366	0.006992	1.59
DNAJA1	DnaJ homolog subfamily A member 1	P31689 1xPhospho [S83]	1.0287	0.848693	1.1188	0.858731	0.877476	0.846656	0.793674	1.15749	55238.6	56823.9	46880.6	61800.7	47435.1	48470.5	46768.1	43841.4	63938.2	[K].EGGAGGGFGSPMDIFDMFFGGGGR.[M]	High	1xPhospho [S10]; 2xOxidation [M12; M17]; 1xTMT6plex [N-Term]	0.00282676	0	1	1	2	P31689	0	2664.11	0		888.711	0	0.0003706	2.14
DNAJA1	DnaJ homolog subfamily A member 1	P31689 1xPhospho [S335]	0.871578	1.21774	1.25955	1.33837	1.08013	1.38117	1.13148	1.07774	34072.1	29696.5	41490.8	42915.4	45601	36802.4	47059.5	38551.9	36720.7	[K].VNFPENGFLSPDKLSLLEK.[L]	High	2xDeamidated [N2; N6]; 1xPhospho [S10]; 2xTMT6plex [K13; K19]; 1xTMT6plex [N-Term]	0.0421143	0.00130199	1	1	1	P31689	1	2916.56	0		729.901	0.0005481	0.004555	2.57
DNAJC1	DnaJ homolog subfamily C member 1	Q96KC8 2xPhospho [S479; S480]	0.745352	1.09646	1.04796	1.02295	1.08233	1.65451	1.74739	1.67116	255392	190357	280026	267641	261254	276419	422549	446270	426800	[R].QKDFDIAEQNESSDEESLRK.[E]	High	2xPhospho [S12; S13]; 2xTMT6plex [K2; K20]; 1xTMT6plex [N-Term]	0.00391682	0	1	1	1	Q96KC8	2	3215.51	0		804.636	0	0.0002597	2.21
DNAJC1	DnaJ homolog subfamily C member 1	Q96KC8 2xPhospho [S479; S480]	0.880421	0.967046	0.998312	0.913427	1.08646	1.51358	1.54804	1.61649	338888	298365	327721	338316	309550	368190	512934	524613	547811	[R].QKDFDIAEQNESSDEESLRK.[E]	High	1xDeamidated [Q/N]; 2xPhospho [S12; S13]; 2xTMT6plex [K2; K20]; 1xTMT6plex [N-Term]	0.01342	0.000439352	1	1	3	Q96KC8	2	3216.5	0		644.108	0.0001838	0.001106	2.23
DNAJC1	DnaJ homolog subfamily C member 1	Q96KC8 2xPhospho [S479; S480]	1.07968	0.654789	0.800974	0.843315	1.08178	0.572894	0.706042	0.946757	385449	416163	252388	308735	325055	416970	220821	272143	364927	[K].DFDIAEQNESSDEESLR.[K]	High	2xPhospho [S10; S11]; 1xTMT6plex [N-Term]	1.021e-05	0	1	1	2	Q96KC8	0	2372.94	0		791.644	0	1.731e-07	3.62
DNAJC1	DnaJ homolog subfamily C member 1	Q96KC8 2xPhospho [S479; S480]	0.867227	0.74116	0.781426	0.752426	0.913556	0.540645	0.541726	0.594315	538890	467340	399403	421102	405475	492306	291348	291931	320270	[K].DFDIAEQNESSDEESLRK.[E]	High	1xDeamidated [N/Q]; 2xPhospho [S10; S11]; 1xTMT6plex [K18]; 1xTMT6plex [N-Term]	0.000811125	0	1	1	6	Q96KC8	1	2731.18	0		911.07	0	3.833e-05	2.76
DNAJC1	DnaJ homolog subfamily C member 1	Q96KC8 2xPhospho [S480; S]	0.845004	0.819774	0.834677	0.873885	0.919572	0.551963	0.464773	0.571704	478953	404717	392633	399771	418550	440432	264364	222604	273820	[K].DFDIAEQNESSDEESLRK.[E]	High	2xPhospho [S11; S]; 1xTMT6plex [K18]; 1xTMT6plex [N-Term]	0.000371293	0	1	1	5	Q96KC8	1	2730.19	0		910.737	0	1.46e-05	2.73
DNAJC2	DnaJ homolog subfamily C member 2	Q99543 1xPhospho [S63]	1.22138	0.830799	0.922123	0.820437	0.994913	0.579487	0.728149	0.782126	140894	172085	117055	129922	115595	140177	81646.3	102592	110197	[K].ELSEESEDEELQLEEFPMLK.[T]	High	1xDeamidated [Q12]; 1xPhospho [S6]; 1xOxidation [M18]; 1xTMT6plex [K20]; 1xTMT6plex [N-Term]	0.000122589	0	1	1	2	Q99543	0	2979.37	0		993.805	0	3.73e-06	3.42
DNAJC2	DnaJ homolog subfamily C member 2	Q99543 1xPhospho [S63]	1.44662	0.771003	1.00791	0.755626	0.916513	0.423588	0.675586	0.684827	58215.6	84215.9	44884.4	58675.8	43989.3	53355.4	24659.4	39329.6	39867.6	[K].ELSEESEDEELQLEEFPMLK.[T]	High	1xPhospho [S6]; 1xOxidation [M18]; 1xTMT6plex [K20]; 1xTMT6plex [N-Term]	0.00234804	0	1	1	2	Q99543	0	2978.39	0		745.35	0	0.0001405	3.21
DNAJC2	DnaJ homolog subfamily C member 2	Q99543 1xPhospho [S47]	1.00736	1.31103	1.16638	1.08958	1.00163	1.09569	0.936209	0.660767	92849.5	93533.1	121728	108298	101167	93001.1	101735	86926.5	61351.9	[R].NASASFQELEDK.[K]	High	1xPhospho [S3]; 1xTMT6plex [K12]; 1xTMT6plex [N-Term]	0.011157	0.000228773	1	1	1	Q99543	0	1876.91	0		626.307	0.0001248	0.0008875	2.33
DNAJC2	DnaJ homolog subfamily C member 2	Q99543 2xPhospho [S60; S63]	0.945623	0.917587	0.878227	0.984993	1.04436	0.289239	0.246411	0.523742	119894	113375	110013	105294	118095	125212	34678	29543.2	62793.6	[K].KELSEESEDEELQLEEFPMLK.[T]	High	1xDeamidated [Q13]; 2xPhospho [S4; S7]; 1xOxidation [M19]; 2xTMT6plex [K1; K21]; 1xTMT6plex [N-Term]	0.150638	0.00758774	1	1	1	Q99543	1	3416.6	0		854.91	0.002968	0.03015	1.74
DNAJC5	DnaJ homolog subfamily C member 5	Q9H3Z4 1xPhospho [T/S]	0.751251	0.35484	0.410376	0.537947	1.04889	0.528835	0.479171	1.58998	180012	135235	63875.6	73872.8	96837.2	188813	95196.9	86256.9	286217	[R].SLSTSGESLYHVLGLDK.[N]	High	1xPhospho [S/T]; 1xTMT6plex [K17]; 1xTMT6plex [N-Term]	0.000151445	0	1	1	11	Q9H3Z4	0	2344.22	0		782.075	0	5.937e-06	3.78
DNAJC6	Putative tyrosine-protein phosphatase auxilin	O75061 3xPhospho [S299; S305; S309]	1.50116	0.455996	0.631862	0.750118	0.974176	0.91665	0.455696	1.1443	30072	45142.8	13712.7	19001.4	22557.5	29295.4	27565.5	13703.7	34411.3	[K].IFIPLNITVQGDVVVSMYHLRSTIGSRLQAK.[V]	High	3xPhospho [S16; S22; S26]; 1xOxidation [M17]; 1xTMT6plex [K31]; 1xTMT6plex [N-Term]	0.064253	0.002612	1	1	1	O75061	2	4170.14	0		1043.29	0.001058	0.008032	1.73
DNM1L	Dynamin-1-like protein	O00429 1xPhospho [S616]	0.931991	1.0946	1.04751	1.03051	1.01817	0.703836	0.693817	0.725994	539902	503183	590975	565553	556373	549711	380002	374593	391965	[K].SKPIPIMPASPQK.[G]	High	1xPhospho [S10]; 1xOxidation [M7]; 2xTMT6plex [K2; K13]; 1xTMT6plex [N-Term]	0.000248005	0	1	1	4	O00429	0	2177.24	0		726.412	0	0.0002199	3.22
DNMT1	DNA (cytosine-5)-methyltransferase 1	P26358 1xPhospho [S714]	0.968964	1.00187	1.14584	0.977397	0.932698	1.2248	1.00316	1.53038	200298	194082	200673	229509	195771	186817	245325	200930	306532	[K].EADDDEEVDDNIPEMPSPK.[K]	High	1xPhospho [S17]; 1xOxidation [M15]; 1xTMT6plex [K19]; 1xTMT6plex [N-Term]	0.000458685	0	1	1	2	P26358	0	2699.17	0		675.547	0	1.898e-05	2.61
DNMT1	DNA (cytosine-5)-methyltransferase 1	P26358 1xPhospho [S714]	1.43034	1.59667	1.56237	1.4659	1.2733	1.41648	0.991233	1.21794	55833.7	79861.1	89147.8	87233	81846.3	71093	79087.3	55344.1	68001.8	[K].EADDDEEVDDNIPEMPSPK.[K]	High	1xDeamidated [N11]; 1xPhospho [S17]; 1xOxidation [M15]; 1xTMT6plex [K19]; 1xTMT6plex [N-Term]	0.000958099	0	1	1	1	P26358	0	2700.15	0		675.8	0	4.687e-05	2.65
DNMT3A	DNA (cytosine-5)-methyltransferase 3A	Q9Y6K1 1xPhospho [S105]	0.791447	0.998349	1.02919	0.985317	0.845333	0.923054	0.885398	0.904744	467661	370129	466889	481314	460794	395329	431677	414066	423114	[R].SEPQPEEGSPAGGQK.[G]	High	1xPhospho [S9]; 1xTMT6plex [K15]; 1xTMT6plex [N-Term]	5.22564e-07	0	1	1	2	Q9Y6K1	0	2035.97	0		679.331	0	4.427e-09	4.04
DNMT3A	DNA (cytosine-5)-methyltransferase 3A	Q9Y6K1 1xPhospho [S105]	0.912044	0.592589	0.592747	0.456095	0.63188	0.347835	0.333196	0.8528	282316	257485	167297	167342	128763	178390	98199.2	94066.4	240759	[K].RSEPQPEEGSPAGGQK.[G]	High	1xPhospho [S10]; 1xTMT6plex [K16]; 1xTMT6plex [N-Term]	0.0340334	0.00114255	1	1	1	Q9Y6K1	1	2192.07	0		731.371	0.0004608	0.003448	1.67
DNPH1	2'-deoxynucleoside 5'-phosphate N-hydrolase 1	O43598 1xPhospho [S169]	0.815317	0.367874	0.462909	0.435756	0.809416	0.378607	0.295087	1.1287	214219	174656	78805.5	99163.8	93347.2	173392	81104.8	63213.2	241790	[R].YFEADPPGQVAASPDPTT.[-]	High	1xDeamidated [Q9]; 1xPhospho [S13]; 1xTMT6plex [N-Term]	0.0174169	0.000830543	1	1	1	O43598	0	2172.96	0		724.999	0.0003386	0.001511	2.02
DNPH1	2'-deoxynucleoside 5'-phosphate N-hydrolase 1	O43598 1xPhospho [S169]	0.8985	0.698047	0.807993	0.742395	0.940868	0.558037	0.586718	0.989236	103694	93169.1	72383.4	83784.1	76981.9	97562.5	57865.1	60839.2	102578	[R].YFEADPPGQVAASPDPTT.[-]	High	1xPhospho [S13]; 1xTMT6plex [N-Term]	0.0115181	0.000228773	1	1	1	O43598	0	2171.97	0		724.664	0.0001248	0.0009228	2.14
DNTTIP2	Deoxynucleotidyltransferase terminal-interacting protein 2	Q5QJE6 3xPhospho [S141; S145; S148]	1.30736	1.0117	0.924298	1.18979	1.04535	0.808477	1.05202	0.951471	174131	227651	176167	160948	207179	182028	140781	183189	165680	[K].ESYTEEIVSEAESHVSGISR.[I]	High	3xPhospho [S9; S13; S16]; 1xTMT6plex [N-Term]	2.24502e-05	0	1	1	2	Q5QJE6	0	2678.09	0		893.369	0	4.584e-07	3.07
DOCK10	Dedicator of cytokinesis protein 10	Q96BY6 2xPhospho [S1292; S]	0.99051	0.706556	0.814103	0.719468	0.863458	1.17401	1.16311	1.24021	92100.6	91226.5	65074.2	74979.3	66263.4	79525	108127	107123	114224	[R].ASLASLDSNPSTNEK.[S]	High	2xPhospho [S5; S]; 1xTMT6plex [K15]; 1xTMT6plex [N-Term]	0.00110307	0	1	1	2	Q96BY6	0	2152	0		718.006	0	5.561e-05	2.3
DOCK10	Dedicator of cytokinesis protein 10	Q96BY6 2xPhospho [S1289; S1292]	0.889989	0.913036	0.828372	0.741198	0.939596	1.29778	1.18908	1.20114	116064	103296	105971	96144.3	86026.5	109053	150626	138009	139410	[R].ASLASLDSNPSTNEK.[S]	High	1xDeamidated [N9]; 2xPhospho [S2; S5]; 1xTMT6plex [K15]; 1xTMT6plex [N-Term]	0.0154361	0.000439352	1	1	1	Q96BY6	0	2152.98	0		718.339	0.0002396	0.001309	2.22
DOCK6	Dedicator of cytokinesis protein 6	Q96HP0 1xPhospho [S1227]	1.26247	0.957684	0.870411	0.883581	0.822574	1.16577	1.0827	1.31515	42363.9	53483.3	40571.2	36874	37431.9	34847.4	49386.4	45867.2	55714.9	[R].LASMLDSDTEGEGDIAGTINPSVAMAIAGGPLAPGSR.[A]	High	1xPhospho [S36]; 2xOxidation [M4; M25]; 1xTMT6plex [N-Term]	0.0630739	0.00245075	1	1	1	Q96HP0	0	3882.83	0		971.462	0.001058	0.007824	2.96
DOCK6	Dedicator of cytokinesis protein 6	Q96HP0 1xPhospho [S1227]	1.04908	0.869803	0.941106	0.87167	0.776019	0.924114	0.955382	1.0339	75900	79625.1	66018.1	71430	66159.8	58899.9	70140.3	72513.6	78473.3	[R].LASMLDSDTEGEGDIAGTINPSVAMAIAGGPLAPGSR.[A]	High	1xDeamidated [N20]; 1xPhospho [S36]; 2xOxidation [M4; M25]; 1xTMT6plex [N-Term]	0.0121977	0.000228773	1	1	2	Q96HP0	0	3883.82	0		971.705	0.0001248	0.0009893	3.71
DOCK7	Dedicator of cytokinesis protein 7	Q96N67 3xPhospho [S910; T/S]	1.25581	1.3657	1.38946	1.14705	1.34038	1.5609	1.81206	1.81254	58963.7	74047.2	80526.8	81927.9	67634.2	79034	92036.8	106846	106874	[R].SLSNSNPDISGTPTSPDDEVR.[S]	High	3xPhospho [S15; S/T]; 1xTMT6plex [N-Term]	0.00210598	0	1	1	2	Q96N67	0	2657.06	0		886.361	0	0.0001231	2.42
DOCK7	Dedicator of cytokinesis protein 7	Q96N67 2xPhospho [S/T]	0.942539	0.79529	0.908029	0.905633	1.29171	1.12788	1.04372	1.57395	450730	424830	358461	409276	408195	582213	508369	470434	709425	[R].SLSNSNPDISGTPTSPDDEVR.[S]	High	2xPhospho [S/T]; 1xTMT6plex [N-Term]	1.26042e-07	0	1	1	4	Q96N67	0	2577.1	0		859.695	0	7.616e-10	5.18
DOCK7	Dedicator of cytokinesis protein 7	Q96N67 2xPhospho [S900; S905]	0.77415	0.70872	0.749525	0.726876	1.06142	0.800402	0.864755	1.46363	146225	113200	103633	109599	106287	155206	117039	126449	214019	[R].SLSNSNPDISGTPTSPDDEVR.[S]	High	1xDeamidated [N]; 2xPhospho [S5; S10]; 1xTMT6plex [N-Term]	1.45225e-05	0	1	1	2	Q96N67	0	2578.08	0		860.028	0	2.676e-07	3.65
DOCK7	Dedicator of cytokinesis protein 7	Q96N67 2xPhospho [S894; S896]	0.864124	0.680539	0.67113	0.663981	1.02797	0.785102	0.724863	1.28204	287666	248579	195768	193061	191005	295712	225847	208519	368799	[R].SRSLSNSNPDISGTPTSPDDEVR.[S]	High	1xDeamidated [N8]; 2xPhospho [S1; S3]; 1xTMT6plex [N-Term]	0.149759	0.00758774	1	1	1	Q96N67	1	2821.21	0		941.081	0.00286	0.02976	1.44
DOCK7	Dedicator of cytokinesis protein 7	Q96N67 2xPhospho [S180; S182]	0.739046	0.960452	0.854309	0.95951	0.88326	0.674887	0.559605	0.919646	289762	214148	278303	247547	278030	255935	195557	162152	266479	[R].SMSIDDTPR.[G]	High	2xPhospho [S1; S3]; 1xOxidation [M2]; 1xTMT6plex [N-Term]	0.170171	0.00892292	1	1	1	Q96N67	0	1426.55	0		713.78	0.003663	0.03756	1.32
DOCK7	Dedicator of cytokinesis protein 7	Q96N67 1xPhospho [S1432]	1.06187	0.53915	0.862305	0.781821	0.967936	0.695026	0.571996	0.866549	95770.9	101696	51634.9	82583.8	74875.7	92700.2	66563.3	54780.5	82990.2	[R].SPSGSAFGSQENLR.[W]	High	1xPhospho [S3]; 1xTMT6plex [N-Term]	0.000485904	0	1	1	1	Q96N67	0	1745.81	0		582.607	0	2.029e-05	2.83
DOT1L	Histone-lysine N-methyltransferase, H3 lysine-79 specific	Q8TEK3 1xPhospho [S374]	1.19714	1.65146	1.18569	1.36238	0.970101	0.750141	0.9507	0.855442	103189	123532	170412	122350	140583	100104	77406.3	98101.7	88272.1	[K].VAGPADAPMDSGAEEEK.[A]	High	1xPhospho [S11]; 1xOxidation [M9]; 1xTMT6plex [K17]; 1xTMT6plex [N-Term]	0.000101157	0	1	1	1	Q8TEK3	0	2228.02	0		743.345	0	2.93e-06	2.54
DOT1L	Histone-lysine N-methyltransferase, H3 lysine-79 specific	Q8TEK3 2xPhospho [S826; S834]	0.818199	0.680412	0.737583	0.753894	0.850361	0.338123	0.453533	0.560099	366853	300159	249611	270585	276569	311958	124042	166380	205474	[K].LSPQDPRPLSPGALQLAGEK.[S]	High	2xPhospho [S2; S10]; 1xTMT6plex [K20]; 1xTMT6plex [N-Term]	0.0139424	0.000439352	1	1	2	Q8TEK3	0	2692.39	0		898.134	0.0001838	0.00116	1.84
DPYSL2	Dihydropyrimidinase-related protein 2	Q16555 2xPhospho [T/S]	1.27016	2.05435	1.97247	1.81876	1.31305	16.2536	6.26405	6.56692	203433	258392	417923	401266	369997	267117	3.30651e+06	1.27431e+06	1.33593e+06	[K].TVTPASSAKTSPAK.[Q]	High	2xPhospho [T/S]; 2xTMT6plex [K9; K14]; 1xTMT6plex [N-Term]	0.00450818	0	1	1	3	Q16555	1	2193.15	0		731.718	0	0.0003074	3.76
DSG2	Desmoglein-2	Q14126 1xPhospho [S680]	1.10773	0.776709	0.853139	0.763637	1.01762	0.977388	0.885444	1.56745	54213.3	60053.5	42108	46251.5	41399.3	55168.7	52987.5	48002.9	84976.8	[K].VVPSFLPVDQGGSLVGR.[N]	High	1xDeamidated [Q10]; 1xPhospho [S13]; 1xTMT6plex [N-Term]	0.0868022	0.00364363	1	1	1	Q14126	0	2037.06	0		1019.05	0.00135	0.01229	1.52
DSG2	Desmoglein-2	Q14126 1xPhospho [S680]	1.04641	0.530866	0.64821	0.631027	0.957557	0.71214	0.648464	1.06302	127009	132903	67424.5	82328.2	80145.8	121618	90447.9	82360.5	135013	[K].VVPSFLPVDQGGSLVGR.[N]	High	1xPhospho [S13]; 1xTMT6plex [N-Term]	9.92313e-05	0	1	1	2	Q14126	0	2036.08	0		679.366	0	2.867e-06	3.97
DSN1	Kinetochore-associated protein DSN1 homolog	Q9H410 1xPhospho [S81]	1.01417	1.02139	0.976527	0.908533	0.987538	0.881272	1.05773	0.92641	144941	146994	148040	141538	131683	143134	127732	153308	134274	[K].SLHLSPQEQSASYQDR.[R]	High	1xDeamidated [Q]; 1xPhospho [S5]; 1xTMT6plex [N-Term]	5.72003e-05	0	1	1	4	Q9H410	0	2155.99	0		719.341	0	1.452e-06	3.48
DSN1	Kinetochore-associated protein DSN1 homolog	Q9H410 1xPhospho [S81]	1.15304	1.0159	1.03741	0.909113	0.962382	0.876336	0.926177	0.907861	161488	186202	164056	167528	146810	155413	141517	149566	146608	[K].SLHLSPQEQSASYQDR.[R]	High	1xPhospho [S5]; 1xTMT6plex [N-Term]	1.29776e-06	0	1	1	2	Q9H410	0	2155	0		719.005	0	1.357e-08	4.24
DST	Dystonin	Q03001 2xPhospho [T/Y/S]	0.978709	0.861636	1.10893	0.917561	0.846599	0.876991	0.888009	1.45898	50212.1	49143	43264.6	55681.7	46072.7	42509.5	44035.6	44588.8	73258.7	[R].ECTNILEGDESDSLTDYDIVGGK.[E]	High	1xCarbamidomethyl [C2]; 2xPhospho [S/T/Y]; 1xTMT6plex [K23]; 1xTMT6plex [N-Term]	0.00192547	0	1	1	2	Q03001	0	3148.37	0		1050.13	0	0.0001101	1.65
DST	Dystonin	Q03001 1xPhospho [S/Y/T]	1.45832	0.995628	1.10378	0.954021	0.842994	1.00693	0.875124	1.27371	52015.7	75855.4	51788.3	57413.9	49624.1	43848.9	52376.3	45520.2	66252.9	[R].ECTNILEGDESDSLTDYDIVGGK.[E]	High	1xCarbamidomethyl [C2]; 1xDeamidated [N4]; 1xPhospho [T/S/Y]; 1xTMT6plex [K23]; 1xTMT6plex [N-Term]	0.163426	0.00840754	1	1	4	Q03001	0	3069.39	0		1023.8	0.003468	0.03473	1.27
DST	Dystonin	Q03001 1xPhospho [S/T/Y]	1.06644	0.605019	0.849278	0.858354	0.816721	0.85675	0.786124	1.26962	55477.9	59164	33565.1	47116.1	47619.7	45309.9	47530.7	43612.5	70435.7	[R].ECTNILEGDESDSLTDYDIVGGK.[E]	High	1xCarbamidomethyl [C2]; 1xPhospho [S/Y/T]; 1xTMT6plex [K23]; 1xTMT6plex [N-Term]	0.0136787	0.000439352	1	1	4	Q03001	0	3068.41	0		1023.47	0.0001838	0.001133	1.65
DST	Dystonin	Q03001 1xPhospho [S1382]	1.05982	0.740082	0.674349	0.827297	0.926022	0.559285	0.620441	0.693394	87396.8	92625.2	64680.8	58935.9	72303.2	80931.4	48879.7	54224.6	60600.5	[R].AMVDSQQKSPVK.[R]	High	1xPhospho [S9]; 1xOxidation [M2]; 2xTMT6plex [K8; K12]; 1xTMT6plex [N-Term]	0.0348992	0.00114255	1	1	1	Q03001	1	2101.13	0		526.038	0.0004608	0.003575	2.19
DTL	Denticleless protein homolog	Q9NZJ0 2xPhospho [S511; S512]	0.856467	0.688386	0.78363	0.748745	0.915491	0.682291	0.480078	0.81822	136922	117269	94254.9	107296	102519	125350	93420.4	65733.1	112032	[R].TPSSSPPITPPASETK.[I]	High	2xPhospho [S4; S5]; 1xTMT6plex [K16]; 1xTMT6plex [N-Term]	0.00453708	0	1	1	1	Q9NZJ0	0	2215.07	0		739.029	0	0.0003098	2.18
DTX3L	E3 ubiquitin-protein ligase DTX3L	Q8TDB6 1xPhospho [S532]	1.18112	1.46153	1.23898	1.3965	1.4313	1.04092	0.952149	1.00824	32950.3	38918.3	48157.8	40824.8	46015.2	47161.8	34298.5	31373.6	33221.9	[K].EGHETPMDIDSDDSK.[A]	High	1xPhospho [S11]; 1xOxidation [M7]; 1xTMT6plex [K15]; 1xTMT6plex [N-Term]	0.00270296	0	1	1	1	Q8TDB6	0	2229.96	0		743.995	0	0.0001666	2.03
DUSP4	Dual specificity protein phosphatase 4	Q13115 2xPhospho [S]	0.830207	0.8943	0.738782	0.759762	0.961026	0.778176	0.531261	0.951582	46901.7	38938.1	41944.2	34650.1	35634.1	45073.8	36497.8	24917	44630.8	[R].SIISPNFSFMGQLLQFESQVLATSCAAEAASPSGPLR.[E]	High	1xCarbamidomethyl [C25]; 1xDeamidated [Q/N]; 2xPhospho [S]; 1xOxidation [M10]; 1xTMT6plex [N-Term]	0.0182084	0.000830543	1	1	5	Q13115	0	4318.01	0		1080.26	0.0005481	0.004365	2.46
DUSP4	Dual specificity protein phosphatase 4	Q13115 2xPhospho [S338; S345]	0.563109	0.774898	0.738036	0.73795	0.986424	0.759491	1.02955	0.827842	23853	13431.9	18483.7	17604.4	17602.3	23529.2	18116.2	24558	19746.5	[R].SIISPNFSFMGQLLQFESQVLATSCAAEAASPSGPLR.[E]	High	1xCarbamidomethyl [C25]; 2xPhospho [S24; S31]; 1xOxidation [M10]; 1xTMT6plex [N-Term]	0.0125923	0.000228773	1	1	3	Q13115	0	4317.02	0		1080.01	0.0001248	0.001027	2.91
DUSP4	Dual specificity protein phosphatase 4	Q13115 2xPhospho [T/S/Y]	0.72075	0.581492	0.794733	0.766912	0.80659	0.733507	0.696453	0.591464	18407.7	13267.4	10704	14629.2	14117.1	14847.5	13502.2	12820.1	10887.5	[K].TPATPTSQFVFSFPVSVGVHSAPSSLPYLHSPITTSPSC.[-]	High	1xCarbamidomethyl [C39]; 1xDeamidated [Q8]; 2xPhospho [S/Y/T]; 1xTMT6plex [N-Term]	0.0933857	0.00392929	1	1	10	Q13115	0	4478.09	0		1120.28	0.001503	0.01378	1.23
DYNC1LI1	Cytoplasmic dynein 1 light intermediate chain 1	Q9Y6G9 1xPhospho [S207]	1.08504	0.704277	0.88454	0.7142	0.767822	1.61888	1.67199	1.88283	77954	84583.4	54901.2	68953.5	55674.8	59854.8	126198	130338	146774	[R].DFQEYVEPGEDFPASPQRR.[N]	High	1xDeamidated [Q17]; 1xPhospho [S15]; 1xTMT6plex [N-Term]	0.0622995	0.00245075	1	1	1	Q9Y6G9	1	2577.15	0		859.726	0.001019	0.00767	1.73
DYNC1LI1	Cytoplasmic dynein 1 light intermediate chain 1	Q9Y6G9 3xPhospho [S/T]	0.641445	0.623632	0.789314	0.729798	0.930824	0.942493	0.875066	1.62921	166766	106971	104000	131630	121705	155229	157175	145931	271696	[R].KPVTVSPTTPTSPTEGEAS.[-]	High	3xPhospho [S/T]; 1xTMT6plex [K1]; 1xTMT6plex [N-Term]	0.00210598	0	1	1	4	Q9Y6G9	0	2584.16	0		862.062	0	0.000123	2.94
DYNC1LI1	Cytoplasmic dynein 1 light intermediate chain 1	Q9Y6G9 2xPhospho [S/T]	0.649552	0.59608	0.6664	0.550495	0.835672	0.685326	0.835454	1.07731	184293	119708	109854	122813	101453	154009	126301	153969	198540	[R].KPVTVSPTTPTSPTEGEAS.[-]	High	2xPhospho [S/T]; 1xTMT6plex [K1]; 1xTMT6plex [N-Term]	0.0451085	0.00147264	1	1	3	Q9Y6G9	0	2504.2	0		835.396	0.0006883	0.004973	2.39
DYNC1LI1	Cytoplasmic dynein 1 light intermediate chain 1	Q9Y6G9 1xPhospho [T/S]	1.10522	0.797143	1.02534	0.79245	0.875196	0.813993	0.72477	1.0422	85983.4	95030.7	68541	88162.3	68137.5	75252.3	69989.9	62318.2	89611.5	[R].KPVTVSPTTPTSPTEGEAS.[-]	High	1xPhospho [T/S]; 1xTMT6plex [K1]; 1xTMT6plex [N-Term]	0.0543656	0.00229823	1	1	8	Q9Y6G9	0	2424.23	0		808.748	0.002895	0.02984	1.66
DYNC1LI1	Cytoplasmic dynein 1 light intermediate chain 1	Q9Y6G9 1xPhospho [S207]	1.1415	1.02396	1.15603	1.03038	0.958354	0.635923	0.684247	0.67526	443201	505914	453822	512352	456667	424743	281842	303259	299276	[R].DFQEYVEPGEDFPASPQR.[R]	High	1xPhospho [S15]; 1xTMT6plex [N-Term]	3.1014e-06	0	1	1	3	Q9Y6G9	0	2420.06	0		807.351	0	9.429e-08	4.72
DYNC1LI2	Cytoplasmic dynein 1 light intermediate chain 2	O43237 1xPhospho [S194]	1.39241	1.5871	1.5048	1.39635	1.29819	6.02309	3.92204	6.84937	74998.5	104429	119030	112858	104724	97362	451722	294147	513692	[K].DFQDYMEPEEGCQGSPQRR.[G]	High	1xCarbamidomethyl [C12]; 1xPhospho [S15]; 1xOxidation [M6]; 1xTMT6plex [N-Term]	0.00399266	0	1	1	1	O43237	1	2654.09	0		885.365	0	0.0002656	2.71
DYNC1LI2	Cytoplasmic dynein 1 light intermediate chain 2	O43237 1xPhospho [S194]	0.823072	0.903723	0.930607	0.896969	1.00498	0.61812	0.677906	0.576101	542213	446280	490010	504587	486348	544911	335152	367570	312369	[K].DFQDYMEPEEGCQGSPQR.[R]	High	1xCarbamidomethyl [C12]; 1xPhospho [S15]; 1xOxidation [M6]; 1xTMT6plex [N-Term]	1.95546e-06	0	1	1	2	O43237	0	2497.98	0		833.335	0	2.245e-08	4.88
EAF1	ELL-associated factor 1	Q96JC9 2xPhospho [S158; S165]	0.878273	2.54225	1.65466	1.79932	1.19097	3.52623	2.80668	1.5257	174340	153119	443218	288474	313695	207634	614764	489319	265992	[K].TSPLKDNPSPEPQLDDIKR.[E]	High	2xPhospho [S2; S9]; 2xTMT6plex [K5; K18]; 1xTMT6plex [N-Term]	0.00231818	0	1	1	1	Q96JC9	2	2997.53	0		750.14	0	0.0001385	3.3
EAF1	ELL-associated factor 1	Q96JC9 2xPhospho [S165; S/T]	1.13904	1.5312	1.54638	1.30301	1.14259	0.878222	0.917606	1.02238	55468.9	63181.4	84934	85776	72276.5	63378.2	48714	50898.6	56710.1	[K].TSPLKDNPSPEPQLDDIK.[R]	High	2xPhospho [S9; T/S]; 2xTMT6plex [K5; K18]; 1xTMT6plex [N-Term]	0.116069	0.00520979	1	1	3	Q96JC9	1	2841.43	0		711.114	0.002265	0.02165	2.35
EAF1	ELL-associated factor 1	Q96JC9 2xPhospho [S158; S165]	1.21134	1.88215	1.48083	1.47761	1.21606	0.831048	0.9687	0.892061	68143.4	82544.6	128256	100909	100690	82866.4	56630.4	66010.5	60788.1	[K].TSPLKDNPSPEPQLDDIK.[R]	High	1xDeamidated [N7]; 2xPhospho [S2; S9]; 2xTMT6plex [K5; K18]; 1xTMT6plex [N-Term]	0.0405636	0.00130199	1	1	1	Q96JC9	1	2842.41	0		711.364	0.0005481	0.004338	2.61
EAPP	E2F-associated phosphoprotein	Q56P03 2xPhospho [S109; S111]	1.0977	0.814603	1.11398	0.810157	0.911832	0.837202	0.790108	1.01035	256652	281728	209070	285905	207929	234024	214870	202783	259308	[R].YYDDIYFDSDSEDEDR.[A]	High	2xPhospho [S9; S11]; 1xTMT6plex [N-Term]	8.3471e-05	0	1	1	4	Q56P03	0	2435.87	0		812.629	0	2.318e-06	3.22
EDC3	Enhancer of mRNA-decapping protein 3	Q96F86 1xPhospho [S131]	0.923364	1.20895	1.05181	1.0957	0.924894	0.831766	0.758891	0.678121	495443	457474	598968	521111	542859	458233	412093	375987	335970	[K].SQDVAVSPQQQQCSK.[S]	High	1xCarbamidomethyl [C13]; 1xPhospho [S7]; 1xTMT6plex [K15]; 1xTMT6plex [N-Term]	5.16281e-05	0	1	1	4	Q96F86	0	2228.08	0		743.364	0	6.559e-06	4.1
EDC3	Enhancer of mRNA-decapping protein 3	Q96F86 1xPhospho [T173]	1.36046	1.22421	1.1221	1.14089	1.0573	0.797281	0.761373	0.623458	99173.4	134921	121409	111282	113146	104856	79069.1	75507.9	61830.4	[R].HPNQATPK.[K]	High	1xPhospho [T6]; 1xTMT6plex [K8]; 1xTMT6plex [N-Term]	0.0589269	0.00229823	1	1	1	Q96F86	0	1430.76	0		477.59	0.0009366	0.007108	2.25
EDC3	Enhancer of mRNA-decapping protein 3	Q96F86 1xPhospho [S131]	0.902187	1.42376	1.21501	1.23446	0.840655	0.764222	0.65846	0.610637	380571	343346	541839	462397	469799	319929	290840	250590	232390	[K].SQDVAVSPQQQQCSK.[S]	High	1xCarbamidomethyl [C13]; 1xDeamidated [Q]; 1xPhospho [S7]; 1xTMT6plex [K15]; 1xTMT6plex [N-Term]	6.37811e-05	0	1	1	10	Q96F86	0	2229.06	0		743.695	0	1.664e-06	3.96
EDC3	Enhancer of mRNA-decapping protein 3	Q96F86 1xPhospho [S131]	0.902633	1.29899	1.17207	1.1032	0.988319	0.753599	0.628375	0.605596	220405	198945	286304	258330	243151	217830	166097	138497	133476	[K].SQDVAVSPQQQQCSK.[S]	High	1xCarbamidomethyl [C13]; 2xDeamidated [Q10; Q]; 1xPhospho [S7]; 1xTMT6plex [K15]; 1xTMT6plex [N-Term]	0.000292947	0	1	1	2	Q96F86	0	2230.05	0		744.028	0	1.093e-05	3.31
EDC4	Enhancer of mRNA-decapping protein 4	Q6P2E9 1xPhospho [S]	1.22059	0.646279	0.793678	0.813211	0.785312	0.805752	0.678107	1.36131	94645.2	115523	61167.2	75117.7	76966.5	74326	76260.5	64179.6	128841	[K].GPGQVPTATSALSLELQEVEPLGLPQASPSR.[T]	High	1xPhospho [S]; 1xTMT6plex [N-Term]	5.79378e-05	0	1	1	3	Q6P2E9	0	3438.77	0		860.45	0	1.476e-06	3.83
EDC4	Enhancer of mRNA-decapping protein 4	Q6P2E9 1xPhospho [S]	1.35455	0.976667	0.989917	0.896247	0.829519	0.729599	0.735318	1.01945	76288.4	103336	74508.4	75519.2	68373.2	63282.6	55660	56096.2	77772.4	[K].GPGQVPTATSALSLELQEVEPLGLPQASPSR.[T]	High	1xDeamidated [Q17]; 1xPhospho [S]; 1xTMT6plex [N-Term]	0.000287371	0	1	1	4	Q6P2E9	0	3439.76	0		860.701	0	3.139e-05	4.12
EDC4	Enhancer of mRNA-decapping protein 4	Q6P2E9 1xPhospho [S]	1.93895	0.734342	0.904336	0.746798	0.817378	0.531231	0.374202	0.931734	51366.4	99596.8	37720.5	46452.5	38360.3	41985.8	27287.4	19221.4	47859.8	[R].DSQDASAEQSDHDDEVASLASASGGFGTK.[V]	High	1xPhospho [S/T]; 1xTMT6plex [K29]; 1xTMT6plex [N-Term]	0.00185292	0	1	1	4	Q6P2E9	0	3420.51	0		855.886	0	0.0001051	2.05
EDC4	Enhancer of mRNA-decapping protein 4	Q6P2E9 1xPhospho [S879]	2.15011	0.669999	0.806027	0.873138	0.980349	0.574346	0.501688	0.903255	227737	489659	152584	183562	198846	223262	130800	114253	205705	[R].DSQDASAEQSDHDDEVASLASASGGFGTK.[V]	High	1xDeamidated [Q9]; 1xPhospho [S10]; 1xTMT6plex [K29]; 1xTMT6plex [N-Term]	7.26537e-08	0	1	1	1	Q6P2E9	0	3421.5	0		856.137	0	3.881e-10	4.81
EED	Polycomb protein EED	O75530 2xPhospho [S/T]	1.49484	1.36981	1.24067	0.954652	1.20601	1.37717	1.03655	1.71058	23660.5	35368.6	32410.4	29354.9	22587.6	28534.9	32584.5	24525.3	40473.3	[K].LSSDENSNPDLSGDENDDAVSIESGTNTERPDTPTNTPNAPGR.[K]	High	1xDeamidated [N]; 2xPhospho [T/S]; 1xTMT6plex [N-Term]	3.57079e-06	0	1	1	10	O75530	0	4876.04	0		1219.77	0	6.621e-08	2.82
EEF1B2	Elongation factor 1-beta	P24534 1xPhospho [S/T]	1.12799	1.8838	1.62516	1.73716	0.971255	1.66302	1.41443	0.769704	429904	484926	809855	698663	746812	417547	714938	608069	330899	[K].YGPADVEDTTGSGATDSKDDDDIDLFGSDDEEESEEAKR.[L]	High	1xPhospho [T/S]; 2xTMT6plex [K18; K38]; 1xTMT6plex [N-Term]	3.17957e-08	0	1	1	14	P24534	2	4948.18	0		990.444	0	1.665e-09	4.58
EEF1B2	Elongation factor 1-beta	P24534 1xPhospho [S/T]	1.53356	1.73738	1.91325	1.67093	0.932038	0.773641	0.779488	0.686796	364365	558776	633042	697122	608830	339602	281888	284018	250245	[K].YGPADVEDTTGSGATDSKDDDDIDLFGSDDEEESEEAK.[R]	High	1xPhospho [T/S]; 2xTMT6plex [K18; K38]; 1xTMT6plex [N-Term]	1.008e-05	0	1	1	37	P24534	1	4792.08	0		959.211	0	3.23e-06	4.36
EEF1D	Elongation factor 1-delta	P29692 1xPhospho [S162]	0.975556	0.746144	0.830533	0.76424	0.838255	16.6869	10.3675	19.3073	130716	127520	97532.6	108563	99898	109573	2.18123e+06	1.35519e+06	2.52377e+06	[K].KPATPAEDDEDDDIDLFGSDNEEEDKEAAQLREER.[L]	High	1xPhospho [S19]; 2xTMT6plex [K1; K26]; 1xTMT6plex [N-Term]	6.37811e-05	0	1	1	3	P29692	2	4759.2	0		952.645	0	1.662e-06	3.9
EEF1D	Elongation factor 1-delta	P29692 1xPhospho [S162]	1.13353	0.664161	0.814631	0.723253	0.928068	13.7505	9.08601	16.1674	148015	167779	98305.7	120577	107052	137368	2.03528e+06	1.34487e+06	2.39302e+06	[K].KPATPAEDDEDDDIDLFGSDNEEEDKEAAQLREER.[L]	High	2xDeamidated [N21; Q30]; 1xPhospho [S19]; 2xTMT6plex [K1; K26]; 1xTMT6plex [N-Term]	4.48416e-05	0	1	1	3	P29692	2	4761.17	0		953.045	0	1.072e-06	3.54
EEF1D	Elongation factor 1-delta	P29692 1xPhospho [S162]	1.10612	0.764837	0.878045	0.776641	0.979676	11.6495	7.80797	12.7802	243565	269412	186287	213861	189163	238615	2.83741e+06	1.90175e+06	3.11282e+06	[K].KPATPAEDDEDDDIDLFGSDNEEEDKEAAQLREER.[L]	High	1xDeamidated [N/Q]; 1xPhospho [S19]; 2xTMT6plex [K1; K26]; 1xTMT6plex [N-Term]	0.000631832	0	1	1	7	P29692	2	4760.18	0		952.847	0	2.806e-05	3.5
EEF1D	Elongation factor 1-delta	P29692 1xPhospho [S133]	1.22513	1.16432	1.1741	0.903208	0.849416	1.92958	1.81072	1.17325	69073.5	84623.7	80423.9	81099.2	62387.7	58672.2	133283	125073	81040.8	[R].ATAPQTQHVSPMR.[Q]	High	1xPhospho [S10]; 1xOxidation [M12]; 1xTMT6plex [N-Term]	0.000832175	0	1	1	6	P29692	0	1748.84	0		583.615	0	9.564e-05	3.41
EEF1D	Elongation factor 1-delta	P29692 1xPhospho [S133]	0.760143	0.48413	0.609573	0.60484	0.823615	0.433448	0.48631	0.993892	224873	170935	108868	137076	136012	185209	97470.6	109358	223499	[R].ATAPQTQHVSPMR.[Q]	High	1xDeamidated [Q]; 1xPhospho [S10]; 1xOxidation [M12]; 1xTMT6plex [N-Term]	0.000673626	0	1	1	2	P29692	0	1749.82	0		583.951	0	3.937e-05	3.73
EEF1D	Elongation factor 1-delta	P29692 2xPhospho [T147; S162]	1.20818	0.939013	1.11133	1.1353	1.17877	0.756378	0.875608	0.541903	198680	240041	186563	220799	225560	234198	150277	173965	107665	[K].KPATPAEDDEDDDIDLFGSDNEEEDKEAAQLR.[E]	High	1xDeamidated [Q/N]; 2xPhospho [T4; S19]; 2xTMT6plex [K1; K26]; 1xTMT6plex [N-Term]	7.2499e-05	0	1	1	7	P29692	1	4425.96	0		738.504	0	1.949e-06	4.43
EEF1D	Elongation factor 1-delta	P29692 1xPhospho [S162]	1.12545	0.909093	1.00087	1.08633	0.943676	0.292875	0.55121	0.537001	358043	402958	325495	358354	388953	337877	104862	197357	192270	[K].KPATPAEDDEDDDIDLFGSDNEEEDK.[E]	High	1xPhospho [S19]; 2xTMT6plex [K1; K26]; 1xTMT6plex [N-Term]	3.52275e-08	0	1	1	1	P29692	0	3676.65	0		919.922	0	1.591e-10	4.68
EEF1D	Elongation factor 1-delta	P29692 2xPhospho [T147; S162]	1.13447	1.10491	1.02021	1.18788	1.0603	0.724559	0.781263	0.500567	555515	630214	613793	566742	659887	589010	402503	434003	278073	[K].KPATPAEDDEDDDIDLFGSDNEEEDKEAAQLR.[E]	High	2xPhospho [T4; S19]; 2xTMT6plex [K1; K26]; 1xTMT6plex [N-Term]	2.84342e-07	0	1	1	7	P29692	1	4424.98	0		885.804	0	2.082e-09	5.73
EEF1D	Elongation factor 1-delta	P29692 1xPhospho [S162]	1.04424	0.871741	0.856313	1.00772	0.966112	0.367852	0.610519	0.486006	261396	272961	227869	223836	263415	252538	96155	159587	127040	[K].KPATPAEDDEDDDIDLFGSDNEEEDK.[E]	High	1xDeamidated [N21]; 1xPhospho [S19]; 2xTMT6plex [K1; K26]; 1xTMT6plex [N-Term]	3.59374e-06	0	1	1	1	P29692	0	3677.64	0		920.167	0	4.773e-08	3.73
EEF1D	Elongation factor 1-delta	P29692 1xPhospho [S162]	1.08428	0.814798	0.894683	0.914457	1.09823	0.319082	0.432257	0.444968	1.61523e+06	1.75137e+06	1.31609e+06	1.44512e+06	1.47706e+06	1.77389e+06	515392	698195	718727	[K].KPATPAEDDEDDDIDLFGSDNEEEDKEAAQLR.[E]	High	2xDeamidated [N21; Q30]; 1xPhospho [S19]; 2xTMT6plex [K1; K26]; 1xTMT6plex [N-Term]	2.99511e-05	0	1	1	10	P29692	1	4346.98	0		725.343	0	7.349e-05	3.9
EEF1D	Elongation factor 1-delta	P29692 1xPhospho [S162]	0.97099	0.815907	0.830661	0.879897	0.9749	0.33579	0.501392	0.429414	3.51708e+06	3.41505e+06	2.86961e+06	2.9215e+06	3.09467e+06	3.4288e+06	1.181e+06	1.76344e+06	1.51028e+06	[K].KPATPAEDDEDDDIDLFGSDNEEEDKEAAQLR.[E]	High	1xDeamidated [Q/N]; 1xPhospho [S19]; 2xTMT6plex [K1; K26]; 1xTMT6plex [N-Term]	4.47766e-09	0	1	1	24	P29692	1	4346	0		870.01	0	1.24e-11	5.88
EEF1D	Elongation factor 1-delta	P29692 1xPhospho [S162]	0.848964	0.801998	0.726257	0.851619	0.914441	0.297568	0.4142	0.372147	1.60646e+07	1.36383e+07	1.28838e+07	1.1667e+07	1.36809e+07	1.46901e+07	4.78031e+06	6.65397e+06	5.9784e+06	[K].KPATPAEDDEDDDIDLFGSDNEEEDKEAAQLR.[E]	High	1xPhospho [S19]; 2xTMT6plex [K1; K26]; 1xTMT6plex [N-Term]	2.53909e-10	0	1	1	33	P29692	1	4345.01	0		869.808	0	3.588e-13	6.13
EEF2K	Eukaryotic elongation factor 2 kinase	O00418 2xPhospho [S72; S]	0.99664	1.04792	1.15878	0.960932	0.891163	1.51811	1.36317	1.74293	57111.2	56919.3	59848.1	66179.1	54880	50895.4	86701.2	77852.2	99540.9	[R].YSSSGSPANSFHFK.[E]	High	1xDeamidated [N9]; 2xPhospho [S4; S]; 1xTMT6plex [K14]; 1xTMT6plex [N-Term]	0.0028449	0	1	1	3	O00418	0	2134.93	0		712.317	0	0.0001766	2.07
EEF2K	Eukaryotic elongation factor 2 kinase	O00418 3xPhospho [S72; S74; S78]	0.843447	0.809228	0.836631	0.925635	0.939622	0.997269	0.852113	1.73104	430625	363210	348474	360274	398602	404625	429449	366942	745431	[R].YSSSGSPANSFHFK.[E]	High	3xPhospho [S4; S6; S10]; 1xTMT6plex [K14]; 1xTMT6plex [N-Term]	0.0146704	0.000439352	1	1	2	O00418	0	2213.91	0		738.645	0.0002396	0.001228	2.25
EEF2K	Eukaryotic elongation factor 2 kinase	O00418 2xPhospho [S72; S]	0.952822	0.676709	0.806908	0.80389	1.05673	0.670223	0.607505	1.28292	220603	210195	149284	178006	177340	233117	147853	134017	283014	[R].YSSSGSPANSFHFK.[E]	High	2xPhospho [S/Y]; 1xTMT6plex [K14]; 1xTMT6plex [N-Term]	0.0110861	0.000228773	1	1	3	O00418	0	2133.94	0		711.988	0.0001248	0.0009405	2.41
EEF2K	Eukaryotic elongation factor 2 kinase	O00418 2xPhospho [S470; S474]	0.926613	0.807126	0.892808	0.915455	1.1953	1.19713	1.07902	1.20625	140089	129808	113070	125073	128245	167448	167705	151158	168983	[R].KYESDEDSLGSSGR.[V]	High	2xPhospho [S4; S8]; 1xTMT6plex [K1]; 1xTMT6plex [N-Term]	0.0019628	0	1	1	2	O00418	1	2147.93	0		716.648	0	0.0001131	3.29
EEF2K	Eukaryotic elongation factor 2 kinase	O00418 2xPhospho [S/Y/T]	0.839416	0.630108	0.818146	0.726645	0.944228	0.793029	0.616785	0.729724	111740	93796.2	70408.1	91419.5	81195.1	105508	88612.9	68919.5	81539.2	[R].AGHDGDSDGDSDDEEGYFICPITDDPSSNQNVNSK.[V]	High	1xCarbamidomethyl [C20]; 1xDeamidated [N/Q]; 2xPhospho [S/Y/T]; 1xTMT6plex [K35]; 1xTMT6plex [N-Term]	3.22293e-06	0	1	1	13	O00418	0	4376.74	0		1094.93	0	6.721e-08	4.31
EFHD2	EF-hand domain-containing protein D2	Q96C19 1xPhospho [S74]	0.952247	0.609448	0.712151	0.659551	0.674227	0.368286	0.354391	0.750665	145447	138502	88642.6	103580	95930	98064.6	53566.2	51545.3	109182	[R].ADLNQGIGEPQSPSRR.[V]	High	1xDeamidated [Q11]; 1xPhospho [S12]; 1xTMT6plex [N-Term]	0.00100203	0	1	1	1	Q96C19	1	2034.98	0		679.006	0	4.943e-05	3.04
EFHD2	EF-hand domain-containing protein D2	Q96C19 1xPhospho [S]	1.15229	0.775721	0.800742	0.753305	0.800305	0.481256	0.537864	0.705469	114224	131619	88605.8	91463.8	86045.4	91413.9	54971	61436.9	80581.4	[R].ADLNQGIGEPQSPSR.[R]	High	1xPhospho [S]; 1xTMT6plex [N-Term]	7.39057e-05	0	1	1	7	Q96C19	0	1877.9	0		626.636	0	1.994e-06	2.99
EFHD2	EF-hand domain-containing protein D2	Q96C19 1xPhospho [S74]	1.0578	0.537547	0.651395	0.558499	0.69312	0.34542	0.400935	0.643368	158009	167142	84937.4	102926	88248	109519	54579.6	63351.4	101658	[R].ADLNQGIGEPQSPSRR.[V]	High	1xPhospho [S12]; 1xTMT6plex [N-Term]	1.80564e-05	0	1	1	1	Q96C19	1	2034	0		678.671	0	3.514e-07	3.55
EFHD2	EF-hand domain-containing protein D2	Q96C19 1xPhospho [S74]	1.02764	0.651054	1.01179	0.748805	0.693787	0.386419	0.415815	0.564863	62161	63879.4	40470.2	62893.8	46546.5	43126.6	24020.2	25847.5	35112.5	[R].ADLNQGIGEPQSPSR.[R]	High	1xDeamidated [Q/N]; 1xPhospho [S12]; 1xTMT6plex [N-Term]	0.00945326	0.000228773	1	1	2	Q96C19	0	1878.88	0		626.969	0.0001248	0.0007322	2.24
EHBP1	EH domain-binding protein 1	Q8NDI1 3xPhospho [S171; S174; S177]	1.17734	0.720452	0.771127	0.721823	0.763716	0.633472	0.630718	1.07705	113927	134130	82078.7	87851.9	82235	87007.7	72169.3	71855.6	122705	[K].ATDEDMQSLASLMSMK.[Q]	High	3xPhospho [S8; S11; S14]; 1xOxidation [M6]; 1xTMT6plex [K16]; 1xTMT6plex [N-Term]	0.164375	0.00865044	1	1	1	Q8NDI1	0	2472	0		824.669	0.003539	0.0351	1.4
EHMT2	Histone-lysine N-methyltransferase EHMT2	Q96KQ7 1xPhospho [S/T]	1.06639	1.11115	1.10718	0.99457	0.974333	1.12782	1.01299	1.3844	34951.2	37271.6	38836	38697.4	34761.5	34054.1	39418.6	35405.3	48386.4	[R].LLSMPGAQGAAAAGSEPPPATTSPEGQPK.[V]	High	1xDeamidated [Q8]; 1xPhospho [S/T]; 1xOxidation [M4]; 1xTMT6plex [K29]; 1xTMT6plex [N-Term]	0.00200086	0	1	1	4	Q96KQ7	0	3273.61	0		819.164	0	0.0001155	2.17
EHMT2	Histone-lysine N-methyltransferase EHMT2	Q96KQ7 1xPhospho [S/T]	1.04704	0.807479	0.926675	0.890708	0.697605	0.813486	0.846459	0.835745	46341.4	48521.2	37419.7	42943.4	41276.6	32328	37698	39226.1	38729.6	[R].LLSMPGAQGAAAAGSEPPPATTSPEGQPK.[V]	High	1xPhospho [S/T]; 1xOxidation [M4]; 1xTMT6plex [K29]; 1xTMT6plex [N-Term]	0.011157	0.000228773	1	1	4	Q96KQ7	0	3272.63	0		818.913	0.0001248	0.0008864	2.01
EI24	Etoposide-induced protein 2.4 homolog	O14681 2xPhospho [S326; S330]	0.769796	0.757472	0.745839	0.723023	0.728735	0.514595	0.711149	0.576287	3.16863e+06	2.4392e+06	2.40015e+06	2.36329e+06	2.291e+06	2.30909e+06	1.63056e+06	2.25337e+06	1.82604e+06	[K].FPSPHPSPAK.[L]	High	2xPhospho [S3; S7]; 1xTMT6plex [K10]; 1xTMT6plex [N-Term]	0.0852268	0.00364363	1	1	2	O14681	0	1682.81	0		561.611	0.00135	0.01235	3.29
EIF2A	Eukaryotic translation initiation factor 2A	Q9BY44 1xPhospho [S506]	0.911709	1.17664	1.10275	1.20515	1.18537	1.42561	1.19387	1.08586	148085	135011	174243	163300	178464	175536	211111	176794	160799	[R].SDKSPDLAPTPAPQSTPR.[N]	High	1xDeamidated [Q14]; 1xPhospho [S4]; 1xTMT6plex [K3]; 1xTMT6plex [N-Term]	2.72845e-06	0	1	1	1	Q9BY44	1	2404.22	0		802.079	0	3.402e-08	5.05
EIF2A	Eukaryotic translation initiation factor 2A	Q9BY44 1xPhospho [S]	0.986526	1.32874	1.26778	1.4139	1.27634	1.65204	1.55758	0.880628	2.1446e+06	2.1157e+06	2.84961e+06	2.71888e+06	3.03226e+06	2.73724e+06	3.54297e+06	3.34038e+06	1.88859e+06	[R].SDKSPDLAPTPAPQSTPR.[N]	High	1xPhospho [S]; 1xTMT6plex [K3]; 1xTMT6plex [N-Term]	9.72039e-09	0	1	1	6	Q9BY44	1	2403.23	0		801.749	0	3.227e-11	5.53
EIF2AK2	Interferon-induced, double-stranded RNA-activated protein kinase	P19525 1xPhospho [S83]	2.02651	1.01097	1.42262	1.22849	1.01535	1.54497	1.18946	1.90457	23566	47756.7	23824.5	33525.4	28950.7	23927.6	36408.7	28030.7	44883	[K].AVSPLLLTTTNSSEGLSMGNYIGLINR.[I]	High	1xPhospho [S3]; 1xOxidation [M18]; 1xTMT6plex [N-Term]	0.0119668	0.000228773	1	1	1	P19525	0	3146.6	0		1049.54	0.0001248	0.0009687	2.16
EIF2AK3	Eukaryotic translation initiation factor 2-alpha kinase 3	Q9NZJ5 2xPhospho [S1094; S1096]	0.848727	0.97125	0.98595	1.05472	0.946735	1.51654	1.29457	1.17507	122153	103674	118641	120437	128837	115646	185250	158135	143538	[R].SRSLSSSGTK.[H]	High	2xPhospho [S3; S5]; 1xTMT6plex [K10]; 1xTMT6plex [N-Term]	0.00795795	0	1	1	1	Q9NZJ5	1	1627.79	0		543.267	0	0.0005975	2.43
EIF2B5	Translation initiation factor eIF-2B subunit epsilon	Q13144 1xPhospho [S544]	0.856636	0.574478	0.621702	0.84074	0.924902	0.340492	0.352964	0.361016	678310	581065	389674	421707	570283	627370	230959	239419	244881	[R].GGSPQMDDIK.[V]	High	1xPhospho [S3]; 1xOxidation [M6]; 1xTMT6plex [K10]; 1xTMT6plex [N-Term]	0.106055	0.00431987	1	1	1	Q13144	0	1601.76	0		534.593	0.001758	0.01675	2.34
EIF2S2	Eukaryotic translation initiation factor 2 subunit 2	P20042 1xPhospho [T111]	0.870637	0.763556	0.788865	0.82694	0.973147	0.829171	0.770462	1.24088	144125	125481	110048	113695	119183	140255	119504	111043	178843	[K].IESDVQEPTEPEDDLDIMLGNK.[K]	High	1xPhospho [T9]; 1xOxidation [M18]; 1xTMT6plex [K22]; 1xTMT6plex [N-Term]	4.84246e-05	0	1	1	3	P20042	0	3041.43	0		1014.48	0	1.181e-06	2.92
EIF2S2	Eukaryotic translation initiation factor 2 subunit 2	P20042 1xPhospho [T111]	0.857432	0.874612	0.834472	0.883247	1.08734	0.809687	0.868106	1.18866	67379.3	57773.2	58930.7	56226.1	59512.5	73264	54556.1	58492.4	80091.2	[K].IESDVQEPTEPEDDLDIMLGNK.[K]	High	1xDeamidated [Q/N]; 1xPhospho [T9]; 1xOxidation [M18]; 1xTMT6plex [K22]; 1xTMT6plex [N-Term]	0.0017831	0	1	1	3	P20042	0	3042.42	0		761.363	0	0.0001007	2.37
EIF2S2	Eukaryotic translation initiation factor 2 subunit 2	P20042 2xPhospho [S105; T111]	1.32408	0.727089	0.869717	0.909277	1.04703	0.676259	0.757644	0.986137	54635.9	72342.4	39725.2	47517.8	49679.2	57205.2	36948	41394.6	53878.5	[K].IESDVQEPTEPEDDLDIMLGNK.[K]	High	2xPhospho [S3; T9]; 1xOxidation [M18]; 1xTMT6plex [K22]; 1xTMT6plex [N-Term]	0.0791946	0.00337135	1	1	1	P20042	0	3121.4	0		1041.14	0.001287	0.01074	1.03
EIF3B	Eukaryotic translation initiation factor 3 subunit B	P55884 1xPhospho [S]	0.798344	0.666813	0.709666	0.772069	0.813107	0.75694	0.443382	1.3293	94643	75557.6	63109.2	67164.9	73070.9	76954.9	71639	41963	125809	[R].ALENGDADEPSFSDPEDFVDDVSEEELLGDVLK.[D]	High	1xDeamidated [N4]; 1xPhospho [S]; 1xTMT6plex [K33]; 1xTMT6plex [N-Term]	6.19474e-06	0	1	1	15	P55884	0	4134.87	0		827.785	0	9.344e-08	3.13
EIF3B	Eukaryotic translation initiation factor 3 subunit B	P55884 2xPhospho [S154; S]	0.883275	0.668045	0.688966	0.714557	0.918115	0.767065	0.633673	1.27395	3.13428e+06	2.76843e+06	2.09384e+06	2.15941e+06	2.23962e+06	2.87762e+06	2.40419e+06	1.98611e+06	3.9929e+06	[R].ALENGDADEPSFSDPEDFVDDVSEEELLGDVLK.[D]	High	1xDeamidated [N4]; 2xPhospho [S13; S]; 1xTMT6plex [K33]; 1xTMT6plex [N-Term]	3.17057e-07	0	1	1	65	P55884	0	4214.84	0		1054.47	0	4.127e-09	4.43
EIF3B	Eukaryotic translation initiation factor 3 subunit B	P55884 2xPhospho [S154; S]	1.05105	0.728912	0.923147	0.803117	0.91523	0.760894	0.736375	1.26378	174753	183675	127380	161323	140347	159940	132969	128684	220850	[R].ALENGDADEPSFSDPEDFVDDVSEEELLGDVLK.[D]	High	2xPhospho [S13; S]; 1xTMT6plex [K33]; 1xTMT6plex [N-Term]	0.00120654	0	1	1	9	P55884	0	4213.86	0		1054.22	0	6.207e-05	2.05
EIF3B	Eukaryotic translation initiation factor 3 subunit B	P55884 2xPhospho [S]	1.17475	0.667826	0.50139	0.600168	0.765468	0.688974	0.580196	1.20232	447940	526218	299146	224593	268839	342883	308619	259893	538566	[R].TEPAAEAEAASGPSESPSPPAAEELPGSHAEPPVPAQGEAPGEQAR.[D]	High	1xDeamidated [Q37]; 2xPhospho [S]; 1xTMT6plex [N-Term]	3.81504e-09	0	1	1	11	P55884	0	4848.14	0		808.869	0	1.08e-11	4.76
EIF3B	Eukaryotic translation initiation factor 3 subunit B	P55884 3xPhospho [S152; S154; S164]	0.932719	0.698944	0.689588	0.753723	0.883974	0.742908	0.575095	1.15006	1.66374e+06	1.55181e+06	1.16286e+06	1.1473e+06	1.254e+06	1.47071e+06	1.23601e+06	956810	1.91341e+06	[R].ALENGDADEPSFSDPEDFVDDVSEEELLGDVLK.[D]	High	1xDeamidated [N4]; 3xPhospho [S11; S13; S23]; 1xTMT6plex [K33]; 1xTMT6plex [N-Term]	7.15256e-07	0	1	1	22	P55884	0	4294.81	0		1432.28	0	6.53e-09	3.51
EIF3B	Eukaryotic translation initiation factor 3 subunit B	P55884 3xPhospho [S152; S154; S164]	0.90628	0.665863	0.722909	0.73346	0.844424	0.640092	0.583382	1.07658	624810	566253	416038	451681	458273	527605	399936	364503	672658	[R].ALENGDADEPSFSDPEDFVDDVSEEELLGDVLK.[D]	High	3xPhospho [S11; S13; S23]; 1xTMT6plex [K33]; 1xTMT6plex [N-Term]	0.000832175	0	1	1	8	P55884	0	4293.82	0		1431.94	0	0.0001074	2.05
EIF3B	Eukaryotic translation initiation factor 3 subunit B	P55884 2xPhospho [S]	0.909773	0.746364	0.677255	0.597776	0.768585	0.58808	0.507477	1.03499	353201	321333	263617	239207	211135	271465	207711	179242	365560	[R].TEPAAEAEAASGPSESPSPPAAEELPGSHAEPPVPAQGEAPGEQAR.[D]	High	2xPhospho [S]; 1xTMT6plex [N-Term]	2.89648e-09	0	1	1	10	P55884	0	4847.16	0		808.701	0	7.267e-12	4.59
EIF3CL	Eukaryotic translation initiation factor 3 subunit C-like protein	B5ME19 1xPhospho [S39]	0.921747	1.0666	0.953583	1.07913	1.18013	1.62219	1.57759	1.61699	190679	175758	203379	181829	205768	225027	309318	300813	308328	[K].QPLLLSEDEEDTKR.[V]	High	1xDeamidated [Q1]; 1xPhospho [S6]; 1xTMT6plex [K13]; 1xTMT6plex [N-Term]	0.000107848	0	1	2	1	B5ME19	1	2212.12	0		738.047	0	3.19e-06	3.54
EIF3CL	Eukaryotic translation initiation factor 3 subunit C-like protein	B5ME19 1xPhospho [S39]	0.981148	0.95472	1.003	1.00726	1.09938	1.23325	1.0277	1.302	732858	719042	699674	735057	738181	805692	903799	753160	954178	[K].QPLLLSEDEEDTKR.[V]	High	1xPhospho [S6]; 1xTMT6plex [K13]; 1xTMT6plex [N-Term]	9.82502e-06	0	1	2	5	B5ME19	1	2211.13	0		737.717	0	1.653e-07	4.4
EIF3CL	Eukaryotic translation initiation factor 3 subunit C-like protein	B5ME19 3xPhospho [S178; S181; S182]	1.09347	1.13774	1.13489	1.16041	1.10051	1.00023	0.805303	1.29377	93189.5	101900	106026	105760	108138	102556	93210.6	75045.8	120566	[K].NEEDSEGSSDEDEDEDGVSAATFLK.[K]	High	3xPhospho [S5; S8; S9]; 1xTMT6plex [K25]; 1xTMT6plex [N-Term]	0.0344636	0.00114255	1	2	2	B5ME19	0	3373.28	0		1125.09	0.0004608	0.003508	1.85
EIF3CL	Eukaryotic translation initiation factor 3 subunit C-like protein	B5ME19 1xPhospho [S39]	1.04926	0.865172	0.868835	0.905926	1.11869	1.00077	1.13593	1.19026	60982.2	63986.3	52760.1	52983.5	55245.4	68219.9	61029.2	69271.8	72584.7	[K].QPLLLSEDEEDTK.[R]	High	1xPhospho [S6]; 1xTMT6plex [K13]; 1xTMT6plex [N-Term]	0.10228	0.00418876	1	2	1	B5ME19	0	2055.03	0		1028.02	0.001646	0.01587	1.36
EIF3CL	Eukaryotic translation initiation factor 3 subunit C-like protein	B5ME19 3xPhospho [S178; S181; S182]	1.04459	1.17877	1.25382	1.03744	1.13191	0.928431	0.945965	1.09517	47882	50017	56441.8	60035.6	49674.9	54198.1	44455.1	45294.7	52439	[K].NEEDSEGSSDEDEDEDGVSAATFLK.[K]	High	1xDeamidated [N1]; 3xPhospho [S5; S8; S9]; 1xTMT6plex [K25]; 1xTMT6plex [N-Term]	0.108644	0.00463108	1	2	1	B5ME19	0	3374.27	0		1125.44	0.001919	0.01745	1.21
EIF3CL	Eukaryotic translation initiation factor 3 subunit C-like protein	B5ME19 2xPhospho [S]	0.904121	1.35686	1.10539	1.11356	0.849953	1.07423	0.823135	0.814054	148437	134205	201408	164081	165294	126165	159456	122184	120836	[R].FFTTGSDSESESSLSGEELVTKPVGGNYGK.[Q]	High	1xDeamidated [N27]; 2xPhospho [S]; 2xTMT6plex [K22; K30]; 1xTMT6plex [N-Term]	0.104783	0.00431987	1	2	10	B5ME19	0	3957.85	0		990.214	0.001758	0.01646	1.86
EIF3D	Eukaryotic translation initiation factor 3 subunit D	O15371 2xPhospho [S/T]	1.05338	1.10615	1.16371	0.934984	0.963514	1.64256	1.5213	1.30835	70275.4	74026.9	77735.2	81779.9	65706.4	67711.4	115432	106910	91944.7	[R].VYSLPDGTFSSDEDEEEEEEEEEEEEEEET.[-]	High	2xPhospho [T/S/Y]; 1xTMT6plex [N-Term]	0.000150478	0	1	1	23	O15371	0	3957.43	0		1319.82	0	4.787e-06	2.93
EIF3G	Eukaryotic translation initiation factor 3 subunit G	O75821 2xPhospho [T38; S/T]	0.682623	0.596974	0.584139	0.649459	0.857284	0.6254	0.533749	1.28401	864992	590463	516378	505276	561777	741544	540966	461689	1.11066e+06	[K].GIPLATGDTSPEPELLPGAPLPPPK.[E]	High	2xPhospho [T6; T/S]; 1xTMT6plex [K25]; 1xTMT6plex [N-Term]	0.000137571	0	1	1	10	O75821	0	3082.59	0		771.405	0	4.29e-06	3.64
EIF3G	Eukaryotic translation initiation factor 3 subunit G	O75821 1xPhospho [S/T]	0.785063	0.5625	0.618141	0.614787	0.807788	0.608391	0.550226	1.14991	300949	236264	169284	186029	185020	243103	183095	165590	346064	[K].GIPLATGDTSPEPELLPGAPLPPPK.[E]	High	1xPhospho [S/T]; 1xTMT6plex [K25]; 1xTMT6plex [N-Term]	9.98689e-05	0	1	1	8	O75821	0	3002.63	0		751.414	0	3.497e-06	3.3
EIF4B	Eukaryotic translation initiation factor 4B	P23588 1xPhospho [S/T]	1.38817	2.78359	2.25964	2.1818	1.40846	2.60553	2.92142	1.50638	150137	208416	417920	339256	327570	211463	391187	438614	226164	[K].SLENETLNKEEDCHSPTSKPPKPDQPLK.[V]	High	1xCarbamidomethyl [C13]; 1xDeamidated [N8]; 1xPhospho [T/S]; 4xTMT6plex [K9; K19; K22; K28]; 1xTMT6plex [N-Term]	0.00139801	0	1	1	8	P23588	1	4445.33	0		741.727	0	7.475e-05	2.84
EIF4B	Eukaryotic translation initiation factor 4B	P23588 1xPhospho [S459]	1.50387	3.4162	2.47567	2.55965	1.60743	2.99006	3.32517	1.34767	50900.1	76547.1	173885	126012	130286	81818.2	152194	169251	68596.3	[K].SLENETLNKEEDCHSPTSKPPKPDQPLK.[V]	High	1xCarbamidomethyl [C13]; 1xPhospho [S15]; 4xTMT6plex [K9; K19; K22; K28]; 1xTMT6plex [N-Term]	0.000545283	0	1	1	1	P23588	1	4444.34	0		741.565	0	2.337e-05	3.06
EIF4B	Eukaryotic translation initiation factor 4B	P23588 1xPhospho [S/T]	1.51436	3.25019	2.36146	2.5324	1.62086	2.91283	3.25495	1.26551	65960.8	99888.2	214385	155764	167039	106913	192133	214699	83474.1	[K].SLENETLNKEEDCHSPTSKPPKPDQPLK.[V]	High	1xCarbamidomethyl [C13]; 2xDeamidated [N8; Q25]; 1xPhospho [S/T]; 4xTMT6plex [K9; K19; K22; K28]; 1xTMT6plex [N-Term]	0.0195246	0.000830543	1	1	3	P23588	1	4446.31	0		741.898	0.0003386	0.001729	2.59
EIF4B	Eukaryotic translation initiation factor 4B	P23588 2xPhospho [S497; S498]	0.863366	0.897409	0.912905	0.941233	0.989032	0.712873	0.747357	0.960984	119324	103020	107082	108931	112311	118015	85062.7	89177.4	114668	[R].SQSSDTEQQSPTSGGGK.[V]	High	1xDeamidated [Q]; 2xPhospho [S3; S4]; 1xTMT6plex [K17]; 1xTMT6plex [N-Term]	0.00128634	0	1	1	4	P23588	0	2299.97	0		767.335	0	6.73e-05	1.86
EIF4B	Eukaryotic translation initiation factor 4B	P23588 1xPhospho [S/T]	0.827391	0.747616	0.77048	0.781688	0.950817	0.81205	1.12742	0.853849	353062	292120	263955	272027	275984	335697	286703	398047	301461	[R].SQSSDTEQQSPTSGGGK.[V]	High	1xPhospho [T/S]; 1xTMT6plex [K17]; 1xTMT6plex [N-Term]	4.76385e-06	0	1	1	15	P23588	0	2219.02	0		740.346	0	9.273e-08	3.93
EIF4B	Eukaryotic translation initiation factor 4B	P23588 3xPhospho [S497; S498; S504]	0.948022	0.87409	1.00381	0.855545	0.686266	0.540767	0.682926	0.799502	138296	131108	120883	138823	118319	94908.1	74786	94446.2	110568	[R].SQSSDTEQQSPTSGGGK.[V]	High	1xDeamidated [Q]; 3xPhospho [S3; S4; S10]; 1xTMT6plex [K17]; 1xTMT6plex [N-Term]	0.000644091	0	1	1	2	P23588	0	2379.94	0		793.996	0	2.871e-05	3.05
EIF4B	Eukaryotic translation initiation factor 4B	P23588 2xPhospho [S498; S]	0.871233	0.891643	1.03455	0.978207	0.781492	0.565932	0.571844	0.686869	325038	283184	289818	336269	317955	254015	183950	185871	223259	[R].SQSSDTEQQSPTSGGGK.[V]	High	2xPhospho [S4; S]; 1xTMT6plex [K17]; 1xTMT6plex [N-Term]	7.63111e-05	0	1	1	4	P23588	0	2298.99	0		767.002	0	2.074e-06	4.21
EIF4B	Eukaryotic translation initiation factor 4B	P23588 2xPhospho [S]	1.02497	0.953488	1.05149	0.833502	0.814618	0.48509	0.646519	0.619253	52195.3	53498.8	49767.5	54882.8	43504.8	42519.2	25319.4	33745.2	32322.1	[R].SSNPPARSQSSDTEQQSPTSGGGK.[V]	High	2xPhospho [S]; 1xTMT6plex [K24]; 1xTMT6plex [N-Term]	0.0302001	0.00114255	1	1	3	P23588	1	3008.34	0		752.842	0.0004608	0.002967	1.61
EIF4B	Eukaryotic translation initiation factor 4B	P23588 1xPhospho [S]	0.81989	1.01856	0.995357	1.01454	0.682008	0.627044	0.808915	0.60245	351979	288584	358513	350345	357096	240053	220707	284721	212050	[R].SQSSDTEQQSPTSGGGK.[V]	High	1xDeamidated [Q]; 1xPhospho [S/T]; 1xTMT6plex [K17]; 1xTMT6plex [N-Term]	7.48586e-05	0	1	1	5	P23588	0	2220.01	0		740.681	0	2.02e-06	4.4
EIF4EBP1	Eukaryotic translation initiation factor 4E-binding protein 1	Q13541 2xPhospho [T/S/Y]	1.0355	0.773265	0.981965	0.831236	1.27949	1.44473	1.31465	2.39894	33918.1	35122.3	26227.7	33306.4	28194	43397.8	49002.5	44590.3	81367.7	[R].VVLGDGVQLPPGDYSTTPGGTLFSTTPGGTRIIYDR.[K]	High	2xPhospho [T/S/Y]; 1xTMT6plex [N-Term]	0.0564266	0.00229823	1	1	8	Q13541	1	4096.99	0		1025.01	0.0009366	0.006684	1.98
EIF4EBP1	Eukaryotic translation initiation factor 4E-binding protein 1	Q13541 3xPhospho [T/S]	0.975133	0.674444	0.601375	0.676185	0.612689	0.687275	0.435633	1.29535	34551.9	33692.7	23303.3	20778.7	23363.5	21169.6	23746.7	15052	44756.8	[R].VVLGDGVQLPPGDYSTTPGGTLFSTTPGGTR.[I]	High	1xDeamidated [Q8]; 3xPhospho [T/S]; 1xTMT6plex [N-Term]	0.00185292	0	1	1	10	Q13541	0	3517.58	0		880.158	0	0.0001055	2.08
EIF4EBP1	Eukaryotic translation initiation factor 4E-binding protein 1	Q13541 3xPhospho [T/S]	0.88185	0.644419	0.673907	0.5434	0.596131	0.496091	0.500435	0.977299	121798	107408	78489.2	82080.8	66185.3	72607.9	60423.1	60952.2	119033	[R].VVLGDGVQLPPGDYSTTPGGTLFSTTPGGTR.[I]	High	3xPhospho [T/S]; 1xTMT6plex [N-Term]	0.000219587	0	1	1	14	Q13541	0	3516.59	0		879.907	0	8.462e-06	2.23
EIF4EBP1	Eukaryotic translation initiation factor 4E-binding protein 1	Q13541 2xPhospho [Y/T/S]	1.01576	0.818781	0.893511	0.702945	0.668787	0.790188	0.709319	0.94629	453098	460239	370988	404848	318503	303026	358033	321391	428762	[R].VVLGDGVQLPPGDYSTTPGGTLFSTTPGGTR.[I]	High	2xPhospho [T/S/Y]; 1xTMT6plex [N-Term]	5.27416e-08	0	1	1	262	Q13541	0	3436.63	0		688.133	0	4.145e-07	5.44
EIF4EBP1	Eukaryotic translation initiation factor 4E-binding protein 1	Q13541 2xPhospho [S/T]	0.925151	3.31597	1.92915	1.41545	0.809491	0.82388	0.889317	0.832461	161688	149585	536151	311920	228861	130885	133211	143792	134599	[R].NSPVTKTPPRDLPTIPGVTSPSSDEPPMEASQSHLR.[N]	High	2xPhospho [S/T]; 1xOxidation [M28]; 1xTMT6plex [K6]; 1xTMT6plex [N-Term]	8.53351e-06	0	1	1	35	Q13541	2	4460.16	0		892.833	0	2e-06	5.39
EIF4EBP1	Eukaryotic translation initiation factor 4E-binding protein 1	Q13541 1xPhospho [S]	0.9081	0.551234	0.620881	0.629397	0.5942	0.50084	0.423646	0.824655	114059	103577	62873	70816.9	71788.2	67773.7	57125.2	48320.5	94059.1	[R].DLPTIPGVTSPSSDEPPMEASQSHLRNSPEDK.[R]	High	1xDeamidated [Q/N]; 1xPhospho [S]; 1xOxidation [M18]; 1xTMT6plex [K32]; 1xTMT6plex [N-Term]	0.123958	0.00576964	1	1	10	Q13541	1	3973.88	0		994.23	0.002265	0.02161	1.71
EIF4EBP1	Eukaryotic translation initiation factor 4E-binding protein 1	Q13541 2xPhospho [T/S/Y]	0.897412	0.926237	0.954128	0.753032	0.616208	0.559851	0.626563	0.789531	1.00927e+06	905730	934822	962971	760012	621920	565040	632370	796848	[R].RVVLGDGVQLPPGDYSTTPGGTLFSTTPGGTR.[I]	High	2xPhospho [T/S/Y]; 1xTMT6plex [N-Term]	1.72883e-10	0	1	1	199	Q13541	1	3592.73	0		898.928	0	2.248e-10	6.02
EIF4EBP1	Eukaryotic translation initiation factor 4E-binding protein 1	Q13541 2xPhospho [T/S]	0.781777	0.695733	0.716613	0.636441	0.584814	0.636914	0.63994	0.763411	324380	253593	225682	232455	206449	189702	206602	207584	247635	[R].VVLGDGVQLPPGDYSTTPGGTLFSTTPGGTR.[I]	High	1xDeamidated [Q8]; 2xPhospho [S/T]; 1xTMT6plex [N-Term]	1.48463e-06	0	1	1	108	Q13541	0	3437.61	0		860.155	0	6.655e-07	4.77
EIF4EBP1	Eukaryotic translation initiation factor 4E-binding protein 1	Q13541 2xPhospho [S/T/Y]	0.895605	0.907872	0.825787	0.803446	0.724337	0.481122	0.526319	0.761765	290721	260372	263938	240074	233579	210580	139872	153012	221461	[R].RVVLGDGVQLPPGDYSTTPGGTLFSTTPGGTR.[I]	High	1xDeamidated [Q9]; 2xPhospho [S/T/Y]; 1xTMT6plex [N-Term]	2.79927e-06	0	1	1	70	Q13541	1	3593.71	0		899.184	0	1.286e-07	4.19
EIF4EBP1	Eukaryotic translation initiation factor 4E-binding protein 1	Q13541 2xPhospho [S/T]	1.04071	2.4741	1.327	0.962324	0.6049	0.544973	0.591397	0.728579	129683	134962	320848	172090	124797	78445.2	70673.6	76694	94484.2	[R].NSPVTKTPPRDLPTIPGVTSPSSDEPPMEASQSHLR.[N]	High	1xDeamidated [Q/N]; 2xPhospho [T/S]; 1xOxidation [M28]; 1xTMT6plex [K6]; 1xTMT6plex [N-Term]	0.000881555	0	1	1	12	Q13541	2	4461.15	0		893.038	0	9.97e-05	4.12
EIF4EBP1	Eukaryotic translation initiation factor 4E-binding protein 1	Q13541 2xPhospho [S65; T68]	0.905054	2.12438	1.32445	0.904751	0.384796	0.1306	0.187533	0.245072	1.48882e+06	1.34746e+06	3.16282e+06	1.97186e+06	1.34701e+06	572892	194440	279203	364868	[R].NSPVTKTPPR.[D]	High	2xPhospho [S2; T5]; 1xTMT6plex [K6]; 1xTMT6plex [N-Term]	0.126193	0.00576964	1	1	3	Q13541	1	1714.87	0		572.294	0.002265	0.02216	3.21
EIF4EBP2	Eukaryotic translation initiation factor 4E-binding protein 2	Q13542 2xPhospho [T/Y]	1.18654	1.14137	1.21354	0.900264	0.834421	0.804277	0.769829	1.00659	107796	127904	123035	130815	97045	89947.3	86697.9	82984.5	108507	[R].TVAISDAAQLPHDYCTTPGGTLFSTTPGGTR.[I]	High	1xCarbamidomethyl [C15]; 1xDeamidated [Q9]; 2xPhospho [T/S/Y]; 1xTMT6plex [N-Term]	1.46051e-07	0	1	1	11	Q13542	0	3582.61	0		717.33	0	9.18e-10	4.97
EIF4EBP2	Eukaryotic translation initiation factor 4E-binding protein 2	Q13542 2xPhospho [T/Y]	0.702062	0.915306	0.886401	0.555356	0.43205	0.306379	0.393928	0.524894	609383	427825	557772	540158	338424	263284	186702	240053	319862	[R].TVAISDAAQLPHDYCTTPGGTLFSTTPGGTR.[I]	High	1xCarbamidomethyl [C15]; 2xPhospho [T/Y]; 1xTMT6plex [N-Term]	2.2195e-10	0	1	1	14	Q13542	0	3581.62	0		896.162	0	3.04e-13	6.21
EIF4G1	Eukaryotic translation initiation factor 4 gamma 1	Q04637 1xPhospho [S1231]	0.975674	0.743801	0.856999	0.841853	0.982963	0.739662	0.633327	0.650667	208362	203293	154979	178566	175410	204812	154117	131961	135574	[R].EAALPPVSPLK.[A]	High	1xPhospho [S8]; 1xTMT6plex [K11]; 1xTMT6plex [N-Term]	0.0281776	0.000983608	1	1	1	Q04637	0	1659.95	0		553.988	0.0003721	0.002724	2.32
EIF5	Eukaryotic translation initiation factor 5	P55010 2xPhospho [S389; S390]	0.807124	0.745805	0.82952	0.88155	0.904398	0.655224	0.610881	0.979628	743963	600470	554851	617132	655840	672838	487462	454472	728806	[K].EAEEESSGGEEEDEDENIEVVYSK.[A]	High	2xPhospho [S6; S7]; 1xTMT6plex [K24]; 1xTMT6plex [N-Term]	2.69372e-06	0	1	1	59	P55010	0	3320.35	0		1107.45	0	3.354e-08	4.39
EIF5	Eukaryotic translation initiation factor 5	P55010 2xPhospho [S389; S390]	0.905757	0.821982	0.828419	0.841933	0.929291	0.649106	0.564157	0.954109	405260	367067	333117	335725	341202	376605	263057	228631	386662	[K].EAEEESSGGEEEDEDENIEVVYSK.[A]	High	1xDeamidated [N17]; 2xPhospho [S6; S7]; 1xTMT6plex [K24]; 1xTMT6plex [N-Term]	5.98235e-05	0	1	1	31	P55010	0	3321.34	0		831.097	0	1.542e-06	3.51
EIF5B	Eukaryotic translation initiation factor 5B	O60841 3xPhospho [S182; S183; S186]	1.37786	0.922713	1.03809	0.843636	0.933661	1.04661	1.09951	1.74984	167525	230826	154578	173906	141330	156412	175333	184196	293142	[R].INSSGESGDESDEFLQSR.[K]	High	3xPhospho [S3; S4; S7]; 1xTMT6plex [N-Term]	2.87193e-06	0	1	1	2	O60841	0	2425.9	0		809.299	0	1.772e-07	4.13
EIF5B	Eukaryotic translation initiation factor 5B	O60841 1xPhospho [S214]	0.974014	1.71938	1.34333	1.23505	1.14527	2.13696	2.01319	1.54167	143511	139782	246750	192783	177244	164359	306679	288915	221248	[K].NKPGPNIESGNEDDDASFK.[I]	High	1xDeamidated [N]; 1xPhospho [S9]; 2xTMT6plex [K2; K19]; 1xTMT6plex [N-Term]	0.00119884	0	1	1	2	O60841	0	2802.34	0		934.788	0	6.177e-05	1.81
EIF5B	Eukaryotic translation initiation factor 5B	O60841 1xPhospho [S214]	1.09024	1.94804	1.5516	1.38876	1.35513	2.42315	2.3935	1.53965	388542	423606	756897	602862	539593	526526	941496	929977	598220	[K].NKPGPNIESGNEDDDASFK.[I]	High	1xPhospho [S9]; 2xTMT6plex [K2; K19]; 1xTMT6plex [N-Term]	0.000337279	0	1	1	5	O60841	0	2801.36	0		934.462	0	1.3e-05	3.06
EIF5B	Eukaryotic translation initiation factor 5B	O60841 1xPhospho [S214]	0.900332	1.59677	1.23074	1.26426	1.35709	1.50875	1.80981	1.44113	149119	134256	238109	183526	188525	202368	224983	269876	214899	[K].NKPGPNIESGNEDDDASFK.[I]	High	2xDeamidated [N1; N6]; 1xPhospho [S9]; 2xTMT6plex [K2; K19]; 1xTMT6plex [N-Term]	0.0283558	0.000983608	1	1	1	O60841	0	2803.33	0		935.12	0.0003721	0.00275	1.6
EIF5B	Eukaryotic translation initiation factor 5B	O60841 1xPhospho [S113]	1.21888	1.5757	1.58324	1.62089	1.63309	2.88628	2.79627	1.40777	1.27666e+06	1.5561e+06	2.01164e+06	2.02127e+06	2.06934e+06	2.0849e+06	3.68481e+06	3.5699e+06	1.79725e+06	[K].KQSFDDNDSEELEDKDSK.[S]	High	1xPhospho [S9]; 3xTMT6plex [K1; K15; K18]; 1xTMT6plex [N-Term]	1.70448e-05	0	1	1	3	O60841	2	3125.53	0		782.14	0	3.263e-07	3.31
EIF5B	Eukaryotic translation initiation factor 5B	O60841 1xPhospho [S113]	1.23064	1.58637	1.62083	1.74043	1.71276	3.08189	3.00712	1.36521	634736	781135	1.00692e+06	1.0288e+06	1.10471e+06	1.08715e+06	1.95619e+06	1.90873e+06	866551	[K].KQSFDDNDSEELEDKDSK.[S]	High	1xDeamidated [N7]; 1xPhospho [S9]; 3xTMT6plex [K1; K15; K18]; 1xTMT6plex [N-Term]	0.0043944	0	1	1	1	O60841	2	3126.52	0		782.383	0	0.0002972	3.13
EIF5B	Eukaryotic translation initiation factor 5B	O60841 2xPhospho [S137; S/Y]	1.08669	1.27067	1.32045	1.25263	1.24754	1.99053	1.89428	1.32272	1.21648e+06	1.32194e+06	1.54574e+06	1.6063e+06	1.5238e+06	1.51761e+06	2.42144e+06	2.30435e+06	1.60906e+06	[K].VEMYSGSDDDDDFNKLPK.[K]	High	2xPhospho [S7; Y/S]; 1xOxidation [M3]; 2xTMT6plex [K15; K18]; 1xTMT6plex [N-Term]	0.00247137	0	1	1	4	O60841	1	2938.31	0		735.327	0	0.0001494	3.54
EIF5B	Eukaryotic translation initiation factor 5B	O60841 2xPhospho [S135; S137]	1.07681	1.28982	1.22321	1.28	1.21881	1.94211	1.76469	1.20101	354308	381521	456992	433391	453512	431835	688104	625242	425526	[K].VEMYSGSDDDDDFNKLPK.[K]	High	2xPhospho [S5; S7]; 2xTMT6plex [K15; K18]; 1xTMT6plex [N-Term]	0.0634646	0.002612	1	1	2	O60841	1	2922.31	0		731.326	0.001058	0.007898	2.75
EIF5B	Eukaryotic translation initiation factor 5B	O60841 2xPhospho [S137; S/Y]	0.925914	1.1672	1.04253	1.20558	1.25538	1.90393	1.77256	1.18754	703780	651640	821453	733715	848463	883511	1.33994e+06	1.24749e+06	835767	[K].VEMYSGSDDDDDFNKLPK.[K]	High	1xDeamidated [N14]; 2xPhospho [S7; S/Y]; 1xOxidation [M3]; 2xTMT6plex [K15; K18]; 1xTMT6plex [N-Term]	0.000826862	0	1	1	9	O60841	1	2939.29	0		588.661	0.0004608	0.003208	3.5
EIF5B	Eukaryotic translation initiation factor 5B	O60841 1xPhospho [S113]	1.09476	1.47502	1.43768	1.4627	1.26176	1.9151	1.98222	0.972855	736785	806600	1.08677e+06	1.05926e+06	1.0777e+06	929642	1.41102e+06	1.46047e+06	716784	[K].QSFDDNDSEELEDKDSK.[S]	High	1xPhospho [S8]; 2xTMT6plex [K14; K17]; 1xTMT6plex [N-Term]	6.0208e-05	0	1	1	5	O60841	1	2768.28	0		692.825	0	1.551e-06	3.12
EIF5B	Eukaryotic translation initiation factor 5B	O60841 1xPhospho [S113]	1.23802	1.71229	1.59551	1.48752	1.50657	2.02341	2.08354	0.963871	129858	160767	222356	207190	193167	195640	262757	270565	125167	[K].QSFDDNDSEELEDKDSK.[S]	High	1xDeamidated [N6]; 1xPhospho [S8]; 2xTMT6plex [K14; K17]; 1xTMT6plex [N-Term]	0.0135057	0.000439352	1	1	1	O60841	1	2769.26	0		923.762	0.0001838	0.001113	1.96
EIF5B	Eukaryotic translation initiation factor 5B	O60841 2xPhospho [S107; S113]	1.22909	1.32291	1.30254	1.49273	1.37065	1.21757	1.29812	0.640069	457874	562767	605725	596398	683482	627583	557494	594375	293071	[K].KQSFDDNDSEELEDKDSK.[S]	High	2xPhospho [S3; S9]; 3xTMT6plex [K1; K15; K18]; 1xTMT6plex [N-Term]	0.000241732	0	1	1	2	O60841	2	3205.5	0		802.132	0	8.618e-06	3.78
EIF5B	Eukaryotic translation initiation factor 5B	O60841 2xPhospho [S135; S137]	1.0038	0.747181	0.852439	0.896774	0.945792	0.434954	0.532666	0.607305	254826	255795	190401	217224	228521	241013	110838	135737	154757	[K].VEMYSGSDDDDDFNK.[L]	High	2xPhospho [S5; S7]; 1xOxidation [M3]; 1xTMT6plex [K15]; 1xTMT6plex [N-Term]	0.00182935	0	1	1	2	O60841	0	2370.91	0		790.976	0	0.0001035	2.38
EIF6	Eukaryotic translation initiation factor 6	P56537 1xPhospho [T/S]	1.1462	0.976517	0.829817	0.810645	0.497379	0.427846	0.433985	0.643029	151356	173484	147802	125598	122696	75281.1	64756.9	65686.2	97326.2	[K].LNEAQPSTIATSMRDSLIDSLT.[-]	High	1xPhospho [T/S]; 1xOxidation [M13]; 1xTMT6plex [N-Term]	0.0666755	0.00294976	1	1	2	P56537	1	2688.3	0		896.771	0.002087	0.02044	1.69
ELAVL1	ELAV-like protein 1	Q15717 1xPhospho [S202]	1.31401	1.07118	1.10766	0.993894	1.22253	1.75461	1.27857	1.4569	42774.2	56205.7	45819	47379.3	42513	52292.6	75052	54689.7	62317.6	[K].NVALLSQLYHSPAR.[R]	High	1xPhospho [S11]; 1xTMT6plex [N-Term]	0.000432991	0	1	1	1	Q15717	0	1877.98	0		626.667	0	1.77e-05	3.11
ELF1	ETS-related transcription factor Elf-1	P32519 3xPhospho [S163; S167; S168]	0.856408	0.8821	0.950558	0.873028	0.822875	0.741679	0.768248	0.859336	155320	133018	137008	147641	135599	127809	115198	119325	133472	[K].YADSPGASSPEQPK.[R]	High	3xPhospho [S4; S8; S9]; 1xTMT6plex [K14]; 1xTMT6plex [N-Term]	0.00525528	0	1	1	1	P32519	0	2131.88	0		711.299	0	0.0003693	2.37
ELF1	ETS-related transcription factor Elf-1	P32519 1xPhospho [S]	0.929661	1.14782	0.996427	1.03304	1.01462	0.827745	0.613683	0.81077	67412	62670.3	77376.6	67171.2	69639.1	68397.5	55800	41369.6	54655.7	[K].YADSPGASSPEQPK.[R]	High	1xPhospho [S]; 1xTMT6plex [K14]; 1xTMT6plex [N-Term]	0.00240892	0	1	1	2	P32519	0	1971.95	0		657.988	0	0.0001452	2
ELF1	ETS-related transcription factor Elf-1	P32519 2xPhospho [S163; S167]	0.973217	0.89422	1.00713	0.950985	0.952391	0.850236	0.741589	0.749596	264584	257497	236596	266469	251615	251987	224959	196212	198331	[K].YADSPGASSPEQPK.[R]	High	2xPhospho [S4; S8]; 1xTMT6plex [K14]; 1xTMT6plex [N-Term]	0.00127813	0	1	1	1	P32519	0	2051.91	0		684.643	0	6.695e-05	2.7
ELF2	ETS-related transcription factor Elf-2	Q15723 2xPhospho [S185; S188]	1.09397	0.977889	1.14478	0.838021	1.05352	1.00251	0.807284	1.34047	50850.3	55628.5	49725.9	58212.6	42613.6	53571.9	50978	41050.6	68163	[K].TQQSPISNGSPELGIK.[K]	High	1xDeamidated [N8]; 2xPhospho [S4; S7]; 1xTMT6plex [K16]; 1xTMT6plex [N-Term]	0.000887219	0	1	1	1	Q15723	0	2275.1	0		759.039	0	4.278e-05	2.3
EME1	Crossover junction endonuclease EME1	Q96AY2 2xPhospho [S/T]	0.907821	0.887431	0.809886	0.764028	0.905	0.835401	0.626113	1.37688	71266.3	64697	63243.9	57717.6	54449.5	64496	59535.9	44620.7	98125.2	[K].SSPSLDSGDSDSEELPTFAFLK.[K]	High	2xPhospho [S/T]; 1xTMT6plex [K22]; 1xTMT6plex [N-Term]	0.00921523	0.000228773	1	1	6	Q96AY2	0	2947.33	0		983.11	0.0001248	0.000713	1.78
EME1	Crossover junction endonuclease EME1	Q96AY2 3xPhospho [S84; S85; S87]	1.03421	0.751857	0.793972	0.806244	0.695696	0.662422	0.649144	1.04392	57914.2	59895.4	43543.2	45982.3	46693	40290.7	38363.7	37594.7	60457.9	[R].LLSSESEDEEEFIPLAQR.[L]	High	3xPhospho [S3; S4; S6]; 1xTMT6plex [N-Term]	1.6936e-05	0	1	1	1	Q96AY2	0	2561.07	0		854.362	0	3.224e-07	4.26
EME1	Crossover junction endonuclease EME1	Q96AY2 3xPhospho [S7; S9; S12]	0.843101	0.692574	0.711962	0.851982	0.677046	0.675644	0.951828	0.798182	54188	45686	37529.2	38579.8	46167.2	36687.8	36611.8	51577.7	43251.9	[K].KSSPSLDSGDSDSEELPTFAFLK.[K]	High	3xPhospho [S3; S5; S8]; 2xTMT6plex [K1; K23]; 1xTMT6plex [N-Term]	0.0696132	0.00308293	1	1	1	Q96AY2	1	3384.55	0		846.895	0.001218	0.008995	1.61
EML4	Echinoderm microtubule-associated protein-like 4	Q9HC35 2xPhospho [S146; S150]	1.05426	0.698584	0.78993	0.701113	0.997682	0.822052	0.752797	1.72027	58218.8	61377.6	40670.7	45988.8	40818	58083.8	47858.9	43826.9	100152	[R].ASPSPQPSSQPLQIHRQTPESK.[N]	High	1xDeamidated [Q]; 2xPhospho [S4; S8]; 1xTMT6plex [K22]; 1xTMT6plex [N-Term]	0.119596	0.00535219	1	1	2	Q9HC35	1	3019.47	0		755.627	0.002087	0.02031	2.57
EML4	Echinoderm microtubule-associated protein-like 4	Q9HC35 2xPhospho [T/S]	1.21007	0.775971	0.878451	0.797325	0.964566	1.10747	0.93233	1.54022	213690	258580	165817	187716	170380	206118	236654	199230	329129	[K].APVSSTESVIQSNTPTPPPSQPLNETAEEESR.[I]	High	2xPhospho [T/S]; 1xTMT6plex [N-Term]	2.41048e-12	0	1	1	3	Q9HC35	0	3768.71	0		942.934	0	1.147e-15	7.71
EML4	Echinoderm microtubule-associated protein-like 4	Q9HC35 1xPhospho [S/T]	0.874359	0.793706	0.776771	0.796018	0.972103	0.940654	0.740386	1.31266	63568.6	55581.8	50454.7	49378.3	50601.7	61795.2	59796	47065.3	83444.2	[K].APVSSTESVIQSNTPTPPPSQPLNETAEEESR.[I]	High	1xPhospho [T/S]; 1xTMT6plex [N-Term]	4.01565e-09	0	1	1	4	Q9HC35	0	3688.74	0		922.94	0	1.089e-11	5.27
EML4	Echinoderm microtubule-associated protein-like 4	Q9HC35 2xPhospho [S/T]	1.18943	0.835403	1.04853	0.79297	0.950639	0.724941	0.783459	1.28886	179122	213053	149639	187815	142038	170280	129853	140335	230864	[K].APVSSTESVIQSNTPTPPPSQPLNETAEEESR.[I]	High	1xDeamidated [N/Q]; 2xPhospho [S/T]; 1xTMT6plex [N-Term]	4.32423e-08	0	1	1	7	Q9HC35	0	3769.69	0		754.75	0	2.037e-10	4.81
EML4	Echinoderm microtubule-associated protein-like 4	Q9HC35 1xPhospho [S/T]	0.990385	0.973518	1.00172	0.915861	1.03233	0.873936	1.01763	1.13267	59802.4	59227.4	58218.7	59905.3	54770.7	61735.9	52263.4	60856.4	67736.1	[K].APVSSTESVIQSNTPTPPPSQPLNETAEEESR.[I]	High	1xDeamidated [Q/N]; 1xPhospho [S/T]; 1xTMT6plex [N-Term]	0.000673626	0	1	1	10	Q9HC35	0	3689.73	0		923.194	0	7.142e-05	2.78
EML4	Echinoderm microtubule-associated protein-like 4	Q9HC35 1xPhospho [S]	1.09022	1.40502	1.21249	0.961339	1.06194	1.38735	1.0995	1.12047	67286.2	73357	94538.8	81583.9	64684.9	71453.6	93349.8	73981.2	75392.4	[R].ASPSPQPSSQPLQIHR.[Q]	High	1xDeamidated [Q]; 1xPhospho [S]; 1xTMT6plex [N-Term]	0.0385823	0.00130199	1	1	10	Q9HC35	0	2040.01	0		680.683	0.0005055	0.00406	2.08
EML4	Echinoderm microtubule-associated protein-like 4	Q9HC35 1xPhospho [S978]	1.62346	1.41299	1.83738	1.40574	1.26335	0.824445	0.815786	1.03794	176929	287236	249999	325086	248716	223522	145868	144336	183642	[K].ATLLEDQQDPSPSS.[-]	High	1xPhospho [S11]; 1xTMT6plex [N-Term]	0.0114449	0.000228773	1	1	3	Q9HC35	0	1796.82	0		898.91	0.0001248	0.0009166	2.01
EML4	Echinoderm microtubule-associated protein-like 4	Q9HC35 2xPhospho [S144; S146]	0.984077	0.560006	0.64214	0.794189	1.02934	0.61294	0.532573	0.782714	188080	185085	105326	120774	149371	193597	115282	100166	147213	[R].ASPSPQPSSQPLQIHR.[Q]	High	2xPhospho [S2; S4]; 1xTMT6plex [N-Term]	1.44297e-05	0	1	1	2	Q9HC35	0	2118.99	0		706.996	0	2.656e-07	4.02
ENO1	Alpha-enolase	P06733 1xPhospho [S79]	0.833852	1.04774	0.824304	0.775568	0.788866	1.02024	1.34834	0.903434	65180.1	54350.5	68291.7	53728.2	50551.6	51418.4	66499.1	87885.1	58885.9	[K].TIAPALVSK.[K]	High	1xPhospho [S8]; 1xTMT6plex [K9]; 1xTMT6plex [N-Term]	0.0589269	0.00229823	1	1	1	P06733	0	1437.85	0		479.954	0.0009366	0.007083	2.29
ENSA	Alpha-endosulfine	O43768 1xPhospho [S67]	0.759187	0.740929	0.81652	0.709991	0.387439	0.45013	0.66297	0.921091	155657	118173	115330	127097	110515	60307.4	70065.7	103196	143374	[K].YFDSGDYNMAK.[A]	High	1xDeamidated [N8]; 1xPhospho [S4]; 1xOxidation [M9]; 1xTMT6plex [K11]; 1xTMT6plex [N-Term]	0.0873335	0.00364363	1	2	1	O43768	0	1865.81	0		622.612	0.00135	0.01249	1.63
EP300	Histone acetyltransferase p300	Q09472 1xPhospho [T/S]	0.920854	1.8929	1.22653	1.55168	1.25489	1.76256	1.9257	1.7446	63642.5	58605.5	120469	78059.2	98752.9	79864.3	112173	122556	111031	[K].TEIKEEEDQPSTSATQSSPAPGQSK.[K]	High	1xDeamidated [Q]; 1xPhospho [T/S]; 2xTMT6plex [K4; K25]; 1xTMT6plex [N-Term]	2.7735e-05	0	1	1	7	Q09472	1	3400.66	0		850.927	0	5.96e-07	3.5
EP300	Histone acetyltransferase p300	Q09472 1xPhospho [T/S]	0.876365	1.57782	1.29539	1.29992	0.989422	1.68744	1.48121	1.21292	65281.5	57210.4	103002	84564.8	84860.5	64590.9	110158	96695.7	79180.9	[K].TEIKEEEDQPSTSATQSSPAPGQSK.[K]	High	1xPhospho [S/T]; 2xTMT6plex [K4; K25]; 1xTMT6plex [N-Term]	8.77987e-07	0	1	1	3	Q09472	1	3399.68	0		850.675	0	8.405e-09	3.49
EP400	E1A-binding protein p400	Q96L91 1xPhospho [S736]	0.999235	0.745786	0.891195	0.732918	0.812564	0.595975	0.561868	1.1181	116170	116081	86637.7	103530	85142.9	94395.3	69234.2	65272	129889	[K].ALSPVTSR.[T]	High	1xPhospho [S3]; 1xTMT6plex [N-Term]	0.122488	0.00564691	1	1	1	Q96L91	0	1139.6	0		570.304	0.002241	0.02109	2.06
EP400	E1A-binding protein p400	Q96L91 2xPhospho [T/S]	0.973803	0.777709	0.861708	0.685948	0.789746	0.753192	0.697248	0.881529	83242	81061.3	64738	71730.3	57099.6	65740	62697.2	58040.3	73380.2	[R].TPGVLLPGAGGAAGFGMTSPPPPTSPSR.[T]	High	2xPhospho [S/T]; 1xOxidation [M17]; 1xTMT6plex [N-Term]	2.63495e-05	0	1	2	4	Q96L91	0	2982.4	0		746.356	0	1.736e-06	3.77
EPB41L2	Band 4.1-like protein 2	O43491 1xPhospho [S]	0.71188	0.617671	0.671346	0.601089	0.867385	0.671541	0.83127	1.09794	655923	466938	405144	440351	394268	568937	440479	545248	720161	[K].GSQPPPAAESQSSLRR.[Q]	High	1xPhospho [S]; 1xTMT6plex [N-Term]	1.08855e-05	0	1	1	4	O43491	1	1976.98	0		659.664	0	1.221e-05	3.79
EPB41L2	Band 4.1-like protein 2	O43491 1xPhospho [S]	0.82352	0.636706	0.877061	0.553224	0.768275	0.594859	0.445244	1.00944	115667	95254.2	73646	101447	63989.9	88864.2	68805.6	51500.2	116759	[K].GSQPPPAAESQSSLR.[R]	High	1xPhospho [S]; 1xTMT6plex [N-Term]	0.000185899	0	1	1	6	O43491	0	1820.87	0		607.631	0	1.075e-05	3.3
EPB41L2	Band 4.1-like protein 2	O43491 1xPhospho [S]	1.13456	1.08536	1.20334	1.17131	0.995451	0.447369	0.484042	0.659018	339653	385355	368646	408717	397839	338108	151950	164406	223837	[K].EVAENQQNQSSDPEEEK.[G]	High	1xDeamidated [Q/N]; 1xPhospho [S]; 1xTMT6plex [K17]; 1xTMT6plex [N-Term]	7.4594e-06	0	1	1	9	O43491	0	2500.11	0		834.04	0	1.237e-07	3.68
EPB41L2	Band 4.1-like protein 2	O43491 1xPhospho [S]	1.09839	1.06669	1.09426	1.08406	0.838762	0.427238	0.568897	0.510087	372300	408931	397130	407392	403596	312271	159061	211800	189905	[K].EVAENQQNQSSDPEEEK.[G]	High	1xPhospho [S]; 1xTMT6plex [K17]; 1xTMT6plex [N-Term]	3.57079e-06	0	1	1	4	O43491	0	2499.13	0		833.715	0	4.728e-08	4.17
EPB41L3	Band 4.1-like protein 3	Q9Y2J2 1xPhospho [S460]	0.853185	0.807484	0.809979	0.846055	0.890337	1.3794	1.32804	2.19048	70087.7	59797.7	56594.7	56769.6	59298	62401.6	96679	93079.2	153525	[K].GISQTNLITTVTPEKK.[A]	High	1xPhospho [S3]; 2xTMT6plex [K15; K16]; 1xTMT6plex [N-Term]	0.00360444	0	1	1	1	Q9Y2J2	1	2497.42	0		625.113	0	0.0002359	2.95
EPB41L3	Band 4.1-like protein 3	Q9Y2J2 2xPhospho [T761; S762]	0.896632	0.564235	0.635619	0.616788	0.696855	0.352937	0.380786	0.544747	105599	94683.9	59582.9	67121	65132.4	73587.5	37270	40210.8	57525	[K].RLSTSPVR.[L]	High	2xPhospho [T4; S5]; 1xTMT6plex [N-Term]	0.0434505	0.00147264	1	1	1	Q9Y2J2	1	1304.63	0		435.549	0.0006883	0.004721	2.62
EPN1	Epsin-1	Q9Y6I3 1xPhospho [S454]	0.862483	0.912104	1.00756	0.901103	0.85926	0.685566	0.857879	0.797592	78562.1	67758.4	71656.8	79155.8	70792.5	67505.2	53859.5	67396.8	62660.5	[R].GSLAEAVGSPPPAATPTPTPPTR.[K]	High	1xPhospho [S9]; 1xTMT6plex [N-Term]	0.000252817	0	1	1	1	Q9Y6I3	0	2481.26	0		827.757	0	9.097e-06	3.21
EPRS	Bifunctional glutamate/proline--tRNA ligase	P07814 2xPhospho [T/S]	1.23778	0.901351	1.22619	0.747913	0.951934	2.62432	1.2902	3.70166	24793.8	30689.2	22347.9	30401.9	18543.6	23602.1	65066.9	31989.1	91778.2	[K].EYIPGQPPLSQSSDSSPTRNSEPAGLETPEAK.[V]	High	2xPhospho [S/T]; 1xTMT6plex [K32]; 1xTMT6plex [N-Term]	0.000335125	0	1	1	6	P07814	1	3987.87	0		997.721	0	1.289e-05	2.44
EPRS	Bifunctional glutamate/proline--tRNA ligase	P07814 1xPhospho [S/T]	0.694223	0.840498	0.74967	0.706183	1.08167	2.10542	2.09022	2.85705	17926.4	12444.9	15067.1	13438.9	12659.3	19390.5	37742.5	37470.1	51216.5	[K].EYIPGQPPLSQSSDSSPTRNSEPAGLETPEAK.[V]	High	3xDeamidated [Q6; Q11; N20]; 1xPhospho [S/T]; 1xTMT6plex [K32]; 1xTMT6plex [N-Term]	0.123958	0.00576964	1	1	8	P07814	1	3910.85	0		1304.31	0.002265	0.02147	1.11
EPRS	Bifunctional glutamate/proline--tRNA ligase	P07814 1xPhospho [S/T]	1.51045	0.986149	1.34592	0.92809	1.0914	2.05633	1.67536	2.5417	106559	160953	105084	143420	98896.7	116299	219121	178526	270842	[K].EYIPGQPPLSQSSDSSPTRNSEPAGLETPEAK.[V]	High	1xDeamidated [N/Q]; 1xPhospho [S/T]; 1xTMT6plex [K32]; 1xTMT6plex [N-Term]	0.00106831	0	1	1	30	P07814	1	3908.88	0		977.975	0	5.344e-05	2.81
EPRS	Bifunctional glutamate/proline--tRNA ligase	P07814 2xPhospho [S/T]	0.870763	0.752676	0.949912	0.727172	0.838351	2.07281	1.17895	2.51128	39621.9	34501.3	29822.4	37637.3	28811.9	33217	82128.6	46712.2	99501.7	[K].EYIPGQPPLSQSSDSSPTRNSEPAGLETPEAK.[V]	High	1xDeamidated [Q/N]; 2xPhospho [S/T]; 1xTMT6plex [K32]; 1xTMT6plex [N-Term]	0.000695548	0	1	1	30	P07814	1	3988.85	0		997.971	0	5.09e-05	2.78
EPRS	Bifunctional glutamate/proline--tRNA ligase	P07814 1xPhospho [S/T]	1.09796	0.910997	0.98309	0.803675	0.982721	1.65766	1.24877	2.1737	144871	159063	131977	142421	116429	142367	240147	180911	314905	[K].EYIPGQPPLSQSSDSSPTRNSEPAGLETPEAK.[V]	High	2xDeamidated [Q6; N/Q]; 1xPhospho [S/T]; 1xTMT6plex [K32]; 1xTMT6plex [N-Term]	0.0026686	0	1	1	30	P07814	1	3909.87	0		782.787	0.0004608	0.003541	2.65
EPRS	Bifunctional glutamate/proline--tRNA ligase	P07814 2xPhospho [T/S]	1.32373	0.879007	1.30766	0.811183	0.823986	1.64257	1.33773	1.62957	41282.4	54646.8	36287.6	53983.5	33487.6	34016.1	67809.1	55224.8	67272.7	[K].EYIPGQPPLSQSSDSSPTRNSEPAGLETPEAK.[V]	High	2xDeamidated [Q6; Q/N]; 2xPhospho [S/T]; 1xTMT6plex [K32]; 1xTMT6plex [N-Term]	0.0168725	0.000652083	1	1	10	P07814	1	3989.83	0		998.222	0.000295	0.001448	1.96
EPRS	Bifunctional glutamate/proline--tRNA ligase	P07814 1xPhospho [S]	1.28498	0.857324	0.952052	0.799837	0.932459	1.03145	0.986581	1.3976	123856	159153	106185	117918	99064.9	115491	127751	122194	173101	[K].EYIPGQPPLSQSSDSSPTR.[N]	High	2xDeamidated [Q6; Q11]; 1xPhospho [T/S]; 1xTMT6plex [N-Term]	0.129231	0.00588504	1	1	6	P07814	0	2357.07	0		786.374	0.005348	0.05333	1.97
EPRS	Bifunctional glutamate/proline--tRNA ligase	P07814 1xPhospho [S/T]	0.998726	1.03877	1.16444	0.966533	1.06819	0.978959	1.11474	1.28141	73304.6	73211.3	76146.9	85358.9	70851.3	78303.4	71762.3	81715.5	93933	[K].EYIPGQPPLSQSSDSSPTR.[N]	High	1xDeamidated [Q]; 1xPhospho [S/T]; 1xTMT6plex [N-Term]	0.00396721	0	1	1	33	P07814	0	2356.09	0		786.036	0	0.0005292	3.21
EPRS	Bifunctional glutamate/proline--tRNA ligase	P07814 1xPhospho [S/T]	1.11602	0.950028	0.930416	0.897004	0.988752	0.813269	0.790592	1.15974	322171	359550	306072	299753	288989	318547	262012	254706	373636	[K].EYIPGQPPLSQSSDSSPTR.[N]	High	1xPhospho [S/T]; 1xTMT6plex [N-Term]	3.31838e-05	0	1	1	24	P07814	0	2355.11	0		785.708	0	1.767e-06	4.2
EPRS	Bifunctional glutamate/proline--tRNA ligase	P07814 2xPhospho [S]	0.98548	0.894642	1.01018	0.85122	0.999721	0.913388	0.843371	1.00514	237315	233869	212312	239731	202007	237249	216760	200144	238535	[K].EYIPGQPPLSQSSDSSPTR.[N]	High	1xDeamidated [Q]; 2xPhospho [S/T]; 1xTMT6plex [N-Term]	0.0560779	0.00229823	1	1	12	P07814	0	2436.06	0		812.696	0.0009366	0.00666	2.05
EPRS	Bifunctional glutamate/proline--tRNA ligase	P07814 2xPhospho [S885; S]	0.973276	0.834251	0.889905	0.748681	1.04762	0.9008	0.907059	0.982615	132488	128947	110528	117902	99191.1	138797	119345	120174	130185	[K].EYIPGQPPLSQSSDSSPTR.[N]	High	2xDeamidated [Q6; Q11]; 2xPhospho [S15; S]; 1xTMT6plex [N-Term]	0.153301	0.00770171	1	1	2	P07814	0	2437.04	0		813.023	0.005998	0.06032	1.79
EPRS	Bifunctional glutamate/proline--tRNA ligase	P07814 2xPhospho [S]	1.54514	0.908407	0.971755	0.94337	1.06564	0.792923	0.659776	0.95174	187618	289897	170434	182319	176994	199934	148767	123786	178564	[K].EYIPGQPPLSQSSDSSPTR.[N]	High	2xPhospho [S]; 1xTMT6plex [N-Term]	3.29719e-05	0	1	1	18	P07814	0	2435.07	0		812.363	0	7.338e-07	4.14
EPS15L1	Epidermal growth factor receptor substrate 15-like 1	Q9UBC2 1xPhospho [S/T]	0.679018	0.642584	0.650038	0.655653	0.782328	0.742898	0.649295	1.30798	106351	72214.5	68339.7	69132.5	69729.6	83201.7	79008.3	69053.5	139106	[R].LVACAQSGHEVTLSNLNLSMPPPK.[F]	High	1xCarbamidomethyl [C4]; 3xDeamidated [Q6; N15; N17]; 1xPhospho [S/T]; 1xTMT6plex [K24]; 1xTMT6plex [N-Term]	0.0939552	0.00406434	1	1	3	Q9UBC2	0	3104.54	0		776.898	0.001533	0.01393	1.79
ERBIN	Erbin	Q96RT1 2xPhospho [S602; S]	1.03183	0.985277	1.05039	1.0788	0.820137	1.36309	1.20664	1.03505	203431	209906	200436	213682	219461	166841	277294	245468	210561	[K].HIVNHDDVFEESEELSSDEEMK.[M]	High	1xDeamidated [N4]; 2xPhospho [S16; S]; 1xOxidation [M21]; 1xTMT6plex [K22]; 1xTMT6plex [N-Term]	0.0137661	0.000439352	1	1	6	Q96RT1	0	3253.36	0		814.1	0.0001838	0.00114	2.25
ERBIN	Erbin	Q96RT1 2xPhospho [S602; S]	1.08763	1.36809	1.03345	1.20851	0.805052	1.3941	0.96247	1.03296	77417.7	84202.1	105914	80007.2	93559.9	62325.2	107928	74512.2	79969.4	[K].HIVNHDDVFEESEELSSDEEMK.[M]	High	2xPhospho [S16; S]; 1xOxidation [M21]; 1xTMT6plex [K22]; 1xTMT6plex [N-Term]	0.000145735	0	1	1	3	Q96RT1	0	3252.37	0		813.849	0	4.627e-06	3.16
ERBIN	Erbin	Q96RT1 1xPhospho [S857]	1.04422	1.12051	1.12172	1.02761	0.929303	0.938561	0.630348	0.773585	141747	148016	158829	159000	145660	131726	133039	89350.1	109654	[K].STEDLSPQK.[S]	High	1xPhospho [S6]; 1xTMT6plex [K9]; 1xTMT6plex [N-Term]	0.0259583	0.000983608	1	1	1	Q96RT1	0	1542.78	0		771.895	0.0003721	0.002461	1.84
ERC1	ELKS/Rab6-interacting/CAST family member 1	Q8IUD2 1xPhospho [S/T]	0.873894	0.993285	0.908939	0.999684	0.950161	1.21347	1.08087	1.10954	77402.4	67641.5	76882.6	70354	77377.9	73544.7	93925.4	83662.1	85881.3	[R].RTNSTGGSSGSSVGGGSGK.[T]	High	1xPhospho [T/S]; 1xTMT6plex [K19]; 1xTMT6plex [N-Term]	0.00465455	0	1	1	6	Q8IUD2	1	2178.06	0		726.69	0	0.0003189	2.07
ERC1	ELKS/Rab6-interacting/CAST family member 1	Q8IUD2 1xPhospho [S/T]	0.890915	0.807058	0.792734	0.798576	0.895203	1.02391	0.813845	1.05455	114553	102057	92450.8	90810	91479.2	102548	117292	93228.3	120802	[R].RTNSTGGSSGSSVGGGSGK.[T]	High	1xDeamidated [N3]; 1xPhospho [S/T]; 1xTMT6plex [K19]; 1xTMT6plex [N-Term]	0.000149518	0	1	1	8	Q8IUD2	1	2179.04	0		727.021	0	4.773e-06	2.99
ERC1	ELKS/Rab6-interacting/CAST family member 1	Q8IUD2 1xPhospho [S/T]	0.77664	1.51588	1.08229	1.01649	0.886909	1.11954	1.08866	0.673755	193330	150148	293064	209239	196518	171466	216441	210470	130257	[R].TNSTGGSSGSSVGGGSGK.[T]	High	1xDeamidated [N2]; 1xPhospho [S/T]; 1xTMT6plex [K18]; 1xTMT6plex [N-Term]	9.488e-05	0	1	1	3	Q8IUD2	0	2022.94	0		674.983	0	2.724e-06	3.51
ERC1	ELKS/Rab6-interacting/CAST family member 1	Q8IUD2 2xPhospho [S17; S21]	0.833315	0.821237	0.881201	0.839413	1.13426	0.472319	0.564581	0.629663	663536	552934	544920	584708	556980	752620	313400	374620	417804	[K].VEPSSQSPGRSPR.[L]	High	2xPhospho [S7; S11]; 1xTMT6plex [N-Term]	0.000570288	0	1	1	1	Q8IUD2	1	1772.79	0		591.604	0	2.487e-05	4.52
ERC1	ELKS/Rab6-interacting/CAST family member 1	Q8IUD2 1xPhospho [S21]	0.844064	0.924697	0.974249	0.872582	0.920021	0.485572	0.630202	0.499622	215426	181833	199204	209879	187977	198196	104605	135762	107632	[K].VEPSSQSPGRSPR.[L]	High	1xPhospho [S11]; 1xTMT6plex [N-Term]	0.00062379	0	1	1	1	Q8IUD2	1	1692.83	0		564.947	0	2.762e-05	3.13
ERCC5	DNA repair protein complementing XP-G cells	P28715 3xPhospho [S355; S356; S357]	1.16285	0.9586	1.01533	0.922949	1.03072	0.831239	0.926245	1.81479	45351.1	52736.5	43473.6	46046.2	41856.8	46744.2	37697.6	42006.2	82302.5	[R].TLLAMQAALLGSSSEEELESENR.[R]	High	3xPhospho [S12; S13; S14]; 1xOxidation [M5]; 1xTMT6plex [N-Term]	0.00756197	0	1	1	1	P28715	0	2963.26	0		988.426	0	0.0005626	1.61
ERCC5	DNA repair protein complementing XP-G cells	P28715 1xPhospho [S526]	1.10733	0.89888	0.879366	0.899331	1.054	0.970911	0.783759	1.10707	78810.1	87268.7	70840.9	69303	70876.4	83065.5	76517.6	61768.1	87248.7	[R].ELTPASPTCTNSVSK.[N]	High	1xCarbamidomethyl [C9]; 1xDeamidated [N11]; 1xPhospho [S6]; 1xTMT6plex [K15]; 1xTMT6plex [N-Term]	0.000524725	0	1	1	1	P28715	0	2131.04	0		711.017	0	2.237e-05	2.48
ERCC5	DNA repair protein complementing XP-G cells	P28715 2xPhospho [S563; S/T]	1.10255	1.2258	1.14672	1.08986	0.964147	1.19961	1.05095	1.06803	210166	231718	257622	241001	229052	202631	252116	220874	224463	[K].FDSSLLSSDDETK.[C]	High	2xPhospho [S8; S/T]; 1xTMT6plex [K13]; 1xTMT6plex [N-Term]	0.00035959	0	1	1	6	P28715	0	2061.91	0		687.97	0	0.0002714	2.59
ERCC6	DNA excision repair protein ERCC-6	Q03468 2xPhospho [S429; S430]	1.11563	0.800098	0.935239	0.833588	0.992533	0.843732	0.829179	1.15243	126081	140659	100877	117916	105100	125140	106379	104544	145299	[K].KVPVQEIDDDFFPSSGEEAEAASVGEGGGGGR.[K]	High	2xPhospho [S14; S15]; 1xTMT6plex [K1]; 1xTMT6plex [N-Term]	0.00180607	0	1	2	3	Q03468	1	3811.71	0		953.682	0	0.0001023	2.56
ERF	ETS domain-containing transcription factor ERF	P50548 3xPhospho [T/S]	1.07685	0.653149	0.799492	0.725971	0.851247	0.708853	0.518926	1.40856	256715	276444	167673	205242	186368	218528	181973	133216	361600	[R].FPPSTPSEVLSPTEDPRSPPACSSSSSSLFSAVVAR.[R]	High	1xCarbamidomethyl [C22]; 3xPhospho [S/T]; 1xTMT6plex [N-Term]	1.04377e-06	0	1	1	20	P50548	1	4202.86	0		1051.47	0	1.037e-08	4.92
ESCO2	N-acetyltransferase ESCO2	Q56NI9 1xPhospho [S75]	1.21557	0.834305	0.917719	0.86428	0.928138	0.57008	0.594337	0.601407	121280	147424	101185	111301	104820	112565	69139.4	72081.3	72938.7	[R].LPSANQGSPFK.[S]	High	1xPhospho [S8]; 1xTMT6plex [K11]; 1xTMT6plex [N-Term]	0.118883	0.00535219	1	1	1	Q56NI9	0	1683.89	0		561.967	0.002087	0.02015	1.9
ESF1	ESF1 homolog	Q9H501 2xPhospho [S663; S/Y]	0.993803	0.603576	0.757486	0.762828	0.937788	0.862141	0.818389	1.21194	313477	311534	189207	237454	239129	293974	270261	256546	379913	[K].ALAEEASEEELPSDVDLNDPYFAEEVK.[Q]	High	1xDeamidated [N18]; 2xPhospho [S13; S/Y]; 1xTMT6plex [K27]; 1xTMT6plex [N-Term]	1.45225e-05	0	1	1	7	Q9H501	0	3628.62	0		726.535	0	2.685e-07	4.31
ESF1	ESF1 homolog	Q9H501 2xPhospho [S663; S/Y]	1.06959	0.629764	0.786903	0.802774	0.886243	0.881722	0.851427	1.06113	403862	431966	254338	317800	324210	357920	356094	343859	428550	[K].ALAEEASEEELPSDVDLNDPYFAEEVK.[Q]	High	2xPhospho [S13; Y/S]; 1xTMT6plex [K27]; 1xTMT6plex [N-Term]	7.03635e-08	0	1	1	8	Q9H501	0	3627.63	0		1209.88	0	3.721e-10	4.72
ESF1	ESF1 homolog	Q9H501 1xPhospho [S153]	1.21634	1.84097	1.65113	1.33639	0.92331	1.12289	0.983031	0.601001	290899	353833	535538	480312	388755	268590	326647	285963	174831	[K].IDSNISPK.[K]	High	1xPhospho [S6]; 1xTMT6plex [K8]; 1xTMT6plex [N-Term]	0.0873335	0.00364363	1	1	1	Q9H501	0	1411.76	0		706.385	0.00135	0.01249	2.29
ESRRA	Steroid hormone receptor ERR1	P11474 2xPhospho [S19; S22]	0.816752	0.809722	0.824336	0.78294	0.80222	0.980466	0.987559	0.913749	73880.6	60342.1	59822.7	60902.4	57844	59268.4	72437.4	72961.4	67508.3	[K].AEPASPDSPKGSSETETEPPVALAPGPAPTR.[C]	High	2xPhospho [S5; S8]; 1xTMT6plex [K10]; 1xTMT6plex [N-Term]	1.91824e-06	0	1	1	1	P11474	1	3661.74	0		916.188	0	2.198e-08	4.28
ESS2	Splicing factor ESS-2 homolog	Q96DF8 2xPhospho [S391; S395]	1.04521	0.962392	1.04548	0.941573	0.960087	1.54615	1.50322	1.31047	202933	212107	195301	212162	191076	194833	313764	305054	265937	[K].GLSPAMSPALQR.[L]	High	2xPhospho [S3; S7]; 1xOxidation [M6]; 1xTMT6plex [N-Term]	0.061155	0.00245075	1	1	3	Q96DF8	0	1632.74	0		544.918	0.001019	0.007466	1.88
ESYT2	Extended synaptotagmin-2	A0FGR8 2xPhospho [S758; S761]	0.914829	0.592903	0.660818	0.577704	0.81692	0.816181	0.64589	1.1081	166291	152128	98594.7	109888	96067.3	135847	135724	107406	184268	[K].EPTPSIASDISLPIATQELR.[Q]	High	1xDeamidated [Q17]; 2xPhospho [S8; S11]; 1xTMT6plex [N-Term]	4.9049e-05	0	1	1	3	A0FGR8	0	2528.21	0		843.415	0	1.205e-06	3.59
ESYT2	Extended synaptotagmin-2	A0FGR8 1xPhospho [S]	1.18107	0.867821	1.22363	0.792028	1.1438	0.767356	0.839573	1.0908	131698	155545	114291	161150	104309	150637	101060	110570	143656	[K].EPTPSIASDISLPIATQELR.[Q]	High	1xPhospho [S]; 1xTMT6plex [N-Term]	5.09344e-07	0	1	1	3	A0FGR8	0	2447.26	0		816.425	0	3.631e-07	3.71
ESYT2	Extended synaptotagmin-2	A0FGR8 2xPhospho [S758; S]	1.05921	0.696949	0.794492	0.74128	1.0112	0.689589	0.667562	1.03734	212465	225045	148077	168802	157496	214845	146514	141834	220398	[K].EPTPSIASDISLPIATQELR.[Q]	High	2xPhospho [S8; S]; 1xTMT6plex [N-Term]	4.35521e-06	0	1	1	7	A0FGR8	0	2527.23	0		843.082	0	8.74e-08	3.65
ESYT2	Extended synaptotagmin-2	A0FGR8 3xPhospho [S755; S758; S761]	0.895146	0.679	0.820345	0.702278	0.714211	0.421023	0.403456	0.980522	103747	92868.4	70443.9	85108.1	72859	74096.9	43679.7	41857.2	101726	[K].EPTPSIASDISLPIATQELR.[Q]	High	1xDeamidated [Q17]; 3xPhospho [S5; S8; S11]; 1xTMT6plex [N-Term]	0.000501718	0	1	1	1	A0FGR8	0	2608.18	0		870.072	0	2.125e-05	2.9
ESYT2	Extended synaptotagmin-2	A0FGR8 3xPhospho [S755; S758; S761]	0.787244	0.632948	0.637852	0.614911	0.729129	0.329652	0.36485	0.780936	1.12951e+06	889197	714918	720457	694545	823555	372344	412100	882071	[K].EPTPSIASDISLPIATQELR.[Q]	High	3xPhospho [S5; S8; S11]; 1xTMT6plex [N-Term]	1.89382e-06	0	1	1	4	A0FGR8	0	2607.2	0		869.737	0	5.347e-08	5.07
ETV3	ETS translocation variant 3	P41162 1xPhospho [S139]	0.999049	0.885376	1.00426	0.870501	1.13185	0.818447	0.956356	2.09694	38827	38790.1	34376.5	38992.2	33798.9	43946.4	31777.8	37132.5	81418	[R].SSGVVPQSAPPVPTASSR.[F]	High	1xDeamidated [Q7]; 1xPhospho [S8]; 1xTMT6plex [N-Term]	0.0362382	0.00114255	1	1	1	P41162	0	2034.01	0		678.682	0.0004608	0.003727	2.28
ETV3	ETS translocation variant 3	P41162 1xPhospho [S/T]	1.09136	0.889851	1.10134	1.03079	0.980597	1.41462	0.924012	1.6972	42255.2	46115.8	37600.8	46537.4	43556.1	41435.3	59774.9	39044.3	71715.5	[R].FHFPPLDTHSPTNDVQPGR.[F]	High	1xDeamidated [N13]; 1xPhospho [T/S]; 1xTMT6plex [N-Term]	0.176143	0.00945867	1	1	3	P41162	0	2472.15	0		824.728	0.003829	0.04007	1.47
ETV3	ETS translocation variant 3	P41162 1xPhospho [T/S]	1.88303	0.754337	0.799436	0.666518	0.842916	0.750874	0.668283	0.784173	15035.7	28312.7	11342	12020.1	10021.6	12673.9	11290	10048.1	11790.6	[R].FHFPPLDTHSPTNDVQPGR.[F]	High	1xPhospho [T/S]; 1xTMT6plex [N-Term]	0.0772767	0.00337135	1	1	4	P41162	0	2471.17	0		824.398	0.001646	0.01569	1.55
ETV6	Transcription factor ETV6	P41212 2xPhospho [T/S]	0.909344	0.774118	0.850036	0.790937	0.875084	1.13598	1.06595	1.29863	65805.9	59840.2	50941.5	55937.4	52048.3	57585.8	74754	70145.7	85457.3	[R].ISYTPPESPVPSYASSTPLHVPVPR.[A]	High	2xPhospho [T/S/Y]; 1xTMT6plex [N-Term]	0.00108903	0	1	1	8	P41212	0	3067.48	0		767.63	0	0.0005475	2.46
EVI5	Ecotropic viral integration site 5 protein homolog	O60447 2xPhospho [S776; S778]	1.51427	1.05155	1.11263	0.930155	1.05302	1.27511	1.1527	1.64265	59953.6	90785.9	63044.2	66706.2	55766.2	63132.3	76447.4	69108.6	98483.1	[K].SGSMSLDPAVADGSESETEDSVLETR.[E]	High	2xPhospho [S14; S16]; 1xOxidation [M4]; 1xTMT6plex [N-Term]	2.22275e-06	0	1	1	1	O60447	0	3074.26	0		1025.43	0	2.645e-08	3.27
EXOC1	Exocyst complex component 1	Q9NV70 2xPhospho [S/T]	0.767567	0.859717	0.967712	0.84036	1.12379	1.37251	1.35967	1.24012	529830	406681	455504	512723	445248	595419	727197	720394	657052	[K].LTGSTSSLNK.[L]	High	2xPhospho [T/S]; 1xTMT6plex [K10]; 1xTMT6plex [N-Term]	0.00560189	0	1	1	7	Q9NV70	0	1625.8	0		813.403	0.0001248	0.0006859	3.16
EXOC1	Exocyst complex component 1	Q9NV70 1xPhospho [S501]	0.85198	0.832161	0.938242	0.717971	0.981728	0.878994	0.824521	1.06876	47649.6	40596.6	39652.2	44706.9	34211	46779	41883.7	39288.2	50926.2	[R].SQSSSLLDMGNMSASDLDVADR.[T]	High	1xPhospho [S15]; 2xOxidation [M9; M12]; 1xTMT6plex [N-Term]	1.13441e-06	0	1	1	2	Q9NV70	0	2640.14	0		880.724	0	1.154e-08	4.05
EXOSC9	Exosome complex component RRP45	Q06265 1xPhospho [T/S]	1.21696	0.844859	1.05969	0.88891	0.993853	0.543548	0.478496	0.927257	279601	340263	236224	296291	248540	277883	151977	133788	259262	[K].APIDTSDVEEK.[A]	High	1xPhospho [T/S]; 1xTMT6plex [K11]; 1xTMT6plex [N-Term]	0.121034	0.00550028	1	1	4	Q06265	0	1741.87	0		871.437	0.002241	0.02077	1.36
EXOSC9	Exosome complex component RRP45	Q06265 2xPhospho [S392; S]	0.836364	1.05826	0.938105	0.993211	1.03759	1.05588	1.00407	0.8905	696778	582760	737372	653650	692047	722968	735714	699615	620480	[K].MDTGVEVSDIGSQDAPIILSDSEEEEMIILEPDKNPK.[K]	High	2xPhospho [S20; S]; 2xOxidation [M1; M27]; 2xTMT6plex [K34; K37]; 1xTMT6plex [N-Term]	1.13358e-08	0	1	1	17	Q06265	1	4923.33	0		985.473	0	4.701e-11	5.46
EZH2	Histone-lysine N-methyltransferase EZH2	Q15910 2xPhospho [S363; S]	0.906738	0.725293	0.781214	0.673506	0.901499	0.613755	0.526949	2.75137	119027	107926	86329.3	92985.4	80165.2	107302	73053.2	62721.1	327487	[R].GRLPNNSSRPSTPTINVLESK.[D]	High	2xDeamidated [N5; N6]; 2xPhospho [S8; S]; 1xTMT6plex [K21]; 1xTMT6plex [N-Term]	0.0129171	0.000228773	1	1	2	Q15910	1	2887.44	0		722.615	0.0001248	0.00106	2
EZH2	Histone-lysine N-methyltransferase EZH2	Q15910 2xPhospho [S363; S]	0.795478	0.613973	0.518685	0.625329	0.970403	0.713326	0.813944	1.59232	350016	278430	214900	181548	218875	339656	249675	284893	557337	[R].GRLPNNSSRPSTPTINVLESK.[D]	High	1xDeamidated [N5]; 2xPhospho [T/S]; 1xTMT6plex [K21]; 1xTMT6plex [N-Term]	0.000215407	0	1	1	2	Q15910	1	2886.45	0		722.363	0	7.458e-06	3.09
F2R	Proteinase-activated receptor 1	P25116 2xPhospho [S]	1.14898	0.735403	1.00809	0.812413	0.70566	0.447398	0.361278	0.849177	64299.8	73879.2	47286.3	64820	52238	45373.8	28767.6	23230.1	54601.9	[K].ESSDPSSYNSSGQLMASK.[M]	High	1xDeamidated [N/Q]; 2xPhospho [S]; 1xOxidation [M15]; 1xTMT6plex [K18]; 1xTMT6plex [N-Term]	0.00313139	0	1	1	6	P25116	0	2510.04	0		837.36	0	0.0001991	1.71
F2R	Proteinase-activated receptor 1	P25116 2xPhospho [S399; S]	1.00341	0.5999	0.718105	0.585056	0.671505	0.477803	0.488215	0.501656	84458.9	84746.8	50666.9	60650.4	49413.2	56714.6	40354.7	41234.1	42369.3	[K].ESSDPSSYNSSGQLMASK.[M]	High	2xPhospho [S10; S]; 1xOxidation [M15]; 1xTMT6plex [K18]; 1xTMT6plex [N-Term]	0.00404403	0	1	1	2	P25116	0	2509.06	0		837.026	0	0.0002698	1.49
FAM114A1	Protein NOXP20	Q8IWE2 2xPhospho [T/S]	0.765759	0.881856	0.82105	0.863257	1.12723	0.996646	1.12544	1.30232	70734.5	54165.6	62377.7	58076.6	61062.1	79734.3	70497.2	79607.8	92118.8	[R].IHGVNSGSSEGAQPNTENGVPEITDAATDQGPAESPPTSPSSASR.[G]	High	2xDeamidated [N/Q]; 2xPhospho [S/T]; 1xTMT6plex [N-Term]	0.000101157	0	1	1	46	Q8IWE2	0	4795.07	0		959.821	0	7.914e-06	3.11
[truncated: 3,544 more rows]

## Sheet: HT-144
Datta et. al. (2021) Temporal quantitative proteomics reveals ubiquitin proteasome system is essential to mount adaptive response to hypoxia in melanoma cells
[truncated: 4,315 more rows]

## Sheet: SK-Mel-5
Datta et. al. (2021) Temporal quantitative proteomics reveals ubiquitin proteasome system is essential to mount adaptive response to hypoxia in melanoma cells
[truncated: 7,154 more rows]

[truncated: 1 more sheets: SK-Mel-28]
