# Supplementary material for: Temporal Quantitative Proteomics Reveals Proteomic and Phosphoproteomic Alterations Associated with Adaptive Response to Hypoxia in Melanoma Cells
Source: Cancers (Basel). 2021 Apr 30;13(9):2175. doi: 10.3390/cancers13092175 (PMC8124723; doi:10.3390/cancers13092175)
Supplement: Supplementary file 1 [file cancers-13-02175-s001.zip › cancers-1197037 - supple- proofreading/Table_S4.xlsx]

## Sheet: Essential_overexpressed
Datta et. al. (2021) Temporal quantitative proteomics reveals ubiquitin proteasome system is essential to mount adaptive response to hypoxia in melanoma cells
Table S4: List of proteins that showed hypoxia induced expression in this study and reported to affect fitness in hypoxia by Jain et. al.
Gene Symbol	Description	A2058									HT-144									SK-Mel-5									SK-Mel-28
		Fold change (3 hrs)	Fold change (6 hrs)	Fold change (9 hrs)	Fold change (12 hrs)	Fold change (15 hrs)	Fold change (18 hrs)	Fold change (21 hrs)	Fold change (24 hrs)		Fold change (3 hrs)	Fold change (6 hrs)	Fold change (9 hrs)	Fold change (12 hrs)	Fold change (15 hrs)	Fold change (18 hrs)	Fold change (21 hrs)	Fold change (24 hrs)		Fold change (3 hrs)	Fold change (6 hrs)	Fold change (9 hrs)	Fold change (12 hrs)	Fold change (15 hrs)	Fold change (18 hrs)	Fold change (21 hrs)	Fold change (24 hrs)		Fold change (3 hrs)	Fold change (6 hrs)	Fold change (9 hrs)	Fold change (12 hrs)	Fold change (15 hrs)	Fold change (18 hrs)	Fold change (21 hrs)	Fold change (24 hrs)
SEPT7	Septin-7	0.84787	0.668938	0.755129	0.642127	0.860219	2.22732	1.70388	1.01974																				1.5631	1.26205	1.15961	1.18546	1.01781	1.06592	1.37451	0.901562
AAGAB	Alpha- and gamma-adaptin-binding protein p34	1.18171	1.2002	1.23441	1.13866	0.959777	0.935988	0.768738	0.797134		0.720769	0.625297	0.873939	0.795283	0.707001	0.607469	1.65165	0.947201		0.917713	1.15579	0.981405	1.13543	1.12937	1.75522	1.06678	1.46493		0.763726	0.920289	0.836749	0.85864	0.888954	0.882407	0.884865	0.815215
ABCF1	ATP-binding cassette sub-family F member 1	1.04626	1.13903	1.25849	1.12994	1.1163	1.53784	1.38179	1.23968		1.36421	1.45024	0.761231	0.978126	1.52161	0.706319	0.512141	0.788926		1.13545	0.982821	1.36695	0.866795	0.967539	0.88141	1.01678	0.989742		0.810572	0.843311	1.31222	1.39943	0.998985	1.28914	1.13245	0.897794
ADRM1	Proteasomal ubiquitin receptor ADRM1	0.917199	2.37363	1.59438	1.60957	1.14425	2.23468	2.57576	0.968675		1.19049	1.41829	0.796126	1.08951	1.38395	0.943505	1.14754	1.80124		0.91179	0.981793	0.950922	1.21601	1.04492	0.920101	0.996166	1.04056		0.92598	0.895817	1.03418	1.07182	1.10993	1.07303	1.02305	0.946998
AGPAT3	1-acyl-sn-glycerol-3-phosphate acyltransferase gamma	1.1652	1.09762	1.1152	1.19399	1.39676	1.0407	1.61907	0.982662		1.15897	0.975137	1.25355	1.25608	1.1407	1.95939	1.37485	0.742468		0.763227	1.00171	0.949637	1.27	0.684038	1.54345	0.715902	0.912182
ALG2	Alpha-1,3/1,6-mannosyltransferase ALG2	1.6443	1.06529	1.17676	1.11115	0.970025	0.74183	0.837655	0.761419		0.507739	0.788669	0.604478	0.66058	0.649312	0.656814	1.59833	1.07188		1.04358	1.12639	0.982489	1.06097	1.07206	2.85371	0.96804	0.99905		1.32787	1.25334	1.47327	1.07693	1.08497	1.52022	1.19948	1.18697
AP2S1	AP-2 complex subunit sigma	0.946673	1.52745	1.2117	1.03563	1.05096	1.94876	1.80063	1.58954		1.12446	0.646061	1.01223	0.806637	0.603849	0.767898	1.06523	0.923675		1.15657	1.23932	1.04426	1.051	0.966165	3.82608	1.01548	1.03614		0.883405	0.880339	1.12457	1.23746	1.00545	1.90628	1.51517	0.886562
ASNS	Asparagine synthetase [glutamine-hydrolyzing]	0.805847	1.17932	0.988117	0.982623	0.841566	1.34969	1.45385	2.01449		0.702281	0.816903	0.683283	0.724362	0.749221	0.834869	1.23344	1.31883		0.969096	1.18671	1.01954	0.860131	1.1052	1.74449	1.02348	1.10481		1.47205	1.4942	1.32443	1.31451	1.39032	1.38158	1.62332	0.911427
ATP6V0C	V-type proton ATPase 16 kDa proteolipid subunit	0.854585	2.23874	1.48734	1.48368	0.997227	9.38901	5.34028	4.44979		0.988391	0.9255	1.10747	1.1931	0.801183	1.24666	3.16836	1.00711		1.1265	1.11534	0.972901	1.06716	1.04321	1.41388	1.08342	1.02909		0.984259	0.99046	1.11081	1.05969	1.06816	1.03872	1.00347	0.973268
AURKB	Aurora kinase B	0.996534	1.64723	1.3342	1.26268	1.00119	1.18574	0.908099	0.783295		1.06581	1.08911	1.1126	1.09626	1.2334	1.16197	4.9256	7.4251		0.881969	0.894345	0.935036	0.897417	1.00198	1.01654	1.12813	1.12556		1.03654	1.09824	0.934254	1.04284	1.06647	1.0686	1.05484	1.25105
BANF1	Barrier-to-autointegration factor	0.659248	1.03491	0.775262	0.920994	0.486642	0.680343	1.6269	0.24399		0.850993	0.757209	0.785705	0.829018	0.836987	0.864072	0.885235	1.87504		0.956476	0.972169	0.904543	0.886312	0.932981	0.85217	0.967759	0.933527		0.790351	0.929872	0.984172	1.10456	0.998365	0.96854	0.982634	1.01471
BUB1B	Mitotic checkpoint serine/threonine-protein kinase BUB1 beta	1.57162	1.64535	1.35532	1.48932	1.28749	1.18716	0.996732	1.48884		1.48692	1.91162	0.650642	1.22765	1.79029	0.658732	0.587351	1.30127		1.37061	1.39801	1.15933	1.33002	1.20895	1.09633	1.11245	1.03532		0.905093	0.861833	0.934049	0.996169	1.03114	1.02379	1.00019	0.937857
BUB3	Mitotic checkpoint protein BUB3	1.18595	1.183	1.2663	1.18878	1.04411	1.09355	0.977089	0.895923		0.576516	0.577977	0.71656	0.978425	0.621001	0.831419	1.80275	1.22157		1.06749	1.15024	0.950001	0.933439	1.12669	0.990445	1.1359	0.987218		1.11829	1.0856	0.875872	0.871446	0.871161	0.761101	0.729105	0.949939
BUD31	Protein BUD31 homolog	0.635399	0.77481	0.652417	0.755037	0.821454	0.741872	0.756	0.957871		1.42484	1.62913	1.29569	1.24825	1.44544	1.57422	0.806501	0.98496		1.12906	1.15887	1.00256	1.11633	1.05205	0.976736	1.15446	1.08598		1.22412	1.06026	1.28568	1.11178	1.22862	1.64285	1.37485	1.09042
CAPZB	F-actin-capping protein subunit beta	1.32398	0.884406	1.33667	0.93651	1.01984	1.13429	1.38544	1.84536		0.178659	0.479508	0.155443	0.189628	0.394687	0.152538	0.130185	0.536358		0.89457	0.974097	0.969695	1.13532	0.976928	1.21725	0.951605	1.04429		0.786407	0.890574	0.985776	1.26495	0.96776	1.59654	1.65978	0.79973
CDC5L	Cell division cycle 5-like protein	0.955394	1.60593	1.33623	1.36005	1.1859	1.56494	1.37421	1.12765		0.403924	0.745923	0.300613	0.531363	0.638374	0.504781	0.464156	1.04926		0.954999	0.806499	1.14443	0.94376	1.06633	2.09264	1.0476	1.14693		1.32692	1.10024	1.35857	1.06066	1.15721	0.922827	0.995321	0.796925
CDIPT	CDP-diacylglycerol--inositol 3-phosphatidyltransferase	0.971736	1.54239	1.18238	1.19656	1.18204	1.52812	1.35238	0.986065											0.849347	0.753559	1.35715	1.2776	0.86688	7.30635	0.813885	1.08572		0.655466	0.777925	0.779921	0.873354	0.653198	0.83282	0.780185	0.735968
CDK6	Cyclin-dependent kinase 6	1.04599	1.42585	1.42804	1.29568	0.998159	1.04877	1.07284	0.804446		0.760694	0.708059	0.718	0.730629	0.747283	0.664594	0.945506	0.907269		0.882723	0.932633	1.32154	1.1285	0.749975	1.59483	0.704098	0.923701		1.60219	1.38454	1.45065	1.26269	1.31157	1.0299	1.13681	1.01529
CEP85	Centrosomal protein of 85 kDa	1.18422	0.802354	0.977727	0.933218	0.897698	1.17908	1.02595	1.00368		0.934456	0.998929	0.555571	0.774927	1.01886	0.592718	0.387825	0.897903		1.16306	1.21124	0.932736	1.75284	0.892792	1.11648	0.995362	1.16685		1.24449	0.947779	1.38535	1.19637	1.14694	1.18179	1.00152	0.956057
CHD8	Chromodomain-helicase-DNA-binding protein 8	0.976768	0.847592	0.936206	0.808575	0.880498	0.569765	0.595502	0.784108		1.03401	0.97627	1.33936	0.973774	0.863171	1.05853	1.92051	1.27308		0.890649	0.907177	1.01243	0.947713	0.969819	1.23258	0.991958	1.00893		1.04174	1.02373	1.01627	1.1718	1.02204	1.26041	1.20062	1.00441
CHMP3	Charged multivesicular body protein 3	1.20813	0.995633	1.0728	1.00654	1.32157	1.15037	1.27696	1.55161		1.27125	1.33765	1.27444	1.37435	1.28834	1.35626	1.44594	1.5824		1.08753	1.12961	1.01218	1.28881	0.917826	1.27338	0.785092	0.849746		1.1552	1.16727	1.07595	0.743089	0.84687	0.833886	0.920478	0.989727
COASY	Bifunctional coenzyme A synthase	1.18189	0.991613	1.23762	1.12255	1.10869	1.42062	1.08824	2.06123		1.13199	1.06797	1.29412	1.30405	0.954181	1.49768	2.20692	1.41967		0.905634	0.989952	0.952097	0.889436	1.21048	1.20037	1.13373	0.974889		1.04383	0.989675	1.1515	1.13391	1.01606	0.985599	0.937063	1.47971
COPE	Coatomer subunit epsilon	5.52284	0.888759	2.07459	0.982284	0.734488	2.43364	1.5932	2.37484		1.08639	1.45916	0.990077	1.20281	1.20443	1.09048	1.64102	0.584028		1.08211	1.05669	0.911881	0.916571	1.02457	1.40062	0.958587	0.960866		1.19608	1.08872	1.23854	0.971568	1.08453	1.07058	1.13015	1.06349
CRNKL1	Crooked neck-like protein 1	1.37828	1.01624	1.8857	1.07194	1.07049	0.916121	1.02461	0.917557		1.13619	0.703799	1.17787	0.694057	0.737873	0.492675	0.364893	0.417018		1.14265	1.15385	1.22933	1.1569	0.986926	0.647806	0.993897	1.17275		0.866361	1.18009	1.41703	1.61661	1.3262	2.37425	1.98189	1.11912
CUL3	Cullin-3	1.15293	1.32845	1.39554	1.17037	1.10787	1.71356	1.38054	1.1633		0.75894	0.787747	1.09557	0.920736	0.696741	0.874082	1.56753	1.39282		1.08274	1.13975	1.18701	1.41884	1.08594	1.69665	1.03778	1.02444		1.0946	1.01672	0.783712	0.828761	0.855746	0.836827	0.805769	1.2887
CYC1	Cytochrome c1, heme protein, mitochondrial	0.738711	0.675204	0.669739	0.671563	1.03318	0.968835	0.672594	1.61188		1.47679	1.23609	1.12898	1.30704	1.2343	1.34922	1.88777	1.44415		1.38983	1.54029	1.15391	2.2463	1.23895	1.94721	0.972681	1.07907		1.1762	1.02247	0.879293	0.873714	0.85194	0.713624	0.764889	1.14154
CYCS	Cytochrome c	0.89723	0.600543	0.640005	0.754836	1.08212	1.8351	1.28358	2.67352		0.742242	0.789664	0.780487	0.827939	0.796067	0.747752	1.11363	1.54459		0.994454	0.932179	0.99202	0.843202	0.88154	0.936869	0.888235	0.87498		0.77258	0.925688	0.954349	1.03615	0.911752	1.05258	1.00616	0.921058
DDX10	Probable ATP-dependent RNA helicase DDX10	1.01021	0.97844	1.09996	1.03268	1.05066	1.19691	1.03913	1.66021		0.234079	0.319296	0.286453	0.2417	0.226761	0.295627	0.388332	0.421182		1.17464	1.39408	1.11223	1.275	1.06225	1.93148	1.05527	0.999693		1.36145	1.04691	0.933198	0.851312	1.07523	0.811584	0.883123	1.05359
DDX41	Probable ATP-dependent RNA helicase DDX41	1.08559	0.765822	0.92022	0.963921	1.40986	1.18835	0.957634	1.62548		1.12611	1.48596	1.21181	1.328	1.65931	1.20949	1.22016	1.27748		1.25928	1.25168	0.992032	1.17628	2.85782	2.48402	1.26624	1.03327		0.973697	0.989087	1.07147	1.10516	1.02107	1.11252	0.98604	0.900026
DDX46	Probable ATP-dependent RNA helicase DDX46	0.849136	0.983606	0.988169	1.01548	1.0552	1.28758	2.22282	1.04507		0.506972	0.445333	0.838018	0.596009	0.464835	0.643314	1.57508	0.727093		1.14521	1.03403	1.03325	1.00754	1.02918	1.09268	1.06216	0.979724		1.36114	1.2176	1.27771	1.08037	1.04716	0.853116	1.00923	1.03905
DDX52	Probable ATP-dependent RNA helicase DDX52	1.02183	1.443	1.28055	1.22902	1.11188	1.56287	1.39565	1.07086		1.20223	1.06193	1.48502	1.10851	1.13513	1.23541	1.53851	0.781868		0.973093	0.875089	0.981389	0.852263	1.05856	0.706619	1.04209	0.903719		1.07673	0.989824	0.955215	1.05359	1.09849	1.06755	1.11565	0.978203
DERL1	Derlin-1	0.961447	1.33595	1.21865	1.06029	1.04826	1.11819	1.35128	0.914447		0.487913	0.751149	0.449233	0.496281	0.80907	0.503661	0.559213	1.48783		0.989514	1.04479	1.03658	1.01466	0.825269	1.52789	0.855341	0.918719		1.00691	1.06091	0.951233	0.941427	0.873872	0.794908	0.889943	0.961144
DHX8	ATP-dependent RNA helicase DHX8	1.61698	1.49729	1.4514	1.37302	1.24054	1.6481	2.1087	1.62874		1.53693	1.12892	1.736	1.29937	0.850135	1.1382	1.15454	1.09983		1.41559	1.50948	1.29846	1.27137	1.19823	1.66658	1.19736	0.992697		1.00421	0.937902	1.03876	0.851149	0.918604	0.850493	0.873478	0.749549
ECH1	Delta(3,5)-Delta(2,4)-dienoyl-CoA isomerase, mitochondrial	1.00477	0.921314	0.872738	0.852098	1.08589	1.02952	1.00161	1.84041		0.584253	0.412275	0.580643	0.626286	0.439217	0.642413	0.612671	2.38409		1.47726	1.22567	1.21656	1.0219	1.35563	1.21797	1.26819	1.00899		0.911648	0.997762	0.925346	1.08479	0.982834	1.06903	1.01304	1.0991
EIF2B3	Translation initiation factor eIF-2B subunit gamma	1.05061	1.28949	1.38981	1.2984	1.18709	3.07209	2.73631	3.70848		1.03922	1.10247	1.05009	1.4109	1.22442	1.57292	1.88015	1.0332		0.587563	0.519455	0.625387	0.547787	0.710808	0.521859	0.723372	0.644745		0.826275	0.94915	1.01101	1.15282	1.02985	1.12119	0.993005	0.864972
EIF2S2	Eukaryotic translation initiation factor 2 subunit 2	1.00132	2.35083	1.43029	1.465	1.22858	2.30927	1.69402	1.17815		1.11169	1.15319	0.907642	1.14786	1.12838	1.10344	1.36772	1.78277		0.801063	0.747321	0.9468	0.849752	0.844396	1.29823	0.963653	0.949336		1.01373	0.963299	0.837165	0.866222	0.828603	0.850261	0.874697	1.35033
EIF3D	Eukaryotic translation initiation factor 3 subunit D	0.874807	1.58814	1.28066	1.49972	1.14981	1.57536	1.21863	1.10702		0.836246	0.82804	0.94824	0.90313	1.00708	0.897396	0.817314	1.00633		1.08889	1.11634	1.01993	1.00173	1.02979	1.0283	0.939819	0.988524		1.68399	1.21695	1.36447	1.20439	1.2582	1.07724	1.3732	1.08786
EIF3F	Eukaryotic translation initiation factor 3 subunit F	2.1746	1.15912	1.38687	1.08345	1.05157	2.14698	1.63752	1.87419		1.32959	1.18015	1.44477	1.13718	1.21258	1.08519	0.988926	1.63129		1.10529	1.21726	0.970816	1.09279	0.987188	0.979399	1.11903	0.990964		1.41002	1.18439	1.13218	1.03407	1.09807	0.869521	0.867873	1.19875
EIF3G	Eukaryotic translation initiation factor 3 subunit G	1.11699	0.897184	0.96155	1.07896	0.994323	1.06867	1.75618	0.998642		0.75494	0.794143	0.574955	0.628218	0.632849	0.53037	0.377322	0.834643		0.808245	0.882001	0.940115	0.799217	0.878911	0.847771	1.05706	0.976513		0.878743	0.980389	1.19143	1.11422	1.15269	1.59232	1.49566	1.04716
EIF6	Eukaryotic translation initiation factor 6	0.871991	1.42306	1.48936	1.23059	0.998353	1.40511	1.21252	0.817793											0.974515	1.06677	0.976072	0.803699	0.995545	0.641349	1.14179	0.878815		0.949111	1.11921	1.57529	1.54336	1.41254	1.60715	1.71825	1.01384
ELP3	Elongator complex protein 3	0.912938	0.993543	1.08326	1.13527	1.26059	1.26366	1.20369	1.1581		1.61837	1.16744	1.26802	0.922457	1.0795	0.694759	0.652795	0.70382		1.01193	0.976002	1.00323	0.994404	0.912655	0.874148	0.853656	0.914253		1.50062	1.15678	1.00603	0.890481	0.866912	0.915699	0.765994	1.16924
ENO1	Alpha-enolase	0.844836	1.25186	1.17566	1.22044	1.24433	1.66001	1.4934	1.47706											0.804455	0.688461	0.893907	0.801958	0.814214	5.60085	0.743906	0.9966		0.81254	0.934383	1.01016	1.19065	1.07513	1.49302	1.37547	0.979163
EP400	E1A-binding protein p400	1.35368	0.96006	0.966548	1.06299	1.13423	1.146	1.97708	1.5367		0.662647	0.611707	0.81434	0.674044	0.646382	0.864738	1.84471	0.702299		1.06308	1.10344	0.971739	1.13195	1.01992	0.710778	1.0492	0.942101		1.11952	1.01095	1.07309	1.02379	0.949906	1.00044	1.02713	1.14759
ESF1	ESF1 homolog	1.30516	0.991378	1.00227	1.03455	1.11791	0.91924	1.56053	0.832494		1.17375	1.00017	1.15812	1.19228	1.05842	1.20277	1.87697	2.29319		1.19529	1.07179	1.16943	1.05973	1.01069	1.01022	1.00683	0.937668		0.968252	0.90643	0.98611	0.97873	0.889851	0.961276	0.897935	0.910906
ESPL1	Separin										1.0651	1.12183	1.0699	1.21049	1.21806	1.28374	1.30022	1.71632		1.10025	1.12237	1.10006	1.12977	1.05998	1.29505	1.02401	1.04807		1.03173	0.918053	1.02072	0.992386	0.889737	0.969388	0.785994	1.13605
EXOSC2	Exosome complex component RRP4	1.64039	0.982739	1.25549	1.15544	1.25175	2.91983	2.74705	0.973691		1.12506	1.32373	1.05708	1.14404	1.18878	1.03206	1.62967	1.75284		0.815898	0.830822	1.00019	1.03761	0.663124	0.720196	0.796985	0.753853		1.56736	1.11232	0.886893	0.89809	0.953498	0.641153	0.619238	1.32392
FAM136A	Protein FAM136A	0.801304	1.4747	1.2142	1.15396	0.828631	0.691231	0.882982	0.60741		0.348287	0.822034	0.406509	0.691079	0.751467	0.716232	1.78072	1.01776		0.949692	1.0715	0.885638	0.95866	0.974179	0.925979	0.817863	0.891808		1.19282	1.11576	0.948273	0.928409	0.983619	0.79307	0.806574	1.0253
FAU	40S ribosomal protein S30	1.1748	1.37828	1.37726	1.15242	1.10429	1.38019	1.65999	0.823439		1.3378	1.04029	1.18233	1.31699	1.3658	1.0685	3.91676	3.86606		1.04132	0.806372	1.22949	1.22207	0.795156	1.8057	0.74001	1.04824		0.786708	0.922868	0.902683	1.05705	0.809591	0.987661	0.861814	1.40552
FBL	rRNA 2'-O-methyltransferase fibrillarin	1.38679	2.9897	2.88161	1.91732	1.4827	4.15062	3.92109	3.36344		1.29469	1.59911	1.18905	1.38447	1.65836	1.22492	0.943045	1.06723		0.80562	0.848165	0.870212	0.715872	0.903583	0.917377	0.913368	0.909756		0.82381	1.01501	0.813215	1.05747	0.86733	0.976091	0.921567	0.881133
FIP1L1	Pre-mRNA 3'-end-processing factor FIP1	1.14915	1.84793	1.47863	1.41446	0.976009	1.05995	1.16103	0.919333		0.798937	1.20014	0.915608	1.3747	1.16513	1.58588	1.5574	0.507192		0.910386	0.92812	0.869934	1.08888	1.19371	0.651766	1.1381	1.1451		1.072	1.11616	1.14973	1.13624	1.14032	1.27305	1.2868	1.35812
FNBP4	Formin-binding protein 4	0.89883	1.13046	1.04397	1.05554	1.07201	1.10472	0.937282	0.827264		0.639358	0.841178	0.568913	0.683599	0.825708	0.640815	1.1032	1.51282		0.966163	0.907316	1.02834	0.904145	0.998196	1.5813	0.987575	0.970154		0.720411	0.894259	0.984977	1.06578	0.993228	1.1052	1.09893	0.877029
FTSJ3	pre-rRNA processing protein FTSJ3	0.98252	1.03539	1.0888	0.98221	1.07121	1.40538	1.78941	1.26654		0.31818	0.458017	0.342205	0.35579	0.296753	0.303927	2.63526	1.49661		1.08573	1.18635	1.05	1.01958	1.07605	1.02105	0.899521	0.993763		1.53492	1.19718	1.41146	1.41797	1.4777	1.23486	1.52773	1.64063
GDI2	Rab GDP dissociation inhibitor beta	1.23733	1.37251	1.3838	1.35862	1.21392	1.5647	1.46378	1.53134		1.72936	1.34276	1.33072	1.52229	1.31532	1.06309	0.88777	0.827103		1.47047	1.54306	1.25847	1.57169	1.25895	1.32401	1.12458	0.973157		1.2456	1.16128	1.10354	0.978035	0.961438	0.895031	0.819256	1.108
GLRX3	Glutaredoxin-3	0.818148	1.2033	1.17853	1.27632	1.18508	1.26031	1.92145	1.51269		1.26362	0.990075	1.47426	1.27163	1.21915	1.5268	1.1008	1.17194		0.886209	0.880658	0.9755	0.838777	0.915042	0.870452	1.03956	0.976262		1.09581	1.04079	1.05738	1.15573	1.08553	0.923804	1.02382	1.02017
GPI	Glucose-6-phosphate isomerase	0.71966	1.22068	1.06587	1.04583	1.12572	1.87019	1.71636	1.29787		1.37996	0.913583	1.6677	1.21293	0.877801	1.30581	1.30555	1.1868		1.2714	1.11414	1.20334	1.13024	0.922211	1.07035	0.92702	0.913629		1.39787	1.13671	1.10228	1.03973	1.03068	0.77817	0.85711	0.983034
GPKOW	G-patch domain and KOW motifs-containing protein	1.07075	0.876159	0.951035	0.949218	0.872182	1.21086	0.995993	1.59802		0.602808	0.545649	0.59136	0.527193	0.525292	0.541227	1.26408	1.07094		0.850929	1.05143	0.928782	0.759124	0.703504	2.96726	0.874301	1.21875		1.31304	1.19704	1.18037	0.987705	1.21095	0.804494	0.888638	1.12825
GTF2E2	Transcription initiation factor IIE subunit beta	1.22268	1.03998	1.12116	1.21826	1.18925	0.834613	0.979775	1.7076		0.793592	0.838582	0.4537	0.779347	0.848556	0.609379	0.883706	0.8486		1.36087	1.01033	1.30263	1.1231	1.03191	2.00773	1.37498	1.42234		1.1886	1.63976	1.54527	1.41094	1.76401	1.45009	1.74774	1.62689
GTF3C1	General transcription factor 3C polypeptide 1	0.876682	0.902654	0.992641	0.985846	1.08006	1.55489	1.2514	1.42338		1.42008	0.901225	1.50678	0.843359	0.78234	0.661495	0.471848	0.500857		1.8194	1.78575	1.32827	1.68689	0.969845	0.912329	0.855999	0.742044		1.05226	1.02949	1.28603	0.90229	1.02117	0.91766	0.754984	0.644385
HAUS4	HAUS augmin-like complex subunit 4	1.16511	1.1788	2.3237	1.09723	1.06328	1.04727	1.25843	0.95332		0.881099	1.0076	1.00692	1.06897	0.884256	1.17908	2.502	0.991067		1.12623	1.28706	1.08618	1.33773	1.22788	1.38798	1.16918	1.16991		1.31085	1.08944	1.03152	0.943331	1.03971	0.885541	0.905553	1.13157
HAUS5	HAUS augmin-like complex subunit 5	2.3031	1.2265	1.57682	1.19546	1.24199	1.82735	1.83385	2.28594		1.29991	1.11319	2.03244	1.1723	1.05414	1.27411	1.02551	1.28731		1.17576	1.18892	1.21636	1.24975	0.931933	1.42183	0.936843	1.09053		1.39217	1.11212	1.24937	1.0968	1.13414	1.04053	0.998305	0.913121
HIST1H1E	Histone H1.4	0.946185	1.05668	1.02803	1.03381	1.14505	3.26078	2.35763	1.53037		1.44611	1.59509	1.82966	1.66306	1.66219	1.88053	1.0082	1.42789		1.19281	1.32337	1.1446	1.44189	1.33752	1.59487	1.20682	1.14479		1.09666	1.0767	1.04684	0.980944	1.04227	1.02966	1.02389	1.08572
HIST2H3A	Histone H3.2	0.966207	1.72192	1.20996	1.52047	1.36617	2.31192	3.55061	1.34404		1.51821	1.11823	1.2762	1.10962	1.19722	1.30574	1.55416	1.48843		0.940518	0.968627	1.08624	0.996251	1.06596	1.06009	1.10543	1.13424		1.16528	1.06809	1.15201	0.939128	1.13749	1.13362	1.13569	1.02731
HNRNPL	Heterogeneous nuclear ribonucleoprotein L	1.36221	1.39148	1.59114	1.50923	1.37671	1.41394	1.25919	0.983355		0.594651	0.802702	0.693398	0.954908	0.887882	1.18043	1.57754	1.43781		0.789711	0.801835	0.846526	0.754363	1.07034	1.06418	1.16687	1.1499		0.869582	0.989833	1.03455	1.13847	1.3291	1.52986	1.60224	0.989746
HNRNPM	Heterogeneous nuclear ribonucleoprotein M	1.04454	0.987636	0.985815	0.914838	1.06195	2.03368	1.9436	1.97749		1.24843	1.87725	1.29135	1.5233	1.66121	1.49533	0.754238	1.41482		0.89122	0.974515	0.951421	0.85024	0.972866	0.786399	0.964239	1.0164		1.27292	1.20182	1.75071	1.11543	0.918027	1.24434	1.49045	1.34714
IMP4	U3 small nucleolar ribonucleoprotein protein IMP4	1.27552	1.38585	1.46476	1.38314	1.19574	1.63296	1.35233	1.30055		0.0455542	0.217573	0.0523257	0.0787218	0.137074	0.0892212	0.0905073	0.600847		1.13272	1.39639	0.91599	1.36533	1.1992	5.72002	1.36855	0.983966
IPO13	Importin-13																												0.662941	1.02154	0.974987	1.00359	0.944046	1.52616	1.26329	0.806765
IREB2	Iron-responsive element-binding protein 2	1.0951	0.915884	1.01372	1.16504	1.52732	0.911573	0.713982	0.733792		0.991441	0.793011	1.04904	0.993536	0.892491	1.09559	1.84146	1.4557		0.918445	1.10494	1.17853	1.35213	0.888074	1.57031	0.941629	0.977329		0.977166	0.968512	0.953705	1.01666	0.950303	0.876195	0.865122	0.952745
ISG20L2	Interferon-stimulated 20 kDa exonuclease-like 2	1.76126	1.3044	1.49379	1.26485	1.24161	1.27796	1.04567	1.00814		1.23305	0.96768	1.24869	1.24176	1.06805	1.19617	1.50741	1.06856		0.894114	0.785469	1.00637	0.915138	0.984283	0.899324	1.1191	1.00703		1.19224	1.22842	0.94025	1.03052	1.08931	1.19894	1.00559	1.29361
IST1	IST1 homolog	0.978806	1.65639	1.29619	1.28478	0.955222	0.788257	0.98262	0.712678		0.240389	0.338619	0.289827	0.248752	0.350482	0.217254	1.77694	1.95678		1.24173	1.2241	0.943566	0.938923	1.15776	0.751339	1.13184	0.776691		1.36743	1.06983	1.0637	1.0236	1.18416	1.1031	1.16512	1.13589
KDSR	3-ketodihydrosphingosine reductase	0.777087	0.817212	0.961777	0.79784	0.944696	0.919665	1.15945	1.94713											0.967381	0.871701	1.0106	1.67791	0.708088	0.979343	0.759326	0.882908		1.17118	1.19314	0.679532	0.484897	0.909125	0.574767	0.84719	1.22719
KIF11	Kinesin-like protein KIF11	2.26181	1.05389	1.73771	1.16879	1.14147	0.854443	0.890525	0.728745											1.78957	1.59782	1.50518	1.57144	0.858264	1.43751	0.722476	0.664921		1.01916	0.927756	1.14103	1.14464	0.871967	0.826194	0.762752	0.613205
LSM12	Protein LSM12 homolog	1.05347	1.73055	1.45346	1.32388	0.981952	1.28546	1.11147	0.692338		1.47886	1.50778	1.66018	1.56227	1.97722	1.35983	1.35708	1.83071		0.863742	0.99229	0.81143	0.866727	1.13844	1.097	0.876584	1.61048		1.28376	1.15544	0.931532	1.22211	0.962847	0.944235	1.17061	1.11975
LUC7L3	Luc7-like protein 3	1.06062	1.35082	1.34111	1.24739	1.18878	1.41875	1.25048	0.795183		1.45508	1.32583	1.6974	1.2632	1.2237	1.52194	1.29912	1.14633		1.23269	1.01544	1.10395	1.28301	1.0333	0.775668	1.03262	0.996328		1.2176	1.1704	0.98783	1.08209	0.931037	0.835354	0.865324	1.11641
LYRM4	LYR motif-containing protein 4	0.862793	1.52521	1.24924	1.32505	1.05338	1.79262	1.56826	1.07409		1.83618	1.4999	1.81442	1.55817	1.38033	1.53429	0.755086	0.864564		0.991612	1.11252	0.831492	0.924548	0.984469	0.632541	1.06285	0.950278		1.37896	1.19361	1.39553	1.07869	1.24343	1.13119	1.16294	1.1424
MAP2K3	Dual specificity mitogen-activated protein kinase kinase 3	1.15506	1.17375	1.17255	1.18808	1.10498	1.87176	1.76111	1.63104		2.11472	1.27373	1.99548	1.56807	1.28043	1.33265	1.20452	0.894032											3.13571	1.75585	1.78308	1.32979	1.73495	1.04754	1.14584	0.694153
MEPCE	7SK snRNA methylphosphate capping enzyme	1.1915	1.47918	1.67879	1.33084	0.870855	1.65821	1.3742	1.0029		1.21062	1.14587	1.4464	1.53838	1.38338	1.66891	1.09115	0.856167		1.00422	1.04388	0.97576	1.03177	1.05476	0.972724	1.099	1.10794		1.83743	1.4995	1.59353	1.12739	1.44127	1.03056	1.20077	0.76215
METAP2	Methionine aminopeptidase 2	1.4716	1.87582	1.69329	1.72557	1.20733	1.59598	1.47019	1.57828		0.721766	0.74794	0.970984	1.22255	0.948597	1.69097	2.3686	1.16753		1.19171	1.3042	1.13763	1.49414	1.05959	1.38678	0.962519	1.03368		1.24716	1.08624	0.943834	0.895939	0.894326	0.734868	0.731298	1.13459
MRPL10	39S ribosomal protein L10, mitochondrial	0.87107	0.309264	0.400548	0.491427	0.928069	0.348484	0.377569	1.58266		1.52935	1.31649	1.46216	1.37535	1.246	1.23259	0.616638	0.637153		0.879	0.874177	0.95734	0.796692	0.800619	0.970346	0.863035	0.827163		1.86146	1.73079	1.56649	1.47955	1.55267	1.81681	1.87893	1.44292
MRPL53	39S ribosomal protein L53, mitochondrial	0.875698	1.55896	1.31989	1.28434	0.918746	1.34205	1.29507	0.901285		1.89698	1.34375	1.92976	1.9273	1.29905	1.68393	2.09763	1.10623		0.992294	0.882578	0.950238	0.727524	0.733789	0.907986	0.809507	1.01474		0.63	0.820354	1.0224	1.06132	0.8921	1.34894	1.26371	0.583534
MRPS11	28S ribosomal protein S11, mitochondrial	0.922828	0.91213	0.960604	0.944437	0.937068	0.867245	0.79604	0.886486		1.08273	2.89838	2.61725	0.987224	1.08077	1.06329	1.93179	1.75263		0.979509	0.939714	0.967475	0.876612	0.97659	0.896562	1.05663	0.9135		0.961946	0.9942	1.09798	1.10971	1.04762	1.19411	1.08691	0.992722
MRPS12	28S ribosomal protein S12, mitochondrial	1.01945	1.38586	1.27208	1.13458	0.93736	1.99581	1.62088	1.49277											0.862007	1.03331	0.898381	1.21996	1.07161	1.76276	0.991955	1.36265		0.943447	0.894124	0.64933	0.740828	0.776613	0.691613	0.735853	1.59357
MRPS21	28S ribosomal protein S21, mitochondrial	0.693797	1.16019	0.970247	1.04107	1.05864	1.57875	1.18227	1.21195		0.195838	0.170756	0.205355	0.152204	0.137479	0.114502	0.209917	0.243127		0.943008	0.956387	0.967405	0.722069	0.973795	0.95308	0.98553	0.949904		1.27951	1.29174	1.55942	1.37087	1.38551	1.35278	1.36094	1.07826
MRPS24	28S ribosomal protein S24, mitochondrial																			1.0497	0.67138	1.05259	0.93945	0.919473	0.689509	0.969617	0.919145		0.780017	1.04869	1.17351	1.61649	1.55657	1.94617	1.57636	0.996867
NAA50	N-alpha-acetyltransferase 50	1.10557	1.51188	1.36309	1.35192	1.11801	0.948901	0.939695	0.727198		0.417467	0.413635	0.391735	0.352056	0.421173	0.437419	0.57778	0.694684		0.793618	0.983655	0.927543	1.0246	0.912337	2.68414	0.976513	0.907977		1.27808	1.09944	1.02708	1.03842	1.18645	0.960061	0.787426	1.50811
NDOR1	NADPH-dependent diflavin oxidoreductase 1	0.620365	0.539698	0.717601	0.645147	0.660864	1.57451	2.71519	4.23339		0.979172	1.28065	1.37154	1.37579	1.23422	1.48234	1.99265	1.0242		1.0288	1.04544	1.10948	0.973479	0.977198	1.51385	1.02766	1.1465		1.34391	1.11636	1.07295	1.00871	1.15827	0.964353	0.960388	1.19966
NKAP	NF-kappa-B-activating protein	0.945842	1.38037	0.96495	1.1653	1.34356	3.19523	3.74187	1.66003		0.986134	1.09309	0.981901	1.47598	1.16569	1.80924	1.10475	1.32614		0.998425	1.10671	1.12523	1.39479	1.17752	0.996146	1.19604	1.27762		1.29032	1.01003	1.02571	1.09797	1.0503	1.21366	1.1744	1.43574
NONO	Non-POU domain-containing octamer-binding protein	1.05548	0.993964	0.862531	0.998005	1.12078	1.68347	1.86386	1.16678		1.12051	1.54443	1.03799	1.59262	1.51626	1.28245	2.39572	3.2786		0.919217	0.945053	0.981685	0.91701	1.02165	0.671499	1.17021	1.00923		1.03284	1.32777	1.68804	1.26001	1.25811	1.39415	1.50777	0.988847
NSA2	Ribosome biogenesis protein NSA2 homolog	1.20578	1.38306	1.23457	1.32542	1.0701	1.08929	1.32336	0.764372		0.540172	0.536006	0.434337	0.813519	0.562966	0.603511	2.43926	2.27117		0.946132	1.02964	1.04279	1.03328	0.936118	2.04672	1.02635	1.45738		0.947865	1.02099	0.729661	0.991848	0.832244	0.773083	0.827695	1.64495
NXF1	Nuclear RNA export factor 1	1.08276	1.26562	1.25778	1.19046	1.04568	1.53338	1.26106	1.11201		0.768004	0.693499	0.811661	0.776461	0.743909	0.766201	1.36051	0.865411		1.11374	1.05978	1.02087	1.31154	0.992507	2.34404	0.907714	0.960591		1.29272	1.16575	1.03644	0.918948	0.907858	0.740594	0.85208	1.05334
PABPC1	Polyadenylate-binding protein 1	0.766227	1.417	1.21022	1.17531	1.0049	1.54101	1.42242	1.21889		0.773703	0.889878	0.978199	0.947943	0.911338	0.885706	0.81869	0.946091		1.05256	1.26075	0.970098	1.36839	1.04217	2.46236	0.861127	0.897261		0.94024	0.936953	0.951671	0.935645	0.83437	0.834976	0.858582	1.0532
PFN1	Profilin-1	0.762891	1.45726	1.20414	1.15488	1.03856	2.22773	1.65081	1.59911		1.19423	0.987799	1.29874	1.06901	0.909093	1.13921	0.638293	0.865953		1.1036	1.35685	1.22243	1.44962	1.0509	1.89038	1.03418	1.05353		1.44825	1.21901	1.04423	0.881797	0.876085	0.629954	0.747251	1.24206
PGAM1	Phosphoglycerate mutase 1	0.605014	1.29265	1.21607	1.21199	1.06616	1.60025	1.9022	1.28916		1.37956	1.23807	1.42206	1.27707	1.40037	1.32474	1.42286	1.58404		1.16031	1.11568	0.997469	1.04346	1.17935	0.793551	1.0483	0.97254		1.11313	1.19462	1.06641	1.05264	1.07652	0.956499	1.07989	0.986083
PGM3	Phosphoacetylglucosamine mutase	1.16026	1.31846	1.59156	1.63021	1.45646	1.67831	1.85998	1.26687		1.0263	1.50814	0.640005	1.14048	1.50932	0.944382	1.6057	1.59798		1.05967	0.619386	1.28476	0.609375	1.14424	0.799546	1.26059	1.14277		0.856887	1.00916	1.1011	1.15979	1.13972	1.26427	1.18441	0.917231
PHF5A	PHD finger-like domain-containing protein 5A	0.982182	1.91442	1.47745	1.33049	1.1961	1.70254	1.14978	1.43457		0.273502	0.393008	0.251729	0.349169	0.437278	0.236472	0.264954	0.433018		1.69589	1.56533	1.49905	1.29573	1.09773	1.01599	0.812027	1.01055		1.50889	1.3228	1.60777	1.447	1.32004	0.979881	0.998135	0.796833
PML	Protein PML	0.783557	0.735939	0.707887	0.76522	0.920602	1.19455	1.07791	1.64252		1.06773	1.60716	0.958564	1.30001	1.76177	1.09146	2.58013	2.23197		0.554408	0.609461	0.91286	0.847507	0.751482	1.13123	0.914765	1.02775		1.04683	0.951655	0.990863	1.09497	1.20592	1.24256	1.23969	1.58113
PMPCB	Mitochondrial-processing peptidase subunit beta	0.876627	1.08665	1.02937	1.05707	1.03158	1.60544	2.36618	2.21242		2.11657	2.08221	1.98361	2.12386	1.91243	1.97723	1.31705	1.55369		0.97599	0.684904	1.02503	0.946071	0.753405	0.902128	0.729114	0.778739		1.19085	1.34167	1.20247	1.23319	1.03359	0.888383	0.835467	1.00747
PMVK	Phosphomevalonate kinase	0.955624	0.888129	1.00699	0.886583	0.892684	1.02359	1.00212	0.96455		0.976339	0.936672	1.06108	1.21828	1.03193	1.60688	2.28913	1.29412		0.994804	1.00886	0.998626	1.00627	1.13796	0.836223	1.18978	1.09737		0.839525	0.918664	0.960354	1.02726	1.03264	1.09287	1.15788	1.02393
PNPT1	Polyribonucleotide nucleotidyltransferase 1, mitochondrial	0.839502	1.19155	1.03582	1.09141	0.958541	1.60715	1.47263	1.38325		0.832605	1.07732	0.716207	0.871238	1.12084	0.663876	0.284967	0.600076		1.58654	1.63358	1.75459	1.53387	1.75221	0.989281	1.8705	1.82234		1.2524	1.36277	1.39869	1.40726	1.34449	1.27536	1.27103	0.860407
POLE3	DNA polymerase epsilon subunit 3	0.861151	1.26054	1.19792	1.09504	0.686479	0.522399	0.656686	0.40358		1.11378	1.23664	1.42199	1.40744	1.21128	1.68794	2.79895	2.26385		1.03801	1.02797	0.911325	1.21827	1.22115	1.37773	1.10104	1.02147		1.00003	1.08375	0.979171	1.05999	1.06828	1.28509	1.18831	1.30501
POLR1B	DNA-directed RNA polymerase I subunit RPA2	0.985832	1.50131	1.47306	1.30921	0.900582	0.540371	0.806236	0.610508		0.863816	0.846685	0.753576	0.822583	0.729259	0.774164	1.05003	0.699244		0.901404	0.815692	1.34643	0.799375	0.700564	2.30402	0.735463	0.751496		1.03913	1.2958	1.41405	1.55318	1.10605	1.79526	1.4848	0.882136
POLR1D	DNA-directed RNA polymerases I and III subunit RPAC2	0.960952	0.946211	1.01858	0.96824	0.958295	1.53998	1.18072	1.53677		1.05596	1.16509	1.29293	1.49	1.17211	1.32201	1.75992	1.40285		1.20021	1.18932	1.11403	1.25906	0.971024	1.554	0.907487	0.883016		1.14206	1.02787	0.922769	0.979575	0.855322	0.84916	0.806949	0.941676
PRPF19	Pre-mRNA-processing factor 19	1.01269	0.792337	0.856398	0.909453	0.961444	0.921738	0.881874	1.58753		0.944822	1.18201	0.777412	1.09761	1.10095	0.969768	0.714341	2.07773		0.880076	0.91916	0.983562	0.858229	1.01284	0.888587	0.971852	1.06941		0.644859	0.80424	0.743042	0.991456	0.880118	0.895165	0.973775	0.886759
PRPF3	U4/U6 small nuclear ribonucleoprotein Prp3	1.11357	1.08174	1.32666	1.11678	1.06884	1.03681	1.53172	1.27573		0.503694	0.408778	0.694746	0.498918	0.428022	0.533295	0.688313	1.34359		1.25753	1.25605	1.03721	1.37703	1.10949	1.67009	1.00252	0.974557		1.52397	1.27993	1.21966	1.2998	1.02491	1.0722	1.1096	1.3288
PRPF31	U4/U6 small nuclear ribonucleoprotein Prp31	1.15083	1.56735	1.53039	1.43852	1.20791	1.72275	1.89817	1.04877		1.38193	1.39761	1.65021	1.61182	1.52176	1.82806	1.10972	0.704		0.857061	1.04373	0.955564	1.0638	1.01792	0.914616	0.923489	1.01941		1.13071	1.01505	1.06359	0.990609	1.01632	0.903844	0.934613	0.907238
PRPF38B	Pre-mRNA-splicing factor 38B	0.757291	0.703188	0.863462	0.844583	0.97202	1.34638	1.87965	1.37541		1.69998	1.73468	1.3433	1.55891	1.95094	1.46412	1.607	1.74203		0.907146	1.05349	1.03952	0.897138	0.915382	1.26153	0.892092	1.01314
PSMB5	Proteasome subunit beta type-5	0.960495	0.811383	1.08356	0.965896	0.925447	1.16421	1.6168	1.65464		1.48778	1.16433	1.72867	1.47321	1.22103	1.46251	1.64256	1.26516		1.03259	0.851144	1.19288	1.09025	0.82709	1.72039	0.772093	0.866674		1.10581	1.15544	0.945181	1.12106	0.869454	0.953996	0.799101	1.34186
PSMB6	Proteasome subunit beta type-6	0.70165	0.939422	0.71966	0.925202	0.932964	2.93801	3.02889	2.50709		1.50054	1.49602	1.44397	1.57878	1.58135	1.47964	1.86533	1.65793		0.925054	0.82311	1.11602	0.798213	0.909349	1.05987	0.905002	0.940072		0.852027	0.950298	0.917237	1.07606	1.01736	1.1747	0.997976	0.947581
PSMD12	26S proteasome non-ATPase regulatory subunit 12	1.09232	1.26095	1.08762	1.11895	1.06486	1.67945	1.32234	1.33586		0.861117	1.11137	0.944631	1.28753	0.895986	1.09006	1.59862	0.785772		0.889782	0.864274	1.00813	0.959724	0.829677	1.09365	0.813646	0.951316		1.00594	0.943051	0.818342	0.913895	0.848162	0.858764	0.880801	1.14184
PSMG4	Proteasome assembly chaperone 4	1.11518	1.46215	1.23093	1.28676	1.12213	1.56857	1.31726	1.15505		0.70037	0.765034	0.749335	0.738758	0.716677	0.788759	0.967962	1.14296		1.08022	1.00499	1.12049	1.06718	1.31889	2.69592	1.22007	1.56658		1.29401	1.1849	1.12526	1.0798	1.09709	1.13603	1.05677	0.935606
RBM8A	RNA-binding protein 8A	1.36554	1.59037	1.38571	1.62325	1.27839	1.05994	1.04831	0.97273		1.23693	1.23734	1.20813	1.28561	1.17071	1.21443	2.21386	1.15641		1.08986	1.04974	1.05724	1.11888	0.954841	1.79119	0.952269	1.01012		1.13889	1.13723	1.19167	1.23701	1.12183	1.13281	1.13924	0.949594
RFC2	Replication factor C subunit 2	1.60175	1.14292	1.1107	1.11786	1.18824	1.0482	0.860416	0.731051		1.528	1.34501	1.78169	1.56951	1.43916	1.63099	1.19447	1.06713		0.892783	1.03741	0.980765	1.06828	1.00085	0.976601	0.963583	1.10756		0.959906	1.00708	1.08815	1.17375	1.05607	1.10652	1.09056	0.972318
RNPS1	RNA-binding protein with serine-rich domain 1	1.10611	0.963024	0.947384	1.08457	1.26567	1.69972	2.31312	1.61955		1.29111	1.02261	1.58906	1.29993	1.23128	1.66879	2.02039	1.62214		0.939407	0.952096	1.11477	1.16492	1.09584	1.48968	1.15004	1.30336		0.635656	0.847862	0.892587	1.05359	1.06434	1.0917	1.17052	1.16062
RPL10	60S ribosomal protein L10	1.05109	0.833493	0.877056	0.879275	1.01508	2.08101	2.29103	2.87938		1.60278	1.05452	1.88208	1.3977	1.09042	1.47761	1.79874	1.5335		0.912127	0.798597	0.85864	0.819661	1.0069	1.17289	1.04712	1.01677		0.884432	0.859767	0.817647	0.949412	0.940314	1.02978	0.964303	0.87436
RPL11	60S ribosomal protein L11	1.02317	2.1458	1.39902	1.39997	1.15376	1.76051	0.902647	0.758731		1.22806	1.35855	1.61842	1.86279	1.59675	1.9055	2.13063	1.98894		1.0639	1.15413	1.02987	1.28216	0.932395	1.2121	0.94934	0.988253		1.07194	1.03766	0.983799	0.953147	0.98345	0.85822	0.958959	0.933013
RPL13	60S ribosomal protein L13	1.01133	0.965392	1.02735	1.01875	1.08497	1.88498	1.56729	1.14164		2.39372	2.69115	2.57079	3.30502	2.75667	3.65607	1.53896	1.50729		0.982607	0.971717	0.932276	0.963959	1.07992	0.609188	1.00907	1.00356		0.939998	0.911537	0.985252	0.621168	0.997078	0.903915	0.860313	0.695661
RPL15	60S ribosomal protein L15	1.14191	1.38909	1.42718	1.21842	1.15551	1.76417	2.66578	1.19872		2.04806	1.65666	2.08415	1.97146	1.6531	1.90777	2.07655	0.906846		0.928834	0.897508	1.02004	1.03989	1.0152	0.557316	1.0138	1.08422		0.793143	0.798403	0.921638	0.842529	1.03997	1.1051	1.05113	0.901809
RPL17	60S ribosomal protein L17	0.58324	0.848474	0.588112	0.595847	0.755336	2.70845	0.584987	3.05475		1.42243	1.65403	1.06899	1.43798	1.97825	1.10386	1.23438	0.989585		1.23495	1.34201	1.17377	1.64609	1.09534	1.59444	1.1203	1.29927		1.18828	1.09305	0.847492	0.874754	0.916428	0.76941	0.800012	1.34737
RPL19	60S ribosomal protein L19	0.989109	1.3259	1.37489	1.40278	1.22804	1.49976	1.70131	1.02114		1.05662	1.20466	1.22925	1.54918	1.51036	1.68736	1.19318	1.52491		0.862394	0.880098	0.991758	0.946145	0.932122	0.928996	0.92722	1.06131		1.32564	1.53492	1.34242	1.46952	1.50578	1.42901	1.3305	1.17695
RPL23	60S ribosomal protein L23	1.06959	0.877808	0.908205	0.899697	1.07537	0.835013	0.887152	0.901809		0.537186	0.442982	0.70632	0.516726	0.487653	0.663163	0.869116	0.526845		1.24737	1.3485	1.12794	1.39684	1.22156	1.967	1.23442	1.03383		1.3993	1.24001	1.32269	1.24039	1.19584	1.21931	1.11587	1.0901
RPL23A	60S ribosomal protein L23a	0.998245	0.951378	0.966599	1.00507	1.06875	1.75121	1.90293	1.12756		2.58774	2.3716	2.30587	2.10388	1.98779	1.73867	1.72515	1.13529		1.0277	1.04478	1.0164	0.957197	0.920153	0.913731	0.960009	0.970163		1.14542	1.07469	1.1019	1.05731	1.06684	0.907206	0.980061	1.20655
RPL26	60S ribosomal protein L26	1.01837	1.26162	1.2867	1.10343	1.03893	2.43636	2.4531	1.71128		0.40422	0.51032	0.382344	0.549601	0.628205	0.405746	0.606614	0.665074		1.17501	1.10906	1.28098	1.12465	1.15222	1.57712	1.19316	1.11405		1.16201	0.950038	1.04151	0.975752	1.28355	1.01155	0.853656	0.888486
RPL27A	60S ribosomal protein L27a	0.983509	1.75353	1.22474	1.1343	0.992766	1.1905	1.33353	0.846837		1.146	0.912471	1.07585	0.805755	1.11971	0.848977	2.10253	0.670603		1.13067	1.20956	0.988139	1.51872	1.2768	1.2316	1.21492	1.26382		1.20781	1.04625	1.00607	0.961503	1.11328	0.896651	1.01234	1.25973
RPL28	60S ribosomal protein L28	0.889676	1.05429	1.11932	1.09706	1.01631	1.46405	1.74466	1.14208		0.656169	0.430122	0.762685	0.589779	0.539621	0.610877	1.35163	1.7219		1.01974	0.784242	1.05379	0.863024	0.891175	1.25899	0.854819	0.966813
RPL35	60S ribosomal protein L35	1.28144	1.59647	1.41461	1.47071	1.1986	3.25323	0.857929	1.95595		1.08202	1.12191	1.02453	1.03803	1.05811	1.06225	1.06747	1.01165		1.18788	1.06679	1.01538	0.908832	1.15184	0.766052	1.11475	0.902229		1.18238	1.18233	1.92963	1.36961	1.90318	1.46221	1.62736	1.47583
RPL37	60S ribosomal protein L37	1.46938	2.05041	1.86855	1.61431	1.23409	1.70712	2.05616	1.19492		1.74942	1.60111	1.77073	2.07617	2.0142	2.33534	2.99416	1.53582		1.04453	1.04417	1.04197	1.02367	1.09842	0.88944	1.03161	0.99843		0.969345	0.931147	0.830602	0.950671	0.954161	0.843348	0.963923	1.0663
RPL37A	60S ribosomal protein L37a	1.37869	1.7908	1.7036	1.5947	1.26531	2.02684	1.97592	1.38115		0.772243	1.38415	0.578416	0.98628	1.05842	0.543609	0.338106	0.599077		1.55264	1.3491	1.27611	0.976614	0.979292	0.919198	0.961008	0.832572		1.12562	1.24136	1.2851	1.25022	1.05591	1.18555	1.14843	0.966497
RPL7A	60S ribosomal protein L7a	1.02412	1.0556	1.04791	1.03	0.982772	1.55759	1.78922	1.17309		2.17523	1.54564	1.79227	1.77068	1.80183	1.61643	1.9101	1.32551		1.00752	1.48434	1.2163	1.85029	1.25284	1.71481	1.11975	1.32342		1.1786	1.11039	1.02389	0.948262	0.975045	0.921129	0.880507	1.06832
RPL8	60S ribosomal protein L8	1.09294	1.07917	1.15455	1.14787	1.24827	1.55629	1.72587	1.29656		1.76744	1.59851	2.09377	1.68596	1.61444	1.8918	0.799099	0.954576		0.996936	1.07388	0.882393	0.824045	0.813248	0.607496	0.862102	0.844145		1.02691	1.02783	0.983852	1.08149	0.901232	0.849897	0.859196	0.981564
RPS20	40S ribosomal protein S20	1.0154	1.08471	1.0201	1.17774	1.12707	1.2449	1.05027	1.32228		0.415822	0.742644	0.35761	0.394617	0.708724	0.338783	0.217057	0.751979		1.56069	1.65548	1.48952	1.6042	0.898815	1.72596	0.880799	0.871144		1.03977	1.06889	1.08937	1.39736	1.49101	1.65892	1.53426	0.829225
RPS24	40S ribosomal protein S24	1.25629	1.4112	1.28808	1.31987	1.31539	1.14343	1.57456	1.02588		1.85402	1.68525	1.59733	1.74027	1.57745	1.43103	0.612187	0.842751		1.48145	1.1272	1.70313	1.31436	0.889141	2.19282	0.945164	0.97585		1.13995	1.27627	1.19121	1.21093	1.15363	1.1402	1.11666	1.26039
RPS27	40S ribosomal protein S27	0.597219	0.581665	0.536968	0.613719	0.872203	0.877292	0.854199	1.52522		2.14477	2.03583	2.32287	1.9115	1.86848	2.02453	1.12623	1.09448		0.995801	0.924819	0.998357	0.93937	0.923294	0.920259	0.990074	0.861035		1.26003	1.26273	1.1643	1.12598	1.14897	1.06762	1.02682	1.13374
RPS6	40S ribosomal protein S6	1.26354	1.09688	1.32911	1.18096	1.26379	1.7319	1.38103	1.22091		1.31787	1.62893	1.57514	1.61328	1.83007	1.61127	1.6649	1.96436		1.05615	0.894459	0.959188	0.917059	0.999461	1.041	0.940959	0.952607		0.658613	0.953362	0.839954	1.04835	0.916436	1.06181	1.20281	0.879283
RPS8	40S ribosomal protein S8	0.897124	1.56371	1.46283	1.33541	1.2632	2.25866	2.60279	1.80972		2.31712	1.47744	2.49032	2.50135	1.50184	2.03174	1.95519	1.75699		1.05254	1.177	0.930893	1.28062	1.13231	1.04554	1.10258	1.20279		1.04927	1.14361	1.02753	1.0203	1.0144	0.91528	0.913182	1.17846
RSL1D1	Ribosomal L1 domain-containing protein 1	0.836798	0.692179	0.652299	0.688106	0.98836	1.37325	2.25903	1.98666		1.36922	0.830515	2.11332	1.17356	1.01525	1.65956	2.25997	1.19358		1.36538	1.67474	1.19809	2.1376	1.30563	1.38035	1.08674	1.11172		1.24679	1.00952	0.90528	0.919138	0.95915	0.781575	0.85226	1.15971
RTCB	tRNA-splicing ligase RtcB homolog	0.743004	1.07101	0.865953	1.02711	0.998762	0.972831	0.94748	0.972102		0.220235	0.219416	0.147481	0.179605	0.149608	0.152772	0.242548	0.472592		1.18851	1.3662	1.04101	1.28085	1.0882	2.46485	0.985114	0.97872		1.31683	1.15835	0.782911	0.857128	0.946506	0.850164	0.672969	1.10254
SARS	Serine--tRNA ligase, cytoplasmic	0.988237	0.983822	0.878607	1.0948	1.25314	1.4155	1.28796	1.58145		0.93701	0.883902	1.88727	1.3825	0.836894	1.62139	1.63362	0.828815		1.55647	1.64517	1.63007	1.41141	1.44055	1.18799	1.28853	1.01875		1.28672	1.23213	1.14131	0.78526	1.19516	1.19508	1.14109	0.915601
SDHA	Succinate dehydrogenase [ubiquinone] flavoprotein subunit, mitochondrial	0.894617	0.692594	0.805951	0.837128	1.17889	1.24421	1.22945	1.90222		1.49966	1.2973	1.46945	1.46321	1.35829	1.61266	2.83355	1.18246		1.01426	0.885394	1.03451	0.940211	1.22209	1.57809	1.04842	1.38263		0.664975	0.685615	0.722688	0.762353	0.865749	0.942167	0.887135	1.09833
SDHB	Succinate dehydrogenase [ubiquinone] iron-sulfur subunit, mitochondrial	0.800195	1.04479	0.917751	1.13019	1.32251	1.54772	1.72754	1.0167		1.92582	0.959122	1.67423	1.14108	1.04301	1.06668	1.96973	1.33683		1.00049	0.956868	1.08505	0.915365	0.838403	1.05175	0.761108	0.941485
SEC13	Protein SEC13 homolog	0.995462	0.981383	1.1786	1.08175	1.07126	0.393729	0.717043	0.593897		2.52261	2.20766	3.32147	2.92293	2.28474	3.68609	2.12622	2.08883		1.09975	1.07437	1.06095	1.20144	1.04441	1.65486	0.969026	1.2275		1.08562	1.00581	0.893562	0.704512	0.857455	0.848522	0.994164	1.17569
SEC31A	Protein transport protein Sec31A	1.22048	1.0732	1.2108	1.10093	1.04936	1.48747	1.32253	1.55787		0.606283	0.79936	0.557889	0.73319	0.756031	0.664913	0.865539	1.17915		0.777661	0.747075	0.897541	0.792697	0.749553	0.789852	0.78142	0.944		1.73777	1.7176	1.35067	0.937756	1.50376	0.719605	1.19492	1.36344
SF1	Splicing factor 1	1.03095	1.73194	1.71635	1.57991	1.01203	1.45096	1.62211	1.00233		1.36927	1.52702	1.34041	1.58062	1.2941	1.51447	1.55129	1.52225		1.11679	1.16724	1.03212	1.01991	1.00128	0.922299	0.943636	0.94422		0.924041	0.865343	0.993322	1.025	0.940148	1.17623	1.03513	0.953698
SF3B4	Splicing factor 3B subunit 4	0.954144	2.73502	1.54097	1.30849	0.605796	0.667693	0.900754	0.366424		1.16631	1.74493	1.46304	1.24777	1.51207	1.5208	1.39245	1.88052		0.970719	0.966883	0.946969	0.95934	0.931508	0.97834	0.976969	0.891271		0.866844	0.88722	0.834744	0.98134	0.870856	0.894406	0.899765	1.12502
SFPQ	Splicing factor, proline- and glutamine-rich	0.829174	1.11511	1.06872	1.15194	1.07672	1.54867	1.35197	1.6906		2.87162	2.69978	2.53831	2.33962	2.60101	1.67633	1.76998	1.48556		0.88205	1.02652	0.927646	0.864911	0.786101	0.881635	0.809483	0.975036
SLC16A1	Monocarboxylate transporter 1	1.0033	1.14206	1.17948	1.28	1.45802	1.97276	1.75201	1.50883		1.59453	1.37449	1.60385	1.61335	1.46951	1.54607	0.812084	1.70675		0.996917	0.999989	0.987721	1.01072	0.999584	0.791147	0.997277	0.998217		0.702765	0.933134	0.943815	1.07012	0.965782	1.00838	1.03177	0.83666
SNAP29	Synaptosomal-associated protein 29	1.03447	1.04343	1.15764	1.05725	0.968435	1.27199	1.39668	1.25336		1.24568	1.39895	1.77963	1.80796	1.54248	2.40591	5.82081	2.04824		0.928632	0.928002	1.09115	0.920878	0.972629	2.25588	1.0939	1.05254		0.876109	0.935086	0.947351	1.10472	1.17072	1.27316	1.2304	0.806677
SNRNP27	U4/U6.U5 small nuclear ribonucleoprotein 27 kDa protein	0.87908	1.00819	1.03724	1.00745	1.10243	2.3255	3.17392	2.00666		2.57797	1.43632	3.70225	2.02561	1.31384	2.31462	1.45882	0.983531		1.42144	1.50751	1.06139	1.76153	1.16824	1.34659	0.996171	0.994454		1.23014	1.11929	1.13432	0.999419	0.995584	0.921627	0.832488	0.864083
SNRPB	Small nuclear ribonucleoprotein-associated proteins B and B'	0.784968	0.743608	0.684336	0.766301	0.98186	1.59752	1.30084	2.52089		1.45307	1.35894	1.49549	1.59369	1.45369	1.61642	1.57707	1.34697		0.927228	0.960529	0.94622	0.848885	0.915538	1.11453	1.00229	0.994673		0.913606	0.952131	0.810723	0.884607	0.827601	0.715959	0.706247	1.02366
SNRPD1	Small nuclear ribonucleoprotein Sm D1	0.775749	2.04403	1.41038	1.25583	1.11737	2.35446	2.51959	1.42895		1.64308	2.12996	1.62543	1.65947	1.63467	1.68346	0.962188	1.3912		1.36356	1.52979	1.15198	1.48487	1.15812	1.18686	1.01511	0.983972		1.29939	0.979803	0.882968	0.868026	1.01669	0.804031	0.664589	0.969909
SNRPD3	Small nuclear ribonucleoprotein Sm D3	1.13478	1.2351	1.41524	1.25547	1.03829	1.70366	1.5771	1.39195		1.72429	1.44339	1.56483	1.78629	1.66968	2.03822	3.55226	2.12412		0.791135	0.937858	0.955638	1.06981	1.01413	0.951794	1.0398	1.16725		1.04421	0.990664	0.854671	0.921856	0.978961	1.10918	0.903963	1.24562
SOD1	Superoxide dismutase [Cu-Zn]	0.687651	0.742844	0.668236	0.678109	0.796489	0.824425	1.0007	1.22579		1.37299	1.42031	1.55479	1.57583	1.38667	1.59002	1.26477	2.23667		0.869209	0.94746	0.772212	0.812944	0.782079	0.822344	0.788583	0.953975		0.881261	0.863145	0.914288	0.43189	0.856457	1.00999	1.19233	0.404273
SREK1	Splicing regulatory glutamine/lysine-rich protein 1	0.900825	1.20575	1.02198	1.10111	1.24513	2.05728	3.01047	1.59764		2.26468	1.58858	2.27922	1.92483	1.6268	1.9324	1.79927	1.41723		1.14474	1.13845	1.02108	1.49791	0.998978	2.02907	0.976933	1.2091		1.15795	1.0328	0.910281	0.926259	1.03441	0.922357	0.959345	1.43272
SRSF11	Serine/arginine-rich splicing factor 11	1.09547	0.819098	0.970329	0.949649	1.10621	2.407	2.82575	2.90846		2.67278	1.88053	1.80963	1.74657	1.97623	1.85319	1.61437	1.93348		0.99885	1.03366	1.21331	1.02314	0.988846	1.099	0.994793	1.15424		1.14538	1.24395	1.1646	1.05807	1.03856	1.28728	1.13755	1.06418
SRSF2	Serine/arginine-rich splicing factor 2	1.6975	1.15381	1.52573	1.10395	1.47165	2.51648	3.53206	2.67407		0.817609	1.19329	1.00556	1.30043	1.73029	1.48908	1.52492	2.81081		1.19603	1.37479	1.24974	1.37792	1.8392	0.960142	1.60442	1.49767		0.876521	0.977764	1.18215	1.36263	1.4988	1.7307	1.59831	1.18352
SRSF4	Serine/arginine-rich splicing factor 4	0.908946	1.50439	1.16043	1.25147	1.37207	2.41372	2.44171	2.12258		0.734456	0.609913	1.26528	0.942776	0.668837	0.993542	1.6369	1.16883		1.14782	1.52752	0.950705	1.88691	0.97167	2.17084	0.969158	1.13671		1.82557	1.23888	1.60859	2.14766	1.38854	1.77279	1.21184	1.06701
SRSF7	Serine/arginine-rich splicing factor 7	1.10577	1.23648	1.16341	1.16983	1.08035	1.40542	1.64655	0.968566		1.61853	1.36383	1.93829	2.08023	1.63635	1.85431	2.43723	1.34855		1.0973	1.16915	1.09262	1.05071	0.923294	0.773145	0.880447	0.844749		0.697407	0.902862	0.94396	1.10793	0.995779	1.29962	1.11429	0.731935
STAG2	Cohesin subunit SA-2	0.790612	1.01462	1.02739	1.13084	1.08464	0.79171	1.05841	0.696066		6.5599	3.91705	6.21125	5.08433	4.82468	5.32422	6.52325	5.36248		0.906469	1.01828	0.937446	1.10724	0.960115	0.940072	0.966554	1.17324		1.0548	1.08928	0.880864	0.989522	0.99268	1.02135	0.934309	0.972091
SURF6	Surfeit locus protein 6	1.32855	0.972488	1.10204	1.19481	1.09711	0.905531	1.61996	1.13411		1.50096	1.34608	1.99442	1.53379	1.41146	1.76204	1.84147	1.47138		1.21767	1.27358	0.999384	1.129	1.11722	0.824945	1.08799	1.02867		1.60086	1.30501	1.16915	1.05306	1.00605	0.753991	0.801313	1.12722
TAF1B	TATA box-binding protein-associated factor RNA polymerase I subunit B	1.47821	1.11799	1.39378	1.30327	1.07713	1.61391	3.13019	2.45467		3.31915	2.75292	3.38348	2.91338	2.61937	2.9535	2.33281	1.58459		1.04467	1.12501	0.906414	1.11408	0.975791	1.18119	0.978139	1.16484		1.11944	1.13066	0.942088	1.05245	0.973459	0.875983	0.933661	1.13791
THOC6	THO complex subunit 6 homolog	1.46703	0.888829	0.973673	1.00527	1.13033	1.3111	1.10932	1.6017		1.36429	1.25193	1.70093	1.54673	1.24067	1.74767	2.28625	1.89641		1.1491	0.876153	1.11897	1.11819	1.01564	1.78393	1.22977	1.02498		1.13033	1.1025	1.27388	1.30961	1.18115	1.50136	1.39114	0.928079
TKT	Transketolase	1.01024	0.826477	0.793608	0.98482	1.02578	0.938839	0.996717	1.63871		1.52612	1.50883	1.55479	1.48464	1.59187	1.65089	1.64322	1.19636		0.757247	1.03358	0.871704	0.671006	1.04295	0.64427	0.933062	1.02715		1.00807	1.0917	1.08724	1.07776	1.07482	0.971936	1.07285	0.909773
TOP1	DNA topoisomerase 1	1.01528	1.52997	1.30908	1.23947	1.23145	0.93763	1.16086	0.815704		1.62936	1.48474	2.16998	1.86845	1.53061	2.25167	2.98332	1.66165		0.832605	1.05223	0.688063	0.809827	0.598962	0.978742	0.643266	1.02715		1.00569	0.973191	0.760687	0.761576	0.826728	0.721677	0.750959	1.07146
TOP3B	DNA topoisomerase 3-beta-1	1.18238	1.47154	1.44681	1.18204	1.48024	1.77115	1.45165	1.04543		3.47491	2.70189	3.8132	2.90986	2.62698	2.69721	5.21834	2.88764		0.851312	0.966472	0.986129	0.95337	1.04582	1.86811	1.15961	1.05896		0.891178	1.0645	1.1205	1.14018	0.991885	1.21604	1.14904	0.949663
TPI1	Triosephosphate isomerase	0.880533	1.11906	1.08705	1.144	1.22614	1.58866	1.60133	1.43975		2.06892	1.74971	2.68235	2.31391	1.64302	2.23319	1.86303	1.2419		1.07216	1.12011	1.0185	0.937214	1.10346	1.6577	1.14554	1.0179		1.14821	1.10314	1.11832	1.04241	0.986099	0.965053	1.01325	0.967492
TRAPPC11	Trafficking protein particle complex subunit 11	0.969066	1.45861	1.36568	1.30279	1.14584	1.85351	1.77679	1.1388		1.56277	1.27523	2.12857	1.70225	1.40172	1.84017	2.10212	0.966411		1.07294	1.04143	0.841743	1.00361	1.06193	1.07068	0.888352	1.07945		1.03793	0.941351	1.02168	0.98129	1.11266	0.838861	0.923886	0.967471
TUBG1	Tubulin gamma-1 chain	1.18591	1.08124	1.16602	1.05901	0.980124	1.56663	1.34328	1.50165		0.102245	0.0825643	0.10145	0.0811383	0.0863006	0.0799074	0.0412543	0.0616548		1.55905	1.57557	1.5309	1.52683	1.06937	2.1505	2.39018	2.35443		1.16303	1.02446	1.20307	1.38878	1.16237	1.24167	1.29471	0.867338
TXNRD1	Thioredoxin reductase 1, cytoplasmic	1.24687	1.59372	1.45687	1.44432	1.17971	1.06808	0.835147	1.03368		1.37703	1.82226	1.47594	1.90755	1.83973	1.86014	2.16353	2.15449		1.50687	1.58913	1.10301	1.64482	1.09005	1.2868	0.872963	0.788951		1.16865	0.979652	0.963724	0.885268	0.923346	0.913208	0.853214	0.964215
UBAP1	Ubiquitin-associated protein 1										2.91041	2.18984	3.70018	2.79209	2.40177	3.12736	2.92456	2.04217		0.788005	0.734576	0.774565	0.874477	0.986632	0.898846	1.07533	0.93622		0.566461	0.909149	1.59001	1.71144	1.41254	2.33104	2.04114	0.559893
UQCRB	Cytochrome b-c1 complex subunit 7	0.733983	0.773696	0.761923	0.734295	0.607015	0.732791	1.05382	0.583044		1.74049	1.94983	1.6878	1.59725	1.46672	1.60564	0.71192	1.22731		1.25762	1.25308	0.902819	1.35456	1.29485	1.23141	1.19281	1.31536		1.00359	1.00527	0.91406	0.972724	0.901739	0.827058	0.850556	0.897759
UQCRC1	Cytochrome b-c1 complex subunit 1, mitochondrial	1.0522	1.45996	1.16515	1.13764	1.12779	1.66476	1.36038	1.46837		2.17475	2.00948	2.57964	2.47506	1.9902	2.56692	1.76413	1.33554		0.953913	0.860897	0.98361	0.941914	0.891523	0.93214	0.920357	0.877358		1.04944	1.03769	0.99337	0.865045	1.07461	0.897107	0.93263	0.738939
USP10	Ubiquitin carboxyl-terminal hydrolase 10	0.89408	1.15001	1.26859	1.05345	1.07196	1.68277	1.19895	1.42387		2.13793	1.62449	2.97956	2.41242	2.25687	3.01861	2.28536	2.17617		0.943044	1.03427	1.0215	1.40107	1.13966	1.35045	1.0992	1.20335		1.16823	1.03715	0.997199	0.993783	1.05323	0.88504	1.0082	1.55263
UTP3	Something about silencing protein 10	1.17125	1.36493	1.54194	1.03662	1.20438	1.99705	2.29215	2.60232		5.89306	4.46436	6.88413	5.35731	5.82508	6.73985	4.84891	3.04121		0.821117	0.823689	0.928389	0.886581	0.875556	1.03334	0.952341	1.01104		1.04545	0.995863	0.942263	0.890332	0.959356	0.882556	0.983546	1.07117
UTP4	U3 small nucleolar RNA-associated protein 4 homolog	1.01605	1.54808	1.24442	1.15441	1.12168	0.939989	1.0341	1.01269		1.50951	1.01493	1.86619	1.61685	1.19983	1.96385	2.89243	1.50331		0.763148	0.716741	0.706858	0.756192	0.850751	1.51925	0.987395	1.12528		1.13579	0.893637	0.856365	0.837918	0.94817	0.927597	0.992736	1.17631
VDAC1	Voltage-dependent anion-selective channel protein 1	0.941827	1.12536	1.16085	1.08404	1.10857	2.66465	1.94661	2.75783		1.40092	1.93318	0.78652	1.19497	1.83965	0.902722	0.831078	1.78865		0.96116	0.827106	1.03149	0.790098	0.936543	0.965517	0.907687	0.902633		0.928675	1.03554	1.50713	1.61159	1.28679	1.57924	1.39864	0.89388
VPS52	Vacuolar protein sorting-associated protein 52 homolog	1.18078	1.43687	1.51488	1.53078	1.40114	1.95144	1.67899	1.25791		1.8591	1.60293	1.95773	1.63532	1.33283	1.43918	0.92468	0.646997		1.68723	2.05005	1.65406	2.67793	1.44571	39.2303	1.22911	1.4008		1.72381	1.23168	1.08624	0.967232	0.982734	0.802517	0.842112	1.44521
WDHD1	WD repeat and HMG-box DNA-binding protein 1	1.11737	0.969179	0.973129	0.905036	0.952279	0.963999	0.88113	0.883338		2.61772	2.44745	3.24163	2.47353	1.83594	2.66495	3.57529	1.8029		1.35925	1.44887	1.21782	2.06482	1.35539	1.71272	1.10999	1.17974
WDR1	WD repeat-containing protein 1	1.15622	1.18233	1.30328	1.13697	1.26804	1.57165	1.52008	1.25092		2.18603	2.07137	2.06526	2.71671	2.50082	2.11582	3.40117	1.88401		0.923714	1.02104	1.04429	1.51236	0.919022	1.5071	0.903831	1.05112		0.886801	0.994068	0.97259	1.03152	0.859282	1.09537	0.914864	1.35748
WDR43	WD repeat-containing protein 43	0.833823	0.732383	0.607489	0.747876	1.04186	0.877096	0.818095	1.52144		1.73829	1.64431	2.11135	2.27762	1.86296	2.61253	4.19873	2.64065		0.960613	1.13918	1.02912	1.16153	1.00888	1.14359	1.04486	1.05594		1.20834	1.05262	0.934412	0.906408	0.986325	0.854141	0.890769	1.18392
XPNPEP3	Xaa-Pro aminopeptidase 3	1.08848	1.3688	1.21587	1.69491	1.1053	1.52826	1.29455	1.26436		3.43513	1.61466	4.66537	2.92689	2.14096	3.41082	4.48333	2.08416		1.14143	1.00994	1.1956	1.73477	1.22266	2.03124	0.976937	1.04799		1.42539	1.13079	0.948781	0.928243	1.06716	1.09309	0.861137	1.4693
ZC3H13	Zinc finger CCCH domain-containing protein 13	0.89765	0.95075	1.0547	0.927538	1.03782	1.03391	0.865842	1.13854		2.38543	1.95141	2.12117	2.47705	2.12859	2.60502	2.60455	2.10513		1.15031	1.21349	1.10579	1.3401	1.13751	2.0546	1.09947	1.0414		1.25657	1.1072	1.0162	1.02436	1.00673	0.802407	0.880228	1.00138
ZC3H18	Zinc finger CCCH domain-containing protein 18	0.699631	0.957746	0.829572	0.814354	0.945963	2.23197	2.14542	0.954372		2.22448	1.60415	3.25194	1.8712	1.91213	2.69148	4.63987	2.03166		1.14399	1.1331	1.00002	1.59461	1.03441	1.97965	1.14378	1.07304		1.14319	1.03236	0.77169	0.808143	0.816278	0.71364	0.751036	1.79539
